# Supplementary material for: Induction of SOX17 with stimulation of WNT, TGF‐beta, and FGF signaling drives embryonal carcinomas into the yolk‐sac tumor lineage resulting in increased cisplatin resistance
Source: Int J Cancer. 2025 Mar 2;156(11):2210–24. doi: 10.1002/ijc.35385 (PMC11970549; doi:10.1002/ijc.35385)
Supplement: Supplementary file 1 — Data S1. [file IJC-156-2210-s001.xlsx]

## Sheet: A - microRNA
microRNA	Fold change YST vs. EC tissues		microRNA	Fold change YST (GCT72) vs. EC (2102EP, NCCIT, NT2/D1) cell lines		Wruck et al., 2021					commonly deregulated microRNA found in all datasets				commonly deregulated microRNA found in all datasets
hsa-miR-1263	1958.34		hsa-miR-1247-3p	1638.95
hsa-miR-375-3p	291.02		hsa-miR-1247-5p	1242.63							up in YST vs. EC tissues	down in YST vs. EC tissues				YST vs. EC tissues	YST vs. EC cell lines
hsa-miR-429	191.298		hsa-miR-1263	1013.41											hsa-miR-1263	1958.34	1013.41
hsa-miR-577	170.242		hsa-miR-10a-5p	343.589							hsa-miR-375-3p	hsa-miR-498-3p			hsa-miR-375-3p	291.02	284.456
hsa-miR-122-5p	138.378		hsa-miR-375-3p	284.456							hsa-miR-375-5p	hsa-miR-498-5p			hsa-miR-429	191.298	0
hsa-miR-483-5p	101.878		hsa-miR-375-5p	282.991							hsa-miR-429	hsa-miR-520b-5p			hsa-miR-375-5p	40.1906	282.991
hsa-miR-122b-3p	84.437		hsa-let-7b-5p	269.724							hsa-miR-1263	hsa-miR-520e-5p			hsa-miR-3131	0	22.4325
hsa-miR-196b-5p	75.6083		hsa-miR-466	190.939								hsa-miR-1246			hsa-miR-573	0	-10.925
hsa-miR-200b-3p	69.5557		hsa-let-7c-5p	190.897								hsa-mir-1248			hsa-mir-1248	-5.54454	0
hsa-miR-1269b	69.1286		hsa-miR-196b-5p	153.907								hsa-miR-1293			hsa-miR-1246	-6.69175	0
hsa-miR-122-3p	66.388		hsa-miR-483-5p	128.186								hsa-miR-1323			hsa-miR-1293	-12.5489	0
hsa-miR-200b-5p	63.5602		hsa-miR-888-5p	95.9635											hsa-miR-520e-5p	-159.395	0
hsa-miR-192-5p	50.332		hsa-miR-6796-5p	94.1565							up in YST vs. EC cell lines	down in YST vs. EC cell lines			hsa-miR-520b-5p	-240.896	-30.7055
hsa-miR-483-3p	50.0718		hsa-let-7d-5p	88.0506											hsa-miR-1323	-268.761	-4365.04
hsa-miR-194-5p	48.6964		hsa-miR-892b	85.9292							hsa-miR-375-3p	hsa-miR-498-5p			hsa-miR-498-5p	-686.939	-3715.44
hsa-miR-194-3p	45.6369		hsa-miR-214-3p	76.8656							hsa-miR-375-5p	hsa-miR-520b-5p			hsa-miR-498-3p	-2440.27	0
hsa-miR-200a-5p	44.5174		hsa-let-7d-3p	75.5769							hsa-miR-1263	hsa-miR-573
hsa-miR-466	43.632		hsa-miR-1179	55.8673							hsa-miR-3131	hsa-miR-1323
hsa-miR-4760-5p	42.573		hsa-miR-7-2-3p	46.0678
hsa-miR-375-5p	40.1906		hsa-miR-7107-3p	38.4557
hsa-miR-200a-3p	39.4133		hsa-miR-3170	33.0862
hsa-miR-1269a	37.286		hsa-miR-205-3p	29.7612
hsa-miR-192-3p	36.569		hsa-miR-4710	29.4589
hsa-miR-122b-5p	34.6982		hsa-miR-196a-5p	28.7727
hsa-miR-676-5p	33.5099		hsa-miR-6777-3p	25.6371
hsa-miR-552-3p	30.8064		hsa-miR-199a-5p	24.285
hsa-miR-548i	30.2783		hsa-miR-365b-5p	22.5744
hsa-miR-489-3p	25.3978		hsa-miR-3131	22.4325
hsa-miR-4643	23.549		hsa-miR-4292	22.4325
hsa-miR-301b-3p	23.325		hsa-miR-483-3p	21.1575
hsa-miR-5589-5p	21.2457		hsa-miR-767-3p	19.3881
hsa-miR-4641	19.19		hsa-miR-6756-3p	19.2278
hsa-miR-301b-5p	18.86		hsa-miR-297	17.0914
hsa-miR-5579-3p	18.7455		hsa-miR-5588-5p	16.9707
hsa-miR-3188	16.4058		hsa-miR-6840-5p	16.5431
hsa-miR-653-3p	16.368		hsa-miR-4739	16.5431
hsa-miR-1247-5p	16.2603		hsa-miR-6755-3p	16.5431
hsa-miR-1299	16.0999		hsa-miR-3137	16.0232
hsa-miR-1247-3p	15.819		hsa-miR-4762-5p	16.0232
hsa-miR-9903	15.5711		hsa-let-7i-5p	15.9196
hsa-miR-10a-5p	15.0815		hsa-miR-320a-5p	15.7455
hsa-miR-885-5p	14.9804		hsa-let-7f-1-3p	14.526
hsa-miR-4778-5p	13.4285		hsa-miR-193a-5p	14.1959
hsa-miR-668-3p	13.0609		hsa-let-7e-5p	13.6796
hsa-miR-767-5p	12.9466		hsa-miR-216b-3p	13.2345
hsa-miR-3177-3p	12.9109		hsa-miR-98-5p	12.8515
hsa-miR-4719	12.807		hsa-miR-4731-5p	12.8186
hsa-miR-6871-3p	12.6367		hsa-miR-6762-5p	12.8186
hsa-miR-548at-3p	11.9917		hsa-miR-4659b-3p	12.8186
hsa-miR-3059-5p	11.4322		hsa-miR-9899	12.5095
hsa-miR-5579-5p	11.4009		hsa-miR-206	11.9379
hsa-miR-4699-5p	11.2181		hsa-miR-24-2-5p	11.7504
hsa-miR-302c-3p	10.9958		hsa-miR-4668-5p	11.7357
hsa-miR-9983-3p	10.9225		hsa-miR-4747-5p	11.3953
hsa-miR-10a-3p	10.7267		hsa-miR-202-5p	11.2926
hsa-miR-6814-5p	10.6791		hsa-miR-548ad-3p	11.2162
hsa-miR-410-3p	10.5138		hsa-miR-4637	10.4246
hsa-miR-1243	10.2779		hsa-miR-1268a	10.0587
hsa-miR-877-5p	10.1007		hsa-let-7a-5p	10.0548
hsa-miR-676-3p	9.91708		hsa-miR-4706	9.92585
hsa-miR-885-3p	9.81863		hsa-miR-12129	9.92585
hsa-miR-5580-3p	9.66553		hsa-miR-548i	9.90071
hsa-miR-105-5p	9.23965		hsa-miR-205-5p	9.7924
hsa-miR-3910	9.17407		hsa-miR-6089	9.7674
hsa-miR-7-2-3p	9.03074		hsa-miR-4443	9.61392
hsa-miR-6804-5p	8.93586		hsa-miR-101-2-5p	9.61392
hsa-miR-548ae-3p	8.50776		hsa-miR-3195	9.61392
hsa-miR-6741-3p	8.13684		hsa-miR-6765-3p	9.51241
hsa-miR-6716-3p	8.12345		hsa-miR-2681-3p	9.43903
hsa-miR-6791-3p	8.05347		hsa-miR-371a-5p	9.00687
hsa-miR-1224-5p	8.05267		hsa-miR-584-3p	8.973
hsa-miR-452-5p	7.77079		hsa-miR-193a-3p	8.96465
hsa-miR-3529-5p	7.76318		hsa-miR-1268b	8.92627
hsa-miR-3691-5p	7.47772		hsa-miR-9985	8.81037
hsa-miR-4473	7.32076		hsa-miR-4728-5p	8.63618
hsa-miR-431-5p	7.097		hsa-miR-1294	8.58967
hsa-miR-3144-3p	6.97771		hsa-miR-125b-5p	8.49341
hsa-miR-744-3p	6.97628		hsa-miR-548ad-5p	8.46984
hsa-miR-410-5p	6.93093		hsa-miR-548ae-5p	8.46984
hsa-miR-146a-3p	6.92743		hsa-miR-6815-5p	8.37799
hsa-miR-1226-3p	6.88639		hsa-miR-548az-3p	8.33968
hsa-miR-3187-3p	6.75798		hsa-miR-6880-5p	8.16311
hsa-miR-425-3p	6.74277		hsa-miR-6851-5p	8.1395
hsa-miR-200c-3p	6.73709		hsa-miR-4768-5p	8.0116
hsa-miR-3664-3p	6.68492		hsa-miR-1258	8.0116
hsa-miR-218-2-3p	6.67328		hsa-miR-548ab	7.61549
hsa-miR-6730-3p	6.58659		hsa-miR-891a-5p	7.34892
hsa-miR-10396a-5p	6.56821		hsa-let-7g-5p	7.24976
hsa-miR-421	6.55204		hsa-miR-125b-1-3p	7.14895
hsa-miR-4796-3p	6.44805		hsa-miR-510-5p	7.1343
hsa-miR-6764-5p	6.38068		hsa-miR-3173-5p	7.01999
hsa-miR-5584-5p	6.33576		hsa-miR-144-3p	6.85137
hsa-miR-556-3p	6.3045		hsa-miR-26b-3p	6.83416
hsa-miR-6504-5p	6.22265		hsa-miR-147b-3p	6.70013
hsa-miR-652-5p	6.218		hsa-miR-6720-5p	6.68802
hsa-miR-9-3p	6.20012		hsa-miR-122b-5p	6.61723
hsa-miR-3117-3p	6.17509		hsa-miR-5787	6.61723
hsa-miR-770-5p	6.07994		hsa-miR-6761-5p	6.61723
hsa-miR-4639-5p	5.94496		hsa-miR-6529-3p	6.61723
hsa-miR-323b-3p	5.91424		hsa-miR-7847-3p	6.61723
hsa-miR-6505-5p	5.89986		hsa-miR-22-3p	6.56411
hsa-miR-3126-5p	5.88908		hsa-miR-9903	6.48791
hsa-miR-5588-5p	5.85415		hsa-miR-3133	6.43948
hsa-miR-541-5p	5.82762		hsa-miR-6513-5p	6.40928
hsa-miR-556-5p	5.78543		hsa-miR-4727-5p	6.40928
hsa-miR-224-3p	5.78438		hsa-miR-939-5p	6.40928
hsa-miR-302c-5p	5.75378		hsa-miR-12127	6.40928
hsa-miR-487b-3p	5.62407		hsa-miR-6806-5p	6.40928
hsa-miR-203a-3p	5.61352		hsa-miR-4642	6.40928
hsa-miR-7706	5.59144		hsa-miR-4796-3p	6.31567
hsa-miR-302d-3p	5.54483		hsa-miR-660-3p	6.28248
hsa-miR-130a-3p	5.54419		hsa-miR-548ak	6.14723
hsa-miR-432-5p	5.52788		hsa-miR-4652-5p	6.059
hsa-miR-4733-5p	5.49829		hsa-let-7f-5p	5.94379
hsa-miR-892c-3p	5.43594		hsa-miR-548ap-3p	5.84825
hsa-miR-548ad-3p	5.39335		hsa-miR-4799-5p	5.76835
hsa-miR-487a-3p	5.39122		hsa-miR-6720-3p	5.75916
hsa-miR-455-3p	5.38809		hsa-miR-1249-5p	5.74349
hsa-miR-323a-3p	5.36953		hsa-miR-4760-5p	5.71338
hsa-miR-203b-3p	5.34516		hsa-miR-218-5p	5.65462
hsa-miR-7107-5p	5.33585		hsa-miR-548b-5p	5.47584
hsa-miR-224-5p	5.3336		hsa-miR-190a-5p	5.41169
hsa-miR-708-5p	5.2664		hsa-miR-6845-3p	5.34107
hsa-miR-218-5p	5.25781		hsa-miR-4723-3p	5.34107
hsa-miR-585-5p	5.25582		hsa-miR-4668-3p	5.2123
hsa-miR-1251-5p	5.21366		hsa-miR-199a-3p	5.19383
hsa-miR-4474-3p	5.17269		hsa-miR-199b-3p	5.19383
hsa-miR-1910-5p	5.15534		hsa-miR-146b-3p	5.09386
hsa-miR-3675-5p	5.1525		hsa-miR-3158-5p	5.0512
hsa-miR-488-3p	5.13308		hsa-miR-511-5p	5.0492
hsa-miR-675-5p	5.11198		hsa-miR-6866-5p	4.99838
hsa-miR-548aw	5.11036		hsa-miR-582-3p	-5.09724
hsa-miR-6515-5p	5.092		hsa-miR-935	-5.13056
hsa-miR-4470	5.07883		hsa-miR-651-5p	-5.153
hsa-miR-3144-5p	5.03346		hsa-miR-876-3p	-5.1938
hsa-miR-431-3p	5.00025		hsa-miR-3614-3p	-5.34477
hsa-miR-5006-3p	-5.01665		hsa-miR-561-3p	-5.44643
hsa-miR-921	-5.06011		hsa-miR-4502	-5.71692
hsa-miR-4308	-5.0829		hsa-miR-301a-3p	-5.75871
hsa-miR-3134	-5.08446		hsa-miR-1301-3p	-5.79214
hsa-miR-9901	-5.09175		hsa-miR-204-5p	-5.99522
hsa-miR-4700-5p	-5.09754		hsa-miR-486-5p	-6.00661
hsa-miR-4433a-5p	-5.10442		hsa-miR-5581-3p	-6.19886
hsa-miR-10226	-5.11651		hsa-miR-556-3p	-6.22118
hsa-miR-4498	-5.1509		hsa-miR-1910-5p	-6.27074
hsa-miR-1236-3p	-5.1509		hsa-miR-548u	-6.31384
hsa-miR-4799-3p	-5.1509		hsa-miR-4422	-6.34787
hsa-miR-6849-5p	-5.1509		hsa-miR-3171	-6.82808
hsa-miR-4632-3p	-5.19166		hsa-miR-6516-5p	-6.92292
hsa-miR-648	-5.19345		hsa-miR-92b-3p	-6.93407
hsa-miR-4428	-5.21202		hsa-miR-1257	-6.95336
hsa-miR-219a-5p	-5.23757		hsa-miR-3691-3p	-7.10553
hsa-miR-4496	-5.26993		hsa-miR-653-3p	-7.14496
hsa-miR-4755-3p	-5.28351		hsa-miR-6516-3p	-7.19452
hsa-miR-135a-3p	-5.3147		hsa-miR-10523-5p	-7.32249
hsa-miR-6854-3p	-5.3208		hsa-miR-1277-5p	-7.73648
hsa-miR-424-5p	-5.32706		hsa-miR-582-5p	-7.78223
hsa-miR-4709-3p	-5.38081		hsa-miR-184	-7.87461
hsa-miR-4690-5p	-5.38081		hsa-miR-10b-5p	-7.91762
hsa-miR-3940-5p	-5.4016		hsa-miR-574-3p	-8.26918
hsa-miR-6885-3p	-5.44522		hsa-miR-937-3p	-8.81773
hsa-miR-1273h-3p	-5.47335		hsa-miR-499b-3p	-8.90288
hsa-miR-4645-5p	-5.49099		hsa-miR-135b-5p	-9.03933
hsa-miR-216b-3p	-5.52111		hsa-miR-1322	-10.0192
hsa-miR-1248	-5.54454		hsa-miR-181a-2-3p	-10.3019
hsa-miR-7162-5p	-5.56277		hsa-miR-573	-10.925
hsa-miR-198	-5.71252		hsa-miR-3939	-11.2955
hsa-miR-6756-5p	-5.72068		hsa-miR-224-5p	-11.3461
hsa-miR-3189-5p	-5.90327		hsa-miR-124-3p	-11.4566
hsa-miR-4436b-5p	-5.95393		hsa-miR-200b-5p	-12.0984
hsa-miR-10400-3p	-5.96011		hsa-miR-3115	-12.3307
hsa-miR-3976	-5.96011		hsa-miR-199b-5p	-12.6744
hsa-miR-3116	-5.9606		hsa-miR-6770-5p	-12.7161
hsa-miR-6744-3p	-5.98252		hsa-miR-1305	-13.7178
hsa-miR-591	-5.99156		hsa-miR-431-3p	-13.752
hsa-miR-187-5p	-5.99936		hsa-miR-139-5p	-14.0946
hsa-miR-5196-5p	-6.02733		hsa-miR-203b-5p	-14.1264
hsa-miR-1237-3p	-6.03852		hsa-miR-200b-3p	-14.4983
hsa-miR-3621	-6.08512		hsa-miR-3065-5p	-15.7436
hsa-miR-4768-3p	-6.13485		hsa-miR-95-3p	-15.9648
hsa-miR-7107-3p	-6.14481		hsa-miR-1272	-16.489
hsa-miR-6780b-3p	-6.1869		hsa-miR-605-3p	-16.5091
hsa-miR-190b-5p	-6.26083		hsa-miR-124-5p	-17.6277
hsa-miR-1255b-2-3p	-6.33306		hsa-miR-3617-5p	-18.6415
hsa-miR-1258	-6.38496		hsa-miR-4775	-18.6753
hsa-miR-1288-3p	-6.38496		hsa-miR-34a-5p	-18.7458
hsa-miR-4703-5p	-6.38496		hsa-miR-338-3p	-18.822
hsa-miR-3655	-6.38496		hsa-miR-5583-3p	-19.9182
hsa-miR-10397-5p	-6.38496		hsa-miR-485-3p	-20.5329
hsa-miR-875-3p	-6.38496		hsa-miR-887-3p	-20.8819
hsa-miR-3661	-6.43863		hsa-miR-139-3p	-20.9205
hsa-miR-2114-5p	-6.49443		hsa-miR-1185-5p	-21.1569
hsa-miR-4447	-6.54079		hsa-miR-665	-21.9642
hsa-miR-600	-6.57233		hsa-miR-200c-3p	-23.5698
hsa-miR-4791	-6.58199		hsa-miR-382-3p	-24.3808
hsa-miR-1246	-6.69175		hsa-miR-2276-3p	-24.686
hsa-miR-4483	-6.702		hsa-miR-487b-5p	-25.1616
hsa-miR-4645-3p	-6.74143		hsa-miR-34a-3p	-25.5571
hsa-miR-6805-3p	-6.78865		hsa-miR-136-5p	-26.0025
hsa-miR-499b-5p	-6.81063		hsa-miR-3126-3p	-27.4419
hsa-miR-7850-5p	-6.81502		hsa-miR-224-3p	-27.9283
hsa-miR-216b-5p	-6.92984		hsa-miR-146a-5p	-28.8241
hsa-miR-424-3p	-6.98236		hsa-miR-655-3p	-29.235
hsa-miR-5008-5p	-6.99307		hsa-miR-520b-5p	-30.7055
hsa-miR-129-1-3p	-7.06018		hsa-miR-519a-2-5p	-30.7055
hsa-miR-1273h-5p	-7.0986		hsa-miR-323a-3p	-31.4014
hsa-miR-92a-1-5p	-7.288		hsa-miR-1185-2-3p	-32.2391
hsa-miR-3692-5p	-7.36861		hsa-miR-141-3p	-32.3154
hsa-miR-12126	-7.44992		hsa-miR-10b-3p	-34.3126
hsa-miR-7855-5p	-7.46695		hsa-miR-200a-3p	-35.1207
hsa-miR-6877-3p	-7.50914		hsa-miR-3180-5p	-36.6586
hsa-miR-3654	-7.50914		hsa-miR-675-5p	-37.5298
hsa-miR-101-2-5p	-7.50914		hsa-miR-379-5p	-37.6181
hsa-miR-1181	-7.50914		hsa-miR-539-3p	-38.7756
hsa-miR-6861-3p	-7.50914		hsa-miR-154-5p	-39.4464
hsa-miR-4698	-7.64447		hsa-miR-519a-3p	-43.0635
hsa-miR-3681-3p	-7.72636		hsa-miR-522-3p	-43.3354
hsa-miR-6739-3p	-7.72636		hsa-miR-432-5p	-44.2627
hsa-miR-5004-3p	-8.04718		hsa-miR-129-5p	-45.3568
hsa-miR-6794-3p	-8.07122		hsa-miR-1185-1-3p	-45.6056
hsa-miR-3121-5p	-8.07122		hsa-miR-654-5p	-45.6384
hsa-miR-6820-5p	-8.09657		hsa-miR-141-5p	-47.3417
hsa-miR-5706	-8.09747		hsa-miR-127-3p	-50.7381
hsa-miR-4661-3p	-8.12535		hsa-miR-493-3p	-53.0298
hsa-miR-4503	-8.3111		hsa-miR-1283	-54.2059
hsa-miR-581	-8.34416		hsa-miR-409-5p	-54.2577
hsa-miR-4653-3p	-8.41138		hsa-miR-411-3p	-54.7529
hsa-miR-4784	-8.43277		hsa-miR-135a-5p	-54.9316
hsa-miR-4433a-3p	-8.48122		hsa-miR-370-3p	-55.2346
hsa-miR-4433b-5p	-8.48122		hsa-miR-129-2-3p	-56.1979
hsa-miR-4536-5p	-8.51328		hsa-miR-485-5p	-57.082
hsa-miR-2117	-8.51328		hsa-miR-127-5p	-58.0401
hsa-miR-5194	-8.51328		hsa-miR-520f-5p	-58.9189
hsa-miR-6746-5p	-8.65493		hsa-miR-135a-2-3p	-60.3247
hsa-miR-6796-5p	-8.65897		hsa-miR-521	-63.063
hsa-miR-6866-3p	-8.79433		hsa-miR-136-3p	-65.7878
hsa-miR-1253	-8.98438		hsa-miR-299-3p	-66.1692
hsa-miR-10392-3p	-9.05334		hsa-miR-323b-3p	-67.6131
hsa-miR-3918	-9.07537		hsa-miR-431-5p	-70.0024
hsa-miR-190b-3p	-9.07537		hsa-miR-487b-3p	-70.6737
hsa-miR-7702	-9.0867		hsa-miR-299-5p	-72.5127
hsa-miR-5008-3p	-9.19029		hsa-miR-493-5p	-73.0582
hsa-miR-5698	-9.28521		hsa-miR-487a-3p	-73.4016
hsa-miR-6773-3p	-9.28859		hsa-miR-369-5p	-73.5463
hsa-miR-2392	-9.31901		hsa-miR-376c-3p	-74.6456
hsa-miR-7853-5p	-9.35641		hsa-miR-654-3p	-75.23
hsa-miR-7843-3p	-9.37099		hsa-miR-412-5p	-77.676
hsa-miR-4786-3p	-9.4412		hsa-miR-495-5p	-78.4365
hsa-miR-372-3p	-9.63451		hsa-miR-766-3p	-78.9892
hsa-miR-4747-5p	-9.63746		hsa-miR-379-3p	-82.4153
hsa-miR-5089-5p	-9.63746		hsa-miR-381-3p	-82.4282
hsa-miR-6758-3p	-9.63746		hsa-miR-203a-3p	-84.4994
hsa-miR-6821-3p	-9.76687		hsa-miR-376b-3p	-87.2077
hsa-miR-4448	-10.0024		hsa-miR-369-3p	-91.0114
hsa-miR-4773	-10.1363		hsa-miR-656-3p	-91.6311
hsa-miR-8083	-10.1995		hsa-miR-516a-5p	-97.3272
hsa-miR-371b-5p	-10.3758		hsa-miR-337-5p	-98.9144
hsa-miR-6806-3p	-10.4299		hsa-miR-1-3p	-100.348
hsa-miR-4775	-10.6026		hsa-miR-323b-5p	-101.251
hsa-miR-4526	-10.6416		hsa-miR-495-3p	-101.801
hsa-miR-4682	-10.6416		hsa-miR-409-3p	-102.004
hsa-miR-6733-3p	-10.6416		hsa-miR-382-5p	-105.244
hsa-miR-5192	-10.6416		hsa-miR-380-3p	-108.933
hsa-miR-4324	-10.6419		hsa-miR-4787-3p	-111.948
hsa-miR-6751-5p	-10.7282		hsa-miR-411-5p	-114.416
hsa-miR-1289	-10.7571		hsa-miR-766-5p	-115.117
hsa-miR-204-5p	-10.9786		hsa-miR-494-3p	-115.622
hsa-miR-34c-3p	-11.0056		hsa-miR-329-3p	-116.243
hsa-miR-6862-3p	-11.043		hsa-miR-519d-5p	-116.438
hsa-miR-373-3p	-11.1633		hsa-miR-376a-3p	-118.014
hsa-miR-6835-3p	-11.2037		hsa-miR-543	-121.652
hsa-miR-4445-5p	-11.9148		hsa-miR-758-3p	-124.765
hsa-miR-95-5p	-12.0188		hsa-miR-655-5p	-126.337
hsa-miR-1271-3p	-12.4569		hsa-miR-337-3p	-134.807
hsa-miR-1293	-12.5489		hsa-miR-154-3p	-140.677
hsa-miR-6510-3p	-12.6098		hsa-miR-377-3p	-153.841
hsa-miR-4656	-12.6824		hsa-miR-889-3p	-154.592
hsa-miR-4761-3p	-12.7699		hsa-miR-494-5p	-160.152
hsa-miR-6759-5p	-12.7699		hsa-miR-193b-3p	-180.215
hsa-miR-7109-3p	-12.7699		hsa-miR-598-3p	-197.597
hsa-miR-4738-3p	-13.3262		hsa-miR-377-5p	-205.222
hsa-miR-12135	-13.5365		hsa-miR-187-3p	-209.811
hsa-miR-6830-5p	-13.8528		hsa-miR-520d-5p	-219.666
hsa-miR-2682-5p	-13.9552		hsa-miR-1271-5p	-242.56
hsa-miR-19a-5p	-14.0824		hsa-miR-138-5p	-256.349
hsa-miR-450b-3p	-14.3043		hsa-miR-519c-5p	-438.359
hsa-miR-34c-5p	-14.3417		hsa-miR-519b-5p	-438.359
hsa-miR-4667-3p	-14.3962		hsa-miR-523-5p	-438.359
hsa-miR-34b-5p	-14.5033		hsa-miR-518e-5p	-438.359
hsa-miR-34b-3p	-14.6023		hsa-miR-522-5p	-438.359
hsa-miR-4423-3p	-14.8866		hsa-miR-519a-5p	-438.359
hsa-miR-6512-5p	-14.8982		hsa-miR-516b-5p	-495.507
hsa-miR-891a-5p	-14.936		hsa-miR-518a-5p	-541.303
hsa-miR-1291	-16.782		hsa-miR-527	-541.303
hsa-miR-3686	-17.0266		hsa-miR-1264	-593.002
hsa-miR-2115-3p	-17.4876		hsa-miR-520a-3p	-757.676
hsa-miR-4686	-17.5887		hsa-miR-520b-3p	-837.187
hsa-miR-3138	-17.8728		hsa-miR-148a-3p	-846.732
hsa-miR-7161-3p	-18.394		hsa-miR-518c-5p	-935.814
hsa-miR-6739-5p	-18.5535		hsa-miR-524-5p	-1128.98
hsa-miR-1233-5p	-18.6248		hsa-miR-526a-5p	-1376.38
hsa-miR-6821-5p	-18.7728		hsa-miR-520c-5p	-1376.38
hsa-miR-25-5p	-18.8283		hsa-miR-518d-5p	-1376.38
hsa-miR-153-3p	-18.9119		hsa-miR-526b-3p	-1588.53
hsa-miR-371a-3p	-19.6889		hsa-miR-520d-3p	-1754.15
hsa-miR-3612	-21.1022		hsa-miR-518f-5p	-2202.17
hsa-miR-371b-3p	-21.1713		hsa-miR-520h	-2306.02
hsa-miR-4668-3p	-23.4715		hsa-miR-518e-3p	-2563.67
hsa-miR-129-5p	-24.5157		hsa-miR-515-3p	-2863.62
hsa-miR-6718-5p	-24.612		hsa-miR-523-3p	-2911.22
hsa-miR-204-3p	-24.7669		hsa-miR-518c-3p	-3163.83
hsa-miR-5584-3p	-25.3999		hsa-miR-526b-5p	-3267.08
hsa-miR-3664-5p	-25.5399		hsa-miR-519b-3p	-3562.76
hsa-miR-4801	-25.5399		hsa-miR-515-5p	-3578.52
hsa-miR-1225-5p	-25.5399		hsa-miR-498-5p	-3715.44
hsa-miR-4646-5p	-25.6599		hsa-miR-512-5p	-4011.42
hsa-miR-373-5p	-26.1159		hsa-miR-520c-3p	-4175.06
hsa-miR-372-5p	-26.1533		hsa-miR-1323	-4365.04
hsa-miR-124-3p	-27.1332		hsa-miR-518b	-4465.84
hsa-miR-6772-5p	-27.4165		hsa-miR-520a-5p	-4552.45
hsa-miR-6780a-3p	-29.6177		hsa-miR-519c-3p	-5463.76
hsa-miR-371a-5p	-31.4355		hsa-miR-512-3p	-5672.64
hsa-miR-7114-5p	-33.308		hsa-miR-517-5p	-5794.96
hsa-miR-4697-3p	-35.3159		hsa-miR-517a-3p	-7695.92
hsa-miR-2115-5p	-35.8707		hsa-miR-517b-3p	-7695.92
hsa-miR-6509-3p	-36.6869		hsa-miR-520g-3p	-9581.14
hsa-miR-3663-5p	-38.5104
hsa-miR-521	-39.1779
hsa-miR-1290	-40.8784
hsa-miR-4502	-43.1255
hsa-miR-449c-5p	-44.8864
hsa-miR-3915	-44.9301
hsa-miR-3663-3p	-45.4336
hsa-miR-219a-2-3p	-46.2444
hsa-miR-522-3p	-50.2999
hsa-miR-525-3p	-53.5787
hsa-miR-6843-3p	-56.2234
hsa-miR-7161-5p	-58.4091
hsa-miR-519c-3p	-66.9063
hsa-miR-519d-3p	-68.4508
hsa-miR-4423-5p	-69.9836
hsa-miR-1283	-70.9062
hsa-miR-525-5p	-78.6707
hsa-miR-516a-5p	-80.2146
hsa-miR-516b-5p	-80.5923
hsa-miR-449b-5p	-82.5423
hsa-miR-518c-3p	-87.9116
hsa-miR-517c-3p	-88.6779
hsa-miR-519a-3p	-97.5518
hsa-miR-517a-3p	-103.176
hsa-miR-517b-3p	-103.176
hsa-miR-519b-3p	-117.505
hsa-miR-524-5p	-118.193
hsa-miR-520h	-126.7
hsa-miR-526a-3p	-127.895
hsa-miR-526b-5p	-129.436
hsa-miR-519e-3p	-139.155
hsa-miR-518f-3p	-150.059
hsa-miR-520e-5p	-159.395
hsa-miR-524-3p	-160.168
hsa-miR-518b	-162.582
hsa-miR-519e-5p	-166.919
hsa-miR-526a-5p	-167.048
hsa-miR-520c-5p	-167.048
hsa-miR-518d-5p	-167.048
hsa-miR-518f-5p	-170.27
hsa-miR-526b-3p	-178.15
hsa-miR-520g-3p	-199.486
hsa-miR-515-5p	-213.142
hsa-miR-129-2-3p	-215.633
hsa-miR-670-3p	-227.73
hsa-miR-518e-3p	-233.738
hsa-miR-519d-5p	-238.666
hsa-miR-520f-5p	-240.765
hsa-miR-520b-5p	-240.896
hsa-miR-519a-2-5p	-240.896
hsa-miR-520g-5p	-242.143
hsa-miR-520d-3p	-242.39
hsa-miR-518a-3p	-261.031
hsa-miR-1323	-268.761
hsa-miR-506-3p	-296.177
hsa-miR-515-3p	-342.324
hsa-miR-519c-5p	-357.099
hsa-miR-519b-5p	-357.099
hsa-miR-523-5p	-357.099
hsa-miR-518e-5p	-357.099
hsa-miR-522-5p	-357.099
hsa-miR-519a-5p	-357.099
hsa-miR-518d-3p	-371.892
hsa-miR-523-3p	-372.833
hsa-miR-520d-5p	-380.606
hsa-miR-520c-3p	-413.804
hsa-miR-512-5p	-427.473
hsa-miR-520b-3p	-442.301
hsa-miR-520e-3p	-455.035
hsa-miR-518a-5p	-459.959
hsa-miR-527	-459.959
hsa-miR-517-5p	-498.111
hsa-miR-509-3p	-597.012
hsa-miR-520f-3p	-615.409
hsa-miR-512-3p	-627.897
hsa-miR-518c-5p	-674.225
hsa-miR-498-5p	-686.939
hsa-miR-520a-5p	-738.155
hsa-miR-509-5p	-968.072
hsa-miR-449b-3p	-970.492
hsa-miR-510-5p	-1043.87
hsa-miR-449a	-1132.19
hsa-miR-514b-5p	-1261.8
hsa-miR-513a-3p	-1611.07
hsa-miR-513c-5p	-1636.6
hsa-miR-520a-3p	-1714.43
hsa-miR-513b-5p	-1801.55
hsa-miR-508-3p	-1891.04
hsa-miR-506-5p	-1921.74
hsa-miR-510-3p	-1988.59
hsa-miR-508-5p	-2154.06
hsa-miR-514a-5p	-2273.87
hsa-miR-507	-2359.4
hsa-miR-498-3p	-2440.27
hsa-miR-514b-3p	-2472.26
hsa-miR-513c-3p	-3993.86
hsa-miR-514a-3p	-4055.48
hsa-miR-509-3-5p	-4792.63
hsa-miR-202-5p	-6688.82

## Sheet: B - scRNAseq NCCIT, GCT27
Gene	avg. Log2 FC	p_val	p_val_adj	Cluster
TMSB4X	3.36469	4.51981e-191	1.44006e-186	9
SORBS2	3.22646	< 9.25E-308	< 9.25E-308	6
SOX2-OT	2.94925	< 9.25E-308	< 9.25E-308	6
SOX17	2.8356	< 9.25E-308	< 9.25E-308	6
SOX17	2.74775	3.38394e-140	1.07816e-135	9
SOX5	2.65233	6.20952e-285	1.97841e-280	6
NENF	2.48146	3.69718e-41	1.17796e-36	9
AFG1L	2.4779	1.22208e-09	3.89366e-05	9
GRID2	2.42785	< 9.25E-308	< 9.25E-308	4
NENF	2.37241	< 9.25E-308	< 9.25E-308	6
NRXN3	2.34231	< 9.25E-308	< 9.25E-308	6
UNC5D	2.17904	< 9.25E-308	< 9.25E-308	0
AFG1L	2.06447	1.25439e-293	3.99661e-289	6
DACH1	2.0614	< 9.25E-308	< 9.25E-308	6
EMP1	2.05129	< 9.25E-308	< 9.25E-308	1
LRFN5	2.03239	< 9.25E-308	< 9.25E-308	4
MLLT3	2.00981	3.98867e-125	1.27083e-120	10
MIR302CHG	1.98849	< 9.25E-308	< 9.25E-308	4
DPYD	1.96563	< 9.25E-308	< 9.25E-308	6
HMGA2	1.96482	< 9.25E-308	< 9.25E-308	1
SOX5	1.92314	2.646e-94	8.43041e-90	10
SYT1	1.91838	2.17401e-163	6.9266e-159	6
MEIS2	1.88779	< 9.25E-308	< 9.25E-308	6
FGD4	1.86892	< 9.25E-308	< 9.25E-308	4
HOXC8	1.8383	5.22463e-157	1.66462e-152	10
SERPINE2	1.8313	< 9.25E-308	< 9.25E-308	3
TNFRSF11B	1.81808	< 9.25E-308	< 9.25E-308	0
BICD1	1.79378	5.56723e-306	1.77377e-301	6
LINC00458	1.76459	< 9.25E-308	< 9.25E-308	4
IGFBP5	1.74797	< 9.25E-308	< 9.25E-308	1
SNX3	1.74463	5.31974e-21	1.69492e-16	9
CDH6	1.73667	9.97094e-129	3.17684e-124	10
TMSB4X	1.73175	1.50583e-248	4.79773e-244	6
POU5F1	1.72414	< 9.25E-308	< 9.25E-308	4
SEMA6A	1.7234	< 9.25E-308	< 9.25E-308	4
NTN1	1.72241	< 9.25E-308	< 9.25E-308	0
SOX6	1.70389	< 9.25E-308	< 9.25E-308	6
GNG5	1.6941	2.03602e-73	6.48696e-69	9
SSBP2	1.69407	4.74624e-95	1.5122e-90	10
AC084375.1	1.66855	< 9.25E-308	< 9.25E-308	4
LINC00458	1.66703	< 9.25E-308	< 9.25E-308	3
TRPM3	1.66433	< 9.25E-308	< 9.25E-308	6
NLGN4X	1.64727	< 9.25E-308	< 9.25E-308	3
ESRG	1.63921	< 9.25E-308	< 9.25E-308	4
DKK4	1.59141	3.71172e-132	1.18259e-127	5
DSP	1.58846	5.79144e-81	1.84521e-76	10
SMURF2	1.58631	< 9.25E-308	< 9.25E-308	1
PAX3	1.58316	3.89372e-135	1.24058e-130	10
PTPRG	1.56939	< 9.25E-308	< 9.25E-308	0
POMC	1.56575	< 9.25E-308	< 9.25E-308	6
ZNF407	1.55398	9.68199e-169	3.08478e-164	6
CENPF	1.53559	< 9.25E-308	< 9.25E-308	5
HDAC9	1.52067	< 9.25E-308	< 9.25E-308	6
AC003975.1	1.5127	< 9.25E-308	< 9.25E-308	3
DKK4	1.51105	3.82248e-300	1.21788e-295	0
KCNMB2-AS1	1.51066	8.19408e-96	2.61072e-91	10
AC008014.1	1.51026	< 9.25E-308	< 9.25E-308	6
DST	1.50645	1.08587e-221	3.45969e-217	6
AC064802.1	1.50103	< 9.25E-308	< 9.25E-308	4
PACC1	1.48926	< 9.25E-308	< 9.25E-308	6
CD9	1.48564	< 9.25E-308	< 9.25E-308	4
MT-ND3	1.47943	3.57123e-77	1.13783e-72	7
MEF2C	1.47757	1.53792e-116	4.89996e-112	10
GREB1L	1.47755	1.67887e-142	5.34906e-138	10
PLAGL1	1.46531	5.81434e-264	1.85251e-259	6
GAL	1.45258	< 9.25E-308	< 9.25E-308	3
PLPPR4	1.45128	< 9.25E-308	< 9.25E-308	6
FN1	1.44809	< 9.25E-308	< 9.25E-308	1
HIST1H4C	1.44688	3.49352e-146	1.11307e-141	8
GPC4	1.44569	< 9.25E-308	< 9.25E-308	6
SMS	1.43865	4.80331e-302	1.53038e-297	6
LINC01405	1.43105	< 9.25E-308	< 9.25E-308	4
PLCB4	1.42926	2.5851e-110	8.23638e-106	10
AC007326.5	1.42242	< 9.25E-308	< 9.25E-308	6
CST1	1.42068	< 9.25E-308	< 9.25E-308	3
LHX1	1.41031	< 9.25E-308	< 9.25E-308	0
GRID2	1.40423	< 9.25E-308	< 9.25E-308	3
GLIPR1L1	1.40092	< 9.25E-308	< 9.25E-308	3
MFAP5	1.39982	1.30527e-47	4.15871e-43	6
RHOBTB1	1.39132	< 9.25E-308	< 9.25E-308	6
SEMA3C	1.38428	3.26423e-277	1.04002e-272	6
AC027288.1	1.37634	< 9.25E-308	< 9.25E-308	4
XACT	1.36942	1.16622e-95	3.71568e-91	6
EPCAM	1.36773	< 9.25E-308	< 9.25E-308	4
FGFBP3	1.3671	< 9.25E-308	< 9.25E-308	6
NRXN3	1.36361	7.98081e-67	2.54277e-62	10
AC022140.1	1.35909	< 9.25E-308	< 9.25E-308	4
MAP1LC3B	1.35397	2.56132e-08	0.000816064	9
MAML2	1.35307	3.54529e-256	1.12956e-251	6
GLI3	1.34662	4.50621e-98	1.43572e-93	10
SMS	1.34587	1.84601e-34	5.88159e-30	9
RAB3B	1.34087	4.092e-267	1.30375e-262	6
MALAT1	1.33647	1.54137e-91	4.91096e-87	10
ZNF608	1.33185	1.78016e-76	5.67178e-72	10
ROBO2	1.33144	2.11246e-49	6.73052e-45	10
LRP1B	1.33013	3.3116e-87	1.05511e-82	10
CYP26A1	1.32254	1.09032e-132	3.47386e-128	5
UBE2C	1.31501	1.02856e-275	3.2771e-271	5
MAML3	1.30418	5.64668e-36	1.79909e-31	10
SERINC5	1.3013	1.15817e-168	3.69004e-164	6
GAL	1.30035	1.01432e-305	3.23173e-301	4
PHC2	1.3001	< 9.25E-308	< 9.25E-308	1
USH2A	1.29856	< 9.25E-308	< 9.25E-308	3
HEG1	1.29612	< 9.25E-308	< 9.25E-308	0
MT-CO3	1.29529	1.23399e-109	3.93162e-105	7
NEDD9	1.28805	1.72856e-279	5.50737e-275	6
NREP	1.28696	5.44464e-185	1.73472e-180	6
MEGF10	1.28616	< 9.25E-308	< 9.25E-308	6
CNTNAP4	1.28436	5.37905e-279	1.71382e-274	10
SOX2	1.27828	< 9.25E-308	< 9.25E-308	4
NEAT1	1.26907	6.49613e-68	2.06973e-63	1
TOP2A	1.26892	< 9.25E-308	< 9.25E-308	5
AUTS2	1.26789	2.78882e-173	8.88546e-169	6
ARL6IP1	1.26431	< 9.25E-308	< 9.25E-308	5
HOXC6	1.25712	9.1461e-144	2.91404e-139	10
LINC00461	1.25648	< 9.25E-308	< 9.25E-308	6
PRSS23	1.2511	< 9.25E-308	< 9.25E-308	1
AC005062.1	1.2463	< 9.25E-308	< 9.25E-308	4
MIR181A1HG	1.2445	< 9.25E-308	< 9.25E-308	6
NRP2	1.2403	< 9.25E-308	< 9.25E-308	0
AP000676.5	1.23916	< 9.25E-308	< 9.25E-308	3
PTPN14	1.22996	1.3305e-51	4.23912e-47	10
HOXB-AS3	1.22495	3.12788e-104	9.96573e-100	10
VAV3	1.22393	< 9.25E-308	< 9.25E-308	0
B4GALNT3	1.2205	< 9.25E-308	< 9.25E-308	0
ASPM	1.21491	< 9.25E-308	< 9.25E-308	5
NES	1.21246	1.00259e-70	3.19437e-66	10
NDUFB5	1.21186	2.80332e-26	8.93165e-22	9
PRKCA	1.20851	2.04136e-278	6.50398e-274	6
PRTG	1.20171	4.35442e-79	1.38736e-74	10
COL5A2	1.20072	2.85753e-128	9.10437e-124	6
ANOS1	1.20063	< 9.25E-308	< 9.25E-308	4
PTPRD	1.19398	1.02279e-67	3.2587e-63	10
FRMD4B	1.18989	< 9.25E-308	< 9.25E-308	0
SNX3	1.18884	8.54939e-242	2.72392e-237	6
TERF1	1.1801	< 9.25E-308	< 9.25E-308	4
AC009055.1	1.17752	4.84752e-71	1.54447e-66	10
MRPL47	1.17748	1.63952e-29	5.22368e-25	9
PAX3	1.17708	9.98039e-225	3.17985e-220	6
BICC1	1.17165	1.33053e-197	4.2392e-193	6
DAPL1	1.16982	3.03141e-103	9.65837e-99	10
NAV1	1.1678	6.08958e-56	1.9402e-51	10
CACNA2D1	1.16206	< 9.25E-308	< 9.25E-308	0
PFDN2	1.15918	2.19438e-10	6.99152e-06	9
ANKRD1	1.15288	1.14198e-78	3.63847e-74	0
MLEC	1.15245	6.43379e-266	2.04987e-261	6
AC024230.1	1.15063	7.00027e-121	2.23036e-116	10
AL353807.5	1.14925	< 9.25E-308	< 9.25E-308	6
CYP26A1	1.14602	< 9.25E-308	< 9.25E-308	0
ATP5PD	1.14487	0.00652288	1	9
STEAP1B	1.14176	< 9.25E-308	< 9.25E-308	3
VGF	1.14038	< 9.25E-308	< 9.25E-308	1
AREG	1.13946	< 9.25E-308	< 9.25E-308	6
COX7B	1.13895	5.22317e-53	1.66416e-48	9
DNAJC19	1.13667	1.81301e-19	5.77642e-15	9
ARHGAP10	1.13643	7.59543e-47	2.41998e-42	10
PRKCA	1.13599	< 9.25E-308	< 9.25E-308	1
AP005230.1	1.13456	1.82048e-193	5.80025e-189	6
IFI16	1.13276	0.00236867	1	9
ADGRL2	1.13055	7.89933e-117	2.51681e-112	6
JARID2	1.12679	< 9.25E-308	< 9.25E-308	4
NRCAM	1.12612	< 9.25E-308	< 9.25E-308	6
RGL1	1.12571	2.40278e-74	7.6555e-70	6
HOXC9	1.12243	2.36466e-148	7.53405e-144	10
CNKSR3	1.12237	8.72688e-184	2.78047e-179	6
CER1	1.12193	1.16172e-101	3.70137e-97	5
AUTS2	1.11962	4.69888e-69	1.49711e-64	10
KIF26B	1.11878	3.01973e-72	9.62115e-68	10
ROBO1	1.11523	4.54833e-59	1.44914e-54	10
ELL2	1.11399	< 9.25E-308	< 9.25E-308	6
ATP2B1	1.11093	2.46167e-75	7.84314e-71	10
CCNB1	1.10802	< 9.25E-308	< 9.25E-308	5
SFRP2	1.10788	< 9.25E-308	< 9.25E-308	4
TLE4	1.10779	8.24931e-70	2.62831e-65	10
NAV3	1.10588	4.99106e-140	1.5902e-135	6
GPC6	1.10561	3.67755e-101	1.1717e-96	6
SERPINE1	1.09878	3.9098e-177	1.2457e-172	1
PRICKLE1	1.09763	< 9.25E-308	< 9.25E-308	0
PPP3CA	1.097	1.82535e-78	5.81576e-74	10
GABRB3	1.09625	< 9.25E-308	< 9.25E-308	4
PPP3CA	1.09502	5.34319e-177	1.70239e-172	6
SRGAP1	1.09232	< 9.25E-308	< 9.25E-308	1
DCBLD2	1.0905	8.6473e-290	2.75512e-285	1
TBCA	1.0884	3.41098e-26	1.08677e-21	9
SAT1	1.08692	3.01475e-252	9.6053e-248	0
MGST1	1.08407	< 9.25E-308	< 9.25E-308	4
NANOG	1.0823	< 9.25E-308	< 9.25E-308	4
GAS5	1.0822	1.89821e-13	6.04788e-09	9
KLHL13	1.08219	5.04656e-57	1.60788e-52	10
EPS8	1.08118	< 9.25E-308	< 9.25E-308	0
SLC38A2	1.08086	4.20381e-285	1.33938e-280	6
S100A16	1.07963	< 9.25E-308	< 9.25E-308	1
TBL1XR1	1.07531	2.4629e-69	7.84705e-65	10
CHST11	1.07088	< 9.25E-308	< 9.25E-308	0
EFHD1	1.05921	8.70321e-294	2.77293e-289	6
RPL31	1.05915	4.31547e-22	1.37495e-17	9
CA2	1.05897	1.57764e-171	5.02652e-167	6
TMTC1	1.05743	2.74977e-285	8.76105e-281	3
CKS1B	1.05512	1.41849e-08	0.000451944	9
ATP5PF	1.05497	6.35857e-35	2.0259e-30	9
MAN1A2	1.0519	1.78131e-78	5.67543e-74	10
MIR302CHG	1.05143	4.35183e-304	1.38654e-299	3
ZNF114	1.05121	1.1357e-281	3.61845e-277	6
CDK17	1.05094	7.78049e-293	2.47894e-288	1
LINC00678	1.04709	< 9.25E-308	< 9.25E-308	4
AC125613.1	1.04581	< 9.25E-308	< 9.25E-308	6
COL4A2	1.04234	< 9.25E-308	< 9.25E-308	6
ATP5F1E	1.04118	1.70549e-48	5.43385e-44	9
RYR2	1.04098	< 9.25E-308	< 9.25E-308	4
PHLPP1	1.03844	4.47104e-67	1.42452e-62	10
LHX1	1.03541	3.68914e-121	1.1754e-116	5
ATF3	1.03382	0.00336827	1	9
ADGRV1	1.03315	1.34964e-92	4.3001e-88	10
COL11A1	1.03266	2.36781e-98	7.54409e-94	1
TPX2	1.03169	< 9.25E-308	< 9.25E-308	5
TENM3	1.03115	8.25238e-54	2.62929e-49	10
TCEA1	1.0304	1.72015e-10	5.48057e-06	9
SLIT2	1.0277	< 9.25E-308	< 9.25E-308	0
AP1S2	1.02703	4.44991e-170	1.41779e-165	1
DTNA	1.02524	4.37647e-228	1.39439e-223	6
SVIL	1.02366	7.40271e-208	2.35858e-203	1
MT-CO2	1.0231	1.01294e-125	3.22733e-121	7
EFNA5	1.02109	6.21186e-36	1.97916e-31	10
PLAAT3	1.01858	< 9.25E-308	< 9.25E-308	4
ADGRL2	1.01585	7.3987e-63	2.3573e-58	10
LINC00458	1.01523	7.38916e-75	2.35426e-70	8
ZFHX3	1.01508	2.62477e-282	8.36278e-278	6
PLAGL1	1.0142	5.85674e-68	1.86602e-63	10
IGFBP5	1.01323	1.03797e-101	3.30707e-97	6
PITPNM2	1.01197	< 9.25E-308	< 9.25E-308	6
AC068587.4	1.01043	< 9.25E-308	< 9.25E-308	0
ATP5MG	1.01003	2.63024e-58	8.38022e-54	9
KRT19	1.00947	5.079e-57	1.61822e-52	1
COX7C	1.00817	3.76421e-36	1.19932e-31	9
RPL23	1.0079	1.09267e-62	3.48135e-58	9
PALLD	1.00716	2.19636e-67	6.99782e-63	10
RPS20	1.005	6.53069e-31	2.08074e-26	9
MT1X	1.00406	3.69311e-304	1.17666e-299	4
ANK2	1.00374	< 9.25E-308	< 9.25E-308	0
L1TD1	1.00335	< 9.25E-308	< 9.25E-308	4
RPS27	1.00258	5.30286e-85	1.68954e-80	9
COL4A1	1.00248	< 9.25E-308	< 9.25E-308	6
MKI67	1.0009	< 9.25E-308	< 9.25E-308	5
COL6A1	1.00062	< 9.25E-308	< 9.25E-308	0
UPP1	1.00042	2.62427e-10	8.36119e-06	9
LAMC1	0.999579	1.3577e-254	4.32578e-250	6
SH3BGRL	0.998935	0.000196862	1	9
PTCHD1-AS	0.998145	< 9.25E-308	< 9.25E-308	4
EPB41L2	0.997328	9.21302e-221	2.93536e-216	6
FAM110B	0.996334	< 9.25E-308	< 9.25E-308	3
VCAN	0.994285	1.12664e-127	3.58959e-123	6
TRIM24	0.993976	1.00245e-49	3.19392e-45	10
GAS7	0.993626	< 9.25E-308	< 9.25E-308	0
NAV2	0.993614	2.37387e-162	7.56338e-158	6
NLGN1	0.991572	< 9.25E-308	< 9.25E-308	4
HOXB8	0.991227	2.18653e-145	6.96652e-141	10
AC005062.1	0.987515	7.56939e-30	2.41168e-25	10
IGF2BP2	0.986281	2.34774e-196	7.48015e-192	6
MT-ATP6	0.983343	4.38561e-103	1.3973e-98	7
RPL29	0.983314	2.24299e-175	7.1464e-171	8
SMIM12	0.980174	5.8544e-292	1.86527e-287	6
C19orf53	0.97997	4.29119e-154	1.36722e-149	8
STC1	0.977249	1.87595e-250	5.97698e-246	1
UBL3	0.970733	3.60691e-302	1.1492e-297	6
MALAT1	0.968751	1.81789e-295	5.79197e-291	1
ATP5IF1	0.96644	1.40594e-22	4.47946e-18	9
COL11A1	0.963994	1.13419e-73	3.61364e-69	10
ACTG1	0.962409	4.55348e-58	1.45078e-53	9
GCNT2	0.962379	3.70458e-277	1.18032e-272	6
PLEKHG1	0.961523	1.06034e-97	3.37834e-93	10
RIMS2	0.960697	< 9.25E-308	< 9.25E-308	4
TGFBR3	0.960512	< 9.25E-308	< 9.25E-308	0
COL4A6	0.95913	1.84497e-285	5.87826e-281	6
BTBD11	0.958283	1.9751e-159	6.29288e-155	1
FBXL7	0.958265	4.05235e-284	1.29112e-279	0
CKS2	0.958213	< 9.25E-308	< 9.25E-308	5
APOA1	0.958141	< 9.25E-308	< 9.25E-308	6
BTBD11	0.95632	4.96355e-23	1.58144e-18	6
TRIM2	0.956286	1.64089e-83	5.22804e-79	10
ROR1	0.956164	5.08531e-114	1.62023e-109	6
PDE4D	0.956131	1.77057e-46	5.64122e-42	10
SPP1	0.955829	3.43878e-46	1.09563e-41	6
TENM2	0.95539	8.22882e-14	2.62179e-09	10
SAMD3	0.95478	< 9.25E-308	< 9.25E-308	0
ALCAM	0.953503	6.33649e-79	2.01887e-74	6
COL4A5	0.952832	3.33562e-225	1.06276e-220	6
CDH13	0.951133	6.54948e-283	2.08673e-278	0
TTC14	0.949438	1.01056e-75	3.21973e-71	10
PRC1	0.947674	2.56261e-304	8.16475e-300	5
GSTP1	0.945827	4.27543e-48	1.3622e-43	9
AC104041.1	0.945416	1.36401e-72	4.34586e-68	10
SMYD3	0.943752	2.76049e-57	8.79519e-53	10
S100A4	0.942495	< 9.25E-308	< 9.25E-308	1
ROR2	0.941445	< 9.25E-308	< 9.25E-308	0
FGFBP3	0.941056	6.33516e-62	2.01844e-57	10
KMT2C	0.940458	2.82504e-68	9.00086e-64	10
PLPP1	0.939796	4.22842e-129	1.34722e-124	6
DKK1	0.939237	1.18024e-167	3.76037e-163	5
TTC3	0.939171	7.29532e-66	2.32436e-61	10
DROSHA	0.937533	3.33454e-22	1.06242e-17	9
SVIP	0.937074	4.45502e-09	0.000141941	9
EMP1	0.936341	2.86512e-27	9.12855e-23	6
COX5A	0.934299	7.5579e-10	2.40802e-05	9
PDE3A	0.933829	1.3064e-37	4.16232e-33	10
NLGN1	0.933487	< 9.25E-308	< 9.25E-308	3
DUSP6	0.932429	1.47893e-227	4.71202e-223	6
PHC1	0.932176	< 9.25E-308	< 9.25E-308	4
MDK	0.931884	3.13491e-58	9.98813e-54	10
CCDC144NL-AS1	0.926645	5.97801e-82	1.90465e-77	10
ZFP36L1	0.924268	3.0228e-53	9.63095e-49	10
TGFBR2	0.924233	3.06009e-204	9.74974e-200	6
GPC6	0.924218	5.17699e-32	1.64944e-27	10
DACH1	0.924074	2.56693e-72	8.1785e-68	10
MT-ND1	0.91949	3.51846e-58	1.12102e-53	7
GPC3	0.919054	4.35957e-58	1.389e-53	10
MT1E	0.919008	5.81981e-17	1.85425e-12	2
EXT1	0.918198	1.99264e-291	6.34875e-287	0
TANC1	0.917265	7.74659e-58	2.46814e-53	10
ZEB1	0.916395	8.32076e-302	2.65108e-297	1
CACNA2D3	0.915864	< 9.25E-308	< 9.25E-308	4
C12orf73	0.915257	1.84742e-08	0.000588606	9
P3H2	0.914233	< 9.25E-308	< 9.25E-308	0
VIM	0.912725	1.51079e-300	4.81352e-296	1
COL26A1	0.909391	1.11828e-33	3.56296e-29	10
BACH1	0.90821	9.28045e-65	2.95684e-60	10
LEFTY2	0.907575	7.58498e-98	2.41665e-93	10
SUCLA2	0.906188	< 9.25E-308	< 9.25E-308	3
VDAC2	0.904647	1.7243e-14	5.49378e-10	9
TEAD1	0.903326	2.98676e-183	9.51613e-179	6
LAMTOR2	0.9029	0.00194785	1	9
HMMR	0.902812	< 9.25E-308	< 9.25E-308	5
MIR222HG	0.902039	< 9.25E-308	< 9.25E-308	1
AURKA	0.900425	< 9.25E-308	< 9.25E-308	5
SORCS1	0.899771	< 9.25E-308	< 9.25E-308	6
PHLDA1	0.899217	9.59336e-241	3.05654e-236	1
VASH2	0.899147	< 9.25E-308	< 9.25E-308	4
DANCR	0.899109	2.4409e-120	7.77696e-116	8
RPS17	0.898967	2.86455e-51	9.12676e-47	9
GNGT1	0.897234	2.2073e-54	7.03269e-50	10
PLEKHG1	0.897179	< 9.25E-308	< 9.25E-308	6
SDHD	0.895269	2.38938e-06	0.0761282	9
SH3BGRL3	0.89497	6.9082e-138	2.20102e-133	8
TMA7	0.894383	3.8214e-141	1.21754e-136	8
MIR99AHG	0.88862	1.02833e-66	3.27635e-62	10
MYL6	0.88808	3.70889e-33	1.18169e-28	9
TRIM71	0.887549	< 9.25E-308	< 9.25E-308	4
RPS27L	0.887136	5.6073e-111	1.78654e-106	8
TUBB2B	0.886268	1.37642e-303	4.38541e-299	4
ADGRL3	0.885221	1.08589e-290	3.45977e-286	6
IFITM3	0.884231	< 9.25E-308	< 9.25E-308	4
LAMTOR5	0.881705	1.73437e-12	5.52587e-08	9
CNN3	0.879834	0.00108205	1	9
NAV3	0.877394	1.41799e-11	4.51786e-07	10
RMRP	0.877151	8.41081e-188	2.67977e-183	4
RPL12	0.876498	2.70357e-208	8.61386e-204	8
HOXB9	0.876339	5.09503e-107	1.62333e-102	10
MYL12B	0.876216	0.00367481	1	9
AC005355.1	0.874904	3.31063e-94	1.0548e-89	10
APP	0.874319	3.89372e-42	1.24058e-37	10
IFI16	0.873341	< 9.25E-308	< 9.25E-308	6
EMC2	0.873234	1.1005e-123	3.5063e-119	6
KRT10	0.872281	1.8817e-141	5.99528e-137	8
ZNF644	0.872195	7.40912e-69	2.36062e-64	10
AC009446.1	0.871153	< 9.25E-308	< 9.25E-308	4
ANTXR1	0.870574	< 9.25E-308	< 9.25E-308	0
MIXL1	0.868922	< 9.25E-308	< 9.25E-308	0
GPX4	0.86725	3.54556e-148	1.12965e-143	8
PTPRK	0.86714	2.58926e-226	8.24964e-222	6
PUM1	0.866701	1.55056e-75	4.94022e-71	10
ASH1L	0.866048	8.58606e-65	2.7356e-60	10
CTAG2	0.865999	0.0022261	1	9
PTGR1	0.865349	1.0828e-151	3.44992e-147	6
KIAA1217	0.864914	3.98339e-204	1.26915e-199	6
CENPE	0.863515	< 9.25E-308	< 9.25E-308	5
RPL27A	0.862796	1.14489e-57	3.64775e-53	9
ZNF385B	0.861442	< 9.25E-308	< 9.25E-308	6
HOXA10	0.858394	3.81754e-119	1.21631e-114	10
SMIM13	0.857035	1.99692e-06	0.063624	9
EIF4G3	0.856833	4.43013e-71	1.41148e-66	10
SEPHS1	0.856181	< 9.25E-308	< 9.25E-308	4
AC027031.2	0.855937	2.9945e-72	9.54077e-68	10
ZNF423	0.855661	1.69399e-47	5.39722e-43	10
RABGEF1	0.855317	5.82082e-59	1.85457e-54	10
DLGAP5	0.855169	< 9.25E-308	< 9.25E-308	5
RPS11	0.853994	8.17205e-26	2.6037e-21	9
RAP1A	0.853861	1.53254e-223	4.88283e-219	6
COX4I1	0.853125	6.4712e-28	2.06179e-23	9
EFNB2	0.853095	6.88402e-181	2.19332e-176	6
EMC2	0.85301	1.11286e-13	3.54569e-09	9
CER1	0.852878	1.29995e-183	4.14176e-179	0
DKK1	0.852858	< 9.25E-308	< 9.25E-308	0
RPS28	0.852582	5.7599e-162	1.83516e-157	8
IGFBP4	0.852025	7.92953e-129	2.52643e-124	1
MSI2	0.851922	2.91476e-46	9.28672e-42	10
BEX3	0.850418	2.66392e-18	8.4875e-14	9
RPL35A	0.850299	8.22778e-81	2.62145e-76	9
TANC2	0.850223	< 9.25E-308	< 9.25E-308	1
GPR173	0.849937	6.40595e-76	2.041e-71	10
CACNA1C	0.849748	4.51853e-279	1.43965e-274	0
TXNIP	0.847462	9.2322e-22	2.94147e-17	10
TMSB10	0.847077	2.73122e-139	8.70195e-135	8
SHISA6	0.846439	3.5386e-237	1.12743e-232	0
UQCR10	0.846381	1.45125e-21	4.62384e-17	9
LGALS1	0.846293	7.19727e-287	2.29312e-282	1
NDUFB11	0.844426	2.85338e-07	0.00909116	7
FBN2	0.84349	< 9.25E-308	< 9.25E-308	0
COX6B1	0.843487	3.71377e-17	1.18325e-12	9
COL4A5	0.84326	1.10149e-75	3.50945e-71	10
RPL21	0.842947	1.85941e-56	5.92426e-52	9
SEC61G	0.842841	9.52778e-155	3.03565e-150	8
CADM1	0.841437	2.2202e-289	7.07378e-285	0
PTBP2	0.841333	2.48022e-64	7.90223e-60	10
CD99	0.840729	2.55139e-97	8.129e-93	8
MT2A	0.840484	1.37697e-97	4.38715e-93	8
DIAPH2	0.840345	< 9.25E-308	< 9.25E-308	4
WFDC2	0.840019	< 9.25E-308	< 9.25E-308	4
VDAC1	0.838995	1.38221e-07	0.00440387	9
DEC1	0.837992	< 9.25E-308	< 9.25E-308	3
MDK	0.837593	1.33365e-156	4.24915e-152	6
WNT5A	0.837045	5.67887e-82	1.80935e-77	10
RAB17	0.836263	< 9.25E-308	< 9.25E-308	4
NEAT1	0.835321	2.46971e-169	7.86875e-165	0
SPRED1	0.833944	2.38814e-198	7.60884e-194	6
TENM4	0.833901	< 9.25E-308	< 9.25E-308	0
FTH1	0.833736	4.15309e-47	1.32322e-42	9
NTS	0.833576	5.78856e-86	1.84429e-81	0
ALDH3A2	0.830589	< 9.25E-308	< 9.25E-308	4
AKAP13	0.829343	5.16057e-223	1.64421e-218	6
MLF2	0.828297	3.45365e-139	1.10037e-134	8
SESN3	0.828153	3.34736e-71	1.0665e-66	10
DMD	0.827735	< 9.25E-308	< 9.25E-308	3
PMP22	0.82731	1.83972e-177	5.86154e-173	0
GAS5	0.826698	2.57565e-41	8.20627e-37	10
LHFPL6	0.825856	3.95353e-152	1.25963e-147	6
AC005062.1	0.824545	2.36774e-306	7.54385e-302	3
NODAL	0.824143	< 9.25E-308	< 9.25E-308	4
RPL37A	0.823426	4.25665e-55	1.35621e-50	9
BCAS2	0.822301	0.000655953	1	9
VCAN	0.821243	7.25266e-47	2.31077e-42	10
TUBB2B	0.820697	2.45349e-275	7.81706e-271	3
HMGB2	0.82053	< 9.25E-308	< 9.25E-308	5
H2AFJ	0.817396	5.76236e-256	1.83595e-251	4
SPATS2L	0.817054	1.76521e-269	5.62414e-265	3
MARCKS	0.817014	2.21368e-134	7.053e-130	6
FIGN	0.816737	2.21993e-64	7.0729e-60	10
VSNL1	0.816205	< 9.25E-308	< 9.25E-308	4
PCDH17	0.815164	2.20285e-230	7.01851e-226	6
AK4	0.814291	< 9.25E-308	< 9.25E-308	4
AKAP12	0.814158	1.22214e-242	3.89386e-238	1
AC092069.1	0.813944	2.61549e-110	8.33321e-106	2
TXN	0.813447	8.10213e-38	2.58142e-33	9
PREX1	0.810555	6.60695e-216	2.10504e-211	6
TACC1	0.810534	4.565e-270	1.45446e-265	6
MT-CYB	0.810281	2.20282e-73	7.0184e-69	7
LINC01162	0.81025	9.93651e-91	3.16587e-86	10
PLCB1	0.808553	< 9.25E-308	< 9.25E-308	0
ADCY2	0.806632	7.18297e-24	2.28856e-19	10
COX7A2	0.806361	6.20709e-21	1.97764e-16	9
PALM2-AKAP2	0.806188	< 9.25E-308	< 9.25E-308	1
RPL41	0.805985	3.11137e-217	9.91313e-213	8
SGK1	0.805846	4.22888e-05	1	9
CACHD1	0.804743	9.3576e-31	2.98143e-26	10
FOS	0.804232	1.41859e-52	4.51977e-48	10
CENPA	0.804103	< 9.25E-308	< 9.25E-308	5
NDUFC2	0.802489	9.57952e-17	3.05213e-12	9
MAP1B	0.800633	2.90079e-45	9.24221e-41	10
COX8A	0.800041	4.79492e-25	1.52771e-20	9
FAU	0.799972	2.68781e-75	8.56364e-71	7
RNF220	0.798845	< 9.25E-308	< 9.25E-308	0
TMEM14B	0.798345	0.00722289	1	9
FAM49A	0.796616	< 9.25E-308	< 9.25E-308	0
CD9	0.795184	5.00288e-235	1.59397e-230	3
ODC1	0.794309	2.26406e-14	7.21352e-10	0
TCEA1	0.794106	5.33278e-172	1.69908e-167	6
GOLM1	0.792371	5.50398e-47	1.75362e-42	10
SEMA6A	0.792323	1.27168e-253	4.05171e-249	3
YWHAE	0.79143	1.07643e-25	3.42961e-21	9
LRRTM4	0.790869	< 9.25E-308	< 9.25E-308	4
DANCR	0.790155	2.08268e-274	6.63563e-270	4
WWP1	0.789913	< 9.25E-308	< 9.25E-308	0
SLC35F1	0.788379	1.27498e-36	4.0622e-32	10
WFDC2	0.788224	5.03714e-253	1.60488e-248	3
RNF130	0.787902	5.44006e-58	1.73326e-53	10
LRIG3	0.787545	< 9.25E-308	< 9.25E-308	0
PCDH9	0.787501	5.34781e-264	1.70386e-259	6
TIAM1	0.787292	< 9.25E-308	< 9.25E-308	0
RPAIN	0.787049	1.06877e-05	0.34052	9
EPHA7	0.786721	4.25878e-53	1.35689e-48	10
LAMA4	0.786488	< 9.25E-308	< 9.25E-308	6
STK38L	0.786214	2.91869e-212	9.29923e-208	6
LLPH	0.785578	9.69223e-11	3.08804e-06	9
PRKG1	0.785511	3.99197e-80	1.27188e-75	10
KPNA2	0.78478	5.76149e-296	1.83567e-291	5
COLGALT2	0.784334	< 9.25E-308	< 9.25E-308	6
PIK3CA	0.783244	3.18232e-190	1.01392e-185	6
HS3ST3A1	0.78306	1.34841e-274	4.29618e-270	1
IGSF1	0.782646	1.73198e-63	5.51828e-59	10
RIMS2	0.782623	1.55985e-306	4.96984e-302	3
BBS9	0.781429	1.45488e-210	4.63539e-206	4
CDCA8	0.781359	< 9.25E-308	< 9.25E-308	5
FOXN3	0.78108	< 9.25E-308	< 9.25E-308	4
FKBP4	0.780454	8.87218e-255	2.82677e-250	4
SNHG6	0.780082	5.46e-07	0.0173961	9
OSBPL10	0.778447	< 9.25E-308	< 9.25E-308	1
GALNT17	0.778307	< 9.25E-308	< 9.25E-308	4
CCND2	0.777765	9.73154e-240	3.10056e-235	0
RPL13	0.777728	9.99867e-70	3.18567e-65	9
RERE	0.777721	1.58453e-61	5.04847e-57	10
DPPA4	0.77681	< 9.25E-308	< 9.25E-308	4
COMMD6	0.774607	5.44268e-07	0.0173409	9
KRT8	0.773949	0.00509272	1	2
EOMES	0.773711	< 9.25E-308	< 9.25E-308	0
SNHG25	0.773306	1.14471e-17	3.64715e-13	7
LINC01356	0.773224	4.6315e-303	1.47564e-298	4
LGALS3	0.772245	3.74415e-16	1.19292e-11	9
MEIS2	0.771159	1.49055e-72	4.74905e-68	10
MBNL1	0.77073	1.0615e-172	3.38205e-168	6
TTC28	0.770174	1.41095e-51	4.49542e-47	10
JARID2	0.769513	1.75708e-45	5.59822e-41	10
PPP1R9A	0.769507	3.70634e-69	1.18088e-64	10
EGR1	0.768322	3.91915e-73	1.24868e-68	10
IER3	0.767249	5.41469e-188	1.72518e-183	0
KLHL5	0.766519	5.3047e-18	1.69013e-13	9
WWOX	0.766459	3.93645e-39	1.25419e-34	10
JAK1	0.766447	< 9.25E-308	< 9.25E-308	0
NAA38	0.76627	1.47359e-11	4.69501e-07	9
Z93403.1	0.766072	2.24913e-99	7.16596e-95	10
MIR4435-2HG	0.766051	< 9.25E-308	< 9.25E-308	1
TNC	0.765545	5.08405e-229	1.61983e-224	3
ODC1	0.765223	5.42762e-11	1.72929e-06	2
IMMP2L	0.765178	7.79378e-59	2.48318e-54	10
NFIB	0.76454	< 9.25E-308	< 9.25E-308	6
GTSE1	0.764527	< 9.25E-308	< 9.25E-308	5
RUNX1	0.763953	< 9.25E-308	< 9.25E-308	1
AC007402.1	0.763929	< 9.25E-308	< 9.25E-308	3
CDH2	0.763749	< 9.25E-308	< 9.25E-308	0
FRAS1	0.763666	1.43594e-63	4.57505e-59	10
NCOA1	0.763425	< 9.25E-308	< 9.25E-308	0
RPA2	0.763355	1.79142e-08	0.000570764	9
LMO2	0.762207	< 9.25E-308	< 9.25E-308	0
ANXA1	0.761855	1.70652e-229	5.43714e-225	1
DLG1	0.761735	3.98364e-60	1.26923e-55	10
MT-ND2	0.76115	2.17587e-40	6.93254e-36	7
ZSWIM6	0.760167	2.3127e-46	7.3685e-42	10
RPL37	0.759783	1.0059e-50	3.20489e-46	9
LPP	0.759436	< 9.25E-308	< 9.25E-308	1
POLR2G	0.759309	2.39328e-09	7.62523e-05	9
RRBP1	0.75785	< 9.25E-308	< 9.25E-308	0
FXR1	0.757838	2.12945e-50	6.78465e-46	10
ST6GALNAC5	0.757278	< 9.25E-308	< 9.25E-308	3
MT-ND5	0.757169	8.66805e-50	2.76173e-45	10
SQSTM1	0.756924	3.37801e-33	1.07627e-28	10
MED13L	0.756226	7.92209e-51	2.52406e-46	10
XACT	0.755065	8.84176e-239	2.81707e-234	4
SLC7A14-AS1	0.754218	< 9.25E-308	< 9.25E-308	3
SGK1	0.753752	1.56842e-208	4.99714e-204	6
EDA	0.753261	1.83232e-51	5.83794e-47	6
CCDC144NL-AS1	0.752989	9.58219e-151	3.05298e-146	6
GABRA3	0.752962	2.30648e-264	7.34867e-260	6
DLGAP1	0.75255	4.74328e-27	1.51126e-22	10
NCAM1	0.752528	< 9.25E-308	< 9.25E-308	0
LRRC75A	0.752428	2.54274e-123	8.10141e-119	2
TXNRD1	0.751834	2.47611e-134	7.88914e-130	6
PRKD1	0.751394	< 9.25E-308	< 9.25E-308	0
RPL27A	0.75109	4.30933e-195	1.373e-190	2
AL589740.1	0.750395	< 9.25E-308	< 9.25E-308	4
MAP1B	0.749246	1.60268e-148	5.10631e-144	6
ADK	0.748167	< 9.25E-308	< 9.25E-308	1
SEMA3C	0.745823	2.54279e-56	8.10159e-52	10
ATXN1	0.745365	5.1353e-53	1.63616e-48	10
IGF2BP2	0.745171	9.08182e-61	2.89356e-56	10
TMEM161B-AS1	0.74513	3.81051e-81	1.21407e-76	10
EIF3I	0.744264	0.000139616	1	9
DNAJC1	0.744063	< 9.25E-308	< 9.25E-308	0
IFRD1	0.743918	2.35059e-19	7.48922e-15	9
LINC02315	0.743634	8.854e-49	2.82097e-44	10
DEC1	0.742697	< 9.25E-308	< 9.25E-308	4
MYO3A	0.742605	< 9.25E-308	< 9.25E-308	3
LHFPL6	0.742458	1.7098e-50	5.4476e-46	10
SOX21	0.742192	< 9.25E-308	< 9.25E-308	6
SOX2-OT	0.742156	6.16196e-45	1.96326e-40	10
GNAQ	0.741851	7.94024e-118	2.52984e-113	6
BMP2	0.741671	< 9.25E-308	< 9.25E-308	0
APOE	0.741358	< 9.25E-308	< 9.25E-308	0
OST4	0.74064	6.97395e-134	2.22197e-129	8
MSC-AS1	0.739725	< 9.25E-308	< 9.25E-308	6
UQCR11	0.739659	1.0367e-24	3.30303e-20	7
UBL5	0.737621	1.25625e-153	4.00253e-149	8
TMSB10	0.737197	7.70861e-59	2.45604e-54	9
RPL38	0.735854	6.25058e-49	1.9915e-44	9
RCN1	0.735576	5.07761e-212	1.61778e-207	6
BNIP3	0.735569	4.37487e-293	1.39388e-288	4
TCF12	0.735515	2.7027e-159	8.61106e-155	6
BMPR1A	0.735062	< 9.25E-308	< 9.25E-308	4
CXCL14	0.734931	1.1064e-07	0.00352509	9
SERF2	0.734787	2.23914e-195	7.13413e-191	8
EXOC4	0.734165	6.01163e-50	1.91536e-45	10
RPLP1	0.733613	2.04169e-66	6.50504e-62	9
SUCLA2	0.732445	< 9.25E-308	< 9.25E-308	4
AC108052.1	0.732068	6.55596e-91	2.08879e-86	8
VMP1	0.732066	< 9.25E-308	< 9.25E-308	1
BMPR2	0.730862	< 9.25E-308	< 9.25E-308	0
AC022140.1	0.730214	< 9.25E-308	< 9.25E-308	3
NONO	0.729352	1.63804e-44	5.21897e-40	10
PKP4	0.729137	< 9.25E-308	< 9.25E-308	0
KRT10	0.729039	0.000790577	1	7
RBIS	0.728773	3.69222e-161	1.17638e-156	8
LARP7	0.728651	4.83438e-243	1.54028e-238	3
RPL36A	0.727986	1.51825e-57	4.83731e-53	9
NRIP1	0.72756	6.65123e-64	2.11915e-59	10
SEC22B	0.727454	2.23927e-14	7.13455e-10	9
HOXB7	0.727022	1.66864e-141	5.31646e-137	10
RPS25	0.725291	3.35939e-44	1.07033e-39	9
FHIT	0.724873	8.23809e-38	2.62474e-33	10
YAP1	0.724788	3.74878e-53	1.1944e-48	10
ADGRB3	0.724387	1.19445e-216	3.80563e-212	6
KCNMB4	0.723837	5.59776e-71	1.7835e-66	10
DPYSL3	0.72348	2.13924e-254	6.81582e-250	6
PIK3CA	0.723076	4.04011e-63	1.28722e-58	10
RPL17	0.722216	1.06396e-56	3.38989e-52	9
SNRPD2	0.722143	6.78117e-13	2.16055e-08	9
JUN	0.72213	< 9.25E-308	< 9.25E-308	1
CYSTM1	0.722024	1.55525e-07	0.00495517	9
BACH2	0.721327	2.84229e-53	9.05583e-49	10
DKK3	0.721228	< 9.25E-308	< 9.25E-308	0
ENAH	0.721145	3.49608e-47	1.11389e-42	10
SPP1	0.72086	1.35468e-271	4.31616e-267	4
DEPDC1	0.720488	< 9.25E-308	< 9.25E-308	5
EVI5	0.719902	8.1291e-57	2.59001e-52	10
CRABP2	0.719721	3.49066e-16	1.11216e-11	2
ECI2	0.719513	1.55048e-11	4.93997e-07	9
KIF1B	0.718815	4.63828e-215	1.4778e-210	6
KHDRBS3	0.718771	4.022e-210	1.28145e-205	0
PKN2	0.718535	1.58999e-56	5.06587e-52	10
CSDE1	0.718357	6.6627e-53	2.1228e-48	10
AFDN	0.717975	1.11481e-165	3.55189e-161	6
SAT1	0.717639	1.13018e-88	3.60086e-84	8
AC044810.2	0.717563	< 9.25E-308	< 9.25E-308	0
RPS12	0.717458	1.74668e-205	5.56511e-201	8
USP53	0.716887	8.91834e-15	2.84147e-10	9
FOXD1	0.71609	5.56989e-125	1.77462e-120	1
RPL22L1	0.715358	8.85203e-86	2.82034e-81	8
PHGDH	0.715334	3.29624e-49	1.05021e-44	10
KIF4A	0.714936	3.10359e-290	9.88835e-286	5
FAAH2	0.714904	< 9.25E-308	< 9.25E-308	4
OPCML	0.714844	< 9.25E-308	< 9.25E-308	0
RPL36AL	0.714391	1.20103e-122	3.8266e-118	8
S100A13	0.714335	9.38326e-125	2.9896e-120	8
SNHG29	0.712777	4.44054e-141	1.4148e-136	8
ELOB	0.712047	4.59988e-114	1.46557e-109	8
AC078993.1	0.711229	< 9.25E-308	< 9.25E-308	3
HOXB3	0.711134	6.96251e-78	2.21832e-73	10
KCNQ1OT1	0.710788	1.31576e-44	4.19213e-40	10
SIVA1	0.710272	2.20739e-117	7.03296e-113	8
ARPC5	0.70985	1.65978e-199	5.28824e-195	6
QKI	0.709793	4.3863e-135	1.39752e-130	6
SPARC	0.709682	2.11455e-71	6.73718e-67	6
MT-CO1	0.709509	1.64604e-89	5.24445e-85	7
ZNF706	0.709393	4.05256e-120	1.29119e-115	8
NDUFA11	0.709104	1.05407e-145	3.35839e-141	8
RYR2	0.709004	1.67047e-261	5.32229e-257	3
ITPR2	0.708959	5.96641e-203	1.90096e-198	4
CACNA1C	0.708692	8.95714e-198	2.85384e-193	3
UTF1	0.707935	< 9.25E-308	< 9.25E-308	4
MIB1	0.70764	5.55393e-174	1.76954e-169	6
TPD52	0.70714	1.41179e-208	4.49811e-204	6
PALLD	0.70704	9.93375e-177	3.16499e-172	6
TLE5	0.706556	1.27219e-06	0.0405333	9
ANKRD1	0.706182	2.79148e-151	8.89394e-147	8
AHNAK	0.70618	< 9.25E-308	< 9.25E-308	1
APLP2	0.705607	1.41137e-41	4.49678e-37	10
POU5F1	0.705279	3.81696e-289	1.21612e-284	3
PLK1	0.705013	< 9.25E-308	< 9.25E-308	5
CANX	0.704964	6.4234e-42	2.04656e-37	10
IDH1	0.704908	< 9.25E-308	< 9.25E-308	3
EOMES	0.704224	1.83925e-126	5.86002e-122	5
LDLRAD4	0.704094	< 9.25E-308	< 9.25E-308	0
MACF1	0.704076	< 9.25E-308	< 9.25E-308	1
FER	0.704051	4.9734e-85	1.58457e-80	6
SMIM13	0.703542	9.53764e-191	3.03879e-186	6
ZFP36L1	0.703367	< 9.25E-308	< 9.25E-308	1
AC131094.1	0.702465	< 9.25E-308	< 9.25E-308	3
UBE4B	0.702325	5.72205e-34	1.8231e-29	10
AFF4	0.701904	1.87498e-58	5.97388e-54	10
TIAM2	0.70155	< 9.25E-308	< 9.25E-308	0
JTB	0.70102	4.20674e-07	0.0134031	9
CD24	0.700417	0.000156761	1	9
FYN	0.700113	1.5459e-44	4.92538e-40	10
TOMM5	0.70006	1.54107e-156	4.91001e-152	8
TIMM13	0.699981	8.31947e-129	2.65067e-124	8
LPP	0.699837	6.14456e-45	1.95772e-40	10
AC092821.3	0.699386	1.81241e-08	0.000577453	9
LZTS1	0.699014	< 9.25E-308	< 9.25E-308	0
DAB1	0.698684	3.09861e-236	9.87248e-232	0
PBX1	0.69859	3.52975e-53	1.12461e-48	10
WLS	0.698551	5.02993e-44	1.60259e-39	10
DCXR	0.698271	2.30138e-07	0.00733244	9
TUBB2A	0.698222	2.45052e-221	7.80762e-217	3
PALLD	0.698113	< 9.25E-308	< 9.25E-308	1
MMP2	0.697817	2.34247e-228	7.46336e-224	3
CTBP2	0.697535	4.39867e-112	1.40146e-107	6
USP13	0.696669	8.62008e-127	2.74644e-122	6
GLIPR1L1	0.696029	1.11225e-187	3.54374e-183	4
ZSWIM6	0.695951	2.00285e-133	6.38128e-129	6
DROSHA	0.695756	5.62676e-101	1.79274e-96	6
RPS19BP1	0.695671	0.00552318	1	9
RALGAPA1	0.695523	3.55726e-137	1.13338e-132	6
PSMB3	0.69533	3.97349e-09	0.000126599	9
CAV1	0.694777	1.04285e-269	3.32261e-265	3
ITSN1	0.694129	2.82797e-49	9.01018e-45	10
AC104667.1	0.693638	< 9.25E-308	< 9.25E-308	3
AP000676.5	0.692764	5.11526e-294	1.62977e-289	4
KIF20B	0.692365	1.04458e-289	3.32814e-285	5
TAGLN2	0.692108	< 9.25E-308	< 9.25E-308	1
ANKRD11	0.691866	4.41126e-50	1.40547e-45	10
CASK	0.691751	< 9.25E-308	< 9.25E-308	0
RPL35	0.691679	3.28998e-60	1.04822e-55	9
ITGA5	0.691509	< 9.25E-308	< 9.25E-308	0
NDUFA7	0.691216	4.81096e-14	1.53282e-09	9
BTG3	0.691097	4.65178e-06	0.148211	9
RASAL2	0.690966	6.50044e-53	2.07111e-48	10
ATP5MF	0.690925	2.12511e-09	6.77081e-05	9
GLIS3	0.690797	1.34476e-282	4.28454e-278	0
AGBL4	0.69037	4.39816e-52	1.4013e-47	10
CAMK2D	0.689674	1.37473e-214	4.38003e-210	6
AC003975.1	0.68961	1.2094e-196	3.85328e-192	4
RPL26	0.688974	5.08668e-58	1.62067e-53	9
ABCC4	0.68897	6.07467e-92	1.93545e-87	6
GDF3	0.68876	< 9.25E-308	< 9.25E-308	4
SLIT3	0.688711	< 9.25E-308	< 9.25E-308	0
PRICKLE2	0.687917	6.07498e-36	1.93555e-31	10
ROR1	0.687278	2.30276e-301	7.33684e-297	4
DIPK2A	0.687215	2.19582e-287	6.99609e-283	3
RPL8	0.686834	4.55474e-144	1.45119e-139	8
IGF2R	0.686559	1.13012e-44	3.60067e-40	10
HNRNPU	0.685972	5.2172e-09	0.000166225	10
SLC7A11	0.68594	3.4808e-216	1.10902e-211	6
S100A13	0.685652	0.00353843	1	7
UBA52	0.685176	1.47372e-43	4.69543e-39	9
RAD51B	0.68514	3.284e-42	1.04631e-37	10
TPM1	0.685054	1.08111e-161	3.44451e-157	1
SINHCAF	0.684713	4.85332e-307	1.54632e-302	4
HERC5	0.684484	4.90588e-15	1.56306e-10	9
FABP5	0.683604	2.87148e-63	9.14884e-59	8
B4GALNT3	0.683432	5.33816e-90	1.70079e-85	5
MBD5	0.683083	3.69992e-56	1.17883e-51	10
FAF1	0.681785	1.72987e-48	5.51153e-44	10
ADM	0.681358	5.82653e-216	1.85639e-211	6
TPD52	0.680508	0.000167257	1	9
MYL12A	0.680108	0.000171265	1	9
TNFRSF11B	0.679737	3.77182e-100	1.20174e-95	5
SOD1	0.679535	9.51732e-09	0.000303231	9
MRPL47	0.679511	0.00473912	1	2
AL512358.2	0.679193	< 9.25E-308	< 9.25E-308	4
NUSAP1	0.678391	< 9.25E-308	< 9.25E-308	5
LRBA	0.678303	3.36203e-54	1.07118e-49	10
MT-ND4	0.678158	5.86997e-64	1.87023e-59	7
TRIM33	0.677839	3.37265e-50	1.07456e-45	10
SMIM30	0.677731	1.95349e-13	6.224e-09	9
SLC35D2	0.677727	3.92469e-10	1.25044e-05	9
AP002954.2	0.677199	1.01277e-263	3.22678e-259	6
RPS10	0.677155	4.32655e-05	1	9
ALK	0.676833	< 9.25E-308	< 9.25E-308	3
LSM3	0.67641	1.94013e-118	6.18145e-114	8
RPL32	0.676386	6.63565e-129	2.11418e-124	8
NPAS3	0.675234	3.27674e-152	1.044e-147	6
TCF12	0.675203	2.98229e-51	9.50189e-47	10
IL13RA1	0.674543	2.21016e-148	7.0418e-144	6
RPL22L1	0.674293	1.95638e-197	6.23323e-193	4
BTBD9	0.674133	5.81087e-49	1.8514e-44	10
MCL1	0.67378	1.05088e-40	3.34822e-36	10
NDUFA13	0.673543	5.41141e-08	0.00172413	7
CLDN6	0.673494	< 9.25E-308	< 9.25E-308	4
MAPK10	0.672134	3.4583e-09	0.000110185	10
EPHA4	0.671892	6.74502e-53	2.14903e-48	10
SNU13	0.671746	2.25183e-08	0.000717457	9
LINC01356	0.670643	< 9.25E-308	< 9.25E-308	3
CEP55	0.670495	< 9.25E-308	< 9.25E-308	5
CDH2	0.670115	2.35823e-36	7.51355e-32	10
FN1	0.6697	2.13558e-40	6.80417e-36	10
NUF2	0.669299	< 9.25E-308	< 9.25E-308	5
EFNA5	0.667831	< 9.25E-308	< 9.25E-308	0
KCNMB2-AS1	0.667812	1.66566e-114	5.30695e-110	6
ATP11B	0.667724	5.38196e-68	1.71475e-63	10
CPD	0.667703	< 9.25E-308	< 9.25E-308	0
PPM1B	0.667434	< 9.25E-308	< 9.25E-308	4
ZNF292	0.666773	3.16088e-55	1.00709e-50	10
RAP1A	0.666443	3.79318e-06	0.120855	9
FTL	0.666174	2.0304e-183	6.46905e-179	1
LRFN5	0.66597	4.84839e-214	1.54475e-209	3
ATRNL1	0.665738	2.82529e-66	9.00167e-62	10
DNMT3B	0.665641	< 9.25E-308	< 9.25E-308	4
HUWE1	0.665573	2.44559e-54	7.79188e-50	10
RPS5	0.664836	5.17405e-174	1.6485e-169	8
CAMK2N1	0.664512	2.9597e-306	9.42991e-302	1
DHCR24	0.664488	3.10273e-291	9.8856e-287	3
FUBP1	0.664477	1.85894e-52	5.92276e-48	10
NECTIN3	0.664264	1.0028e-68	3.19502e-64	6
PCDH7	0.663908	8.24218e-294	2.62604e-289	0
MYH9	0.663788	4.08443e-16	1.30134e-11	10
LNCPRESS2	0.663785	< 9.25E-308	< 9.25E-308	4
SFPQ	0.663743	2.00748e-52	6.39603e-48	10
HNRNPA2B1	0.66361	1.48949e-25	4.74566e-21	10
PTPRZ1	0.663564	< 9.25E-308	< 9.25E-308	4
CALM1	0.663472	9.00744e-13	2.86986e-08	9
RAC1	0.663297	4.24771e-119	1.35336e-114	8
PPP1R12A	0.662668	2.38176e-53	7.58852e-49	10
SGO2	0.662639	< 9.25E-308	< 9.25E-308	5
GLIPR1L1	0.662588	5.57138e-83	1.7751e-78	8
UBE2C	0.662362	1.52656e-95	4.86377e-91	8
CDH11	0.661988	< 9.25E-308	< 9.25E-308	0
SNRPG	0.661312	8.59083e-103	2.73712e-98	8
SGO1-AS1	0.661159	< 9.25E-308	< 9.25E-308	3
HS2ST1	0.660803	2.83165e-45	9.02191e-41	10
HERC4	0.66062	1.65102e-273	5.26033e-269	1
MT1F	0.660358	2.81932e-307	8.98264e-303	4
CDK1	0.660239	7.13602e-163	2.27361e-158	5
LINC02617	0.6602	< 9.25E-308	< 9.25E-308	4
LINC02428	0.659956	7.23097e-37	2.30386e-32	10
LINC02506	0.659894	1.21834e-213	3.88175e-209	4
NTN1	0.659452	1.71772e-87	5.47282e-83	5
CEP350	0.658354	5.40535e-49	1.7222e-44	10
RPL36	0.658153	8.14271e-154	2.59435e-149	8
CLIC4	0.657854	3.49971e-204	1.11504e-199	6
SIPA1L1	0.657781	6.42735e-245	2.04782e-240	4
P3H2	0.656722	7.5703e-16	2.41197e-11	10
ANXA2	0.655864	< 9.25E-308	< 9.25E-308	1
CDCA3	0.655059	3.93374e-263	1.25333e-258	5
GABARAP	0.654544	0.00459074	1	9
CCND1	0.653848	3.52846e-233	1.1242e-228	1
RPL36	0.653743	2.23489e-61	7.12058e-57	7
CADM1	0.652856	3.92839e-108	1.25162e-103	6
MIR4713HG	0.652848	6.59599e-57	2.10155e-52	10
ATP5MC2	0.652032	1.97795e-16	6.30196e-12	9
DCBLD1	0.651944	< 9.25E-308	< 9.25E-308	0
FTL	0.65194	2.25735e-38	7.19213e-34	7
ZMYND8	0.651855	< 9.25E-308	< 9.25E-308	4
SIKE1	0.651637	8.03782e-09	0.000256093	9
RPL38	0.651378	5.47995e-194	1.74597e-189	2
SH3BGRL3	0.650415	1.48411e-215	4.72852e-211	1
ADAMTS5	0.650048	7.22665e-43	2.30248e-38	10
SNAPC5	0.650034	1.65716e-07	0.00527989	9
GATAD2B	0.649978	1.84423e-52	5.87591e-48	10
FAM110B	0.649969	1.20067e-236	3.82546e-232	4
CSRNP3	0.649666	6.23891e-95	1.98778e-90	10
TUBA1A	0.649657	8.11192e-203	2.58454e-198	1
TMED5	0.64918	2.10606e-174	6.71013e-170	6
CDKN3	0.649175	3.90066e-244	1.24279e-239	4
TTC17	0.648965	1.85375e-50	5.90624e-46	10
RMRP	0.648882	1.0716e-143	3.41422e-139	3
RPL31	0.64882	6.86637e-07	0.021877	2
STC1	0.648788	1.55767e-12	4.96288e-08	10
SNHG8	0.648762	1.32961e-06	0.0423628	9
TAF12	0.648582	2.6364e-12	8.39984e-08	9
ID1	0.648268	9.41515e-82	2.99976e-77	6
TFPI2	0.647783	< 9.25E-308	< 9.25E-308	3
LINC00698	0.647655	< 9.25E-308	< 9.25E-308	4
G2E3	0.647005	5.50645e-298	1.75441e-293	5
H2AFZ	0.646953	3.26642e-137	1.04072e-132	8
REV3L	0.646518	8.89571e-47	2.83426e-42	10
PSD3	0.646357	< 9.25E-308	< 9.25E-308	0
JMJD1C	0.645967	6.53583e-44	2.08238e-39	10
LINC01405	0.644928	1.84909e-130	5.89139e-126	8
VWA8	0.644908	2.05246e-61	6.53934e-57	10
LYPLAL1	0.644738	9.09023e-13	2.89624e-08	9
EIF4A2	0.644736	5.1389e-10	1.6373e-05	9
TLE1	0.644715	1.88751e-180	6.01378e-176	6
UBE2C	0.644504	4.56406e-134	1.45416e-129	4
BBS9	0.644348	1.34823e-148	4.29559e-144	3
FRMD4A	0.644236	3.11816e-114	9.93478e-110	1
BTG1	0.64347	1.24633e-44	3.97092e-40	10
LSM7	0.643141	4.67825e-06	0.149054	7
MGST1	0.643128	7.10966e-218	2.26521e-213	3
AGO3	0.643051	1.40508e-56	4.47673e-52	10
CHD1	0.643038	2.32811e-124	7.4176e-120	6
LINC01138	0.642995	8.74264e-45	2.78549e-40	10
PGM1	0.642481	< 9.25E-308	< 9.25E-308	4
CMC2	0.642372	1.53077e-195	4.87718e-191	6
PTK2	0.642034	8.73965e-307	2.78454e-302	0
BTBD3	0.641881	1.43126e-62	4.56013e-58	10
MT-CO2	0.641649	2.31888e-54	7.38819e-50	8
RBMS3	0.641574	1.21548e-24	3.87266e-20	10
AC092821.3	0.640879	4.22743e-235	1.3469e-230	6
RPS11	0.64069	2.39808e-45	7.64053e-41	10
CTNNB1	0.640018	1.04659e-31	3.33455e-27	8
GNAS	0.639454	1.26096e-08	0.000401755	9
RPL9	0.638869	4.3933e-46	1.39975e-41	9
LIPA	0.638738	1.2989e-120	4.13842e-116	6
PFN1	0.638728	2.74579e-21	8.74836e-17	9
NDUFB5	0.638375	3.23448e-110	1.03054e-105	6
PRKACB	0.637334	4.33042e-64	1.37971e-59	10
AC108052.1	0.637111	1.2568e-203	4.0043e-199	0
IFT57	0.637042	< 9.25E-308	< 9.25E-308	0
ST6GALNAC3	0.636993	4.80486e-297	1.53088e-292	0
TRAPPC3	0.636596	5.18392e-12	1.65165e-07	9
NEDD4	0.636174	3.6081e-231	1.14958e-226	6
BMERB1	0.636162	< 9.25E-308	< 9.25E-308	0
YBX3	0.635925	4.48945e-242	1.43038e-237	4
USH2A	0.635549	5.18986e-19	1.65354e-14	9
LINC00461	0.635521	4.55759e-96	1.4521e-91	10
CADPS2	0.635173	< 9.25E-308	< 9.25E-308	6
CAPN2	0.634738	< 9.25E-308	< 9.25E-308	1
ZNF22	0.634694	1.47525e-70	4.7003e-66	10
NOX4	0.634496	3.25168e-26	1.03602e-21	6
NXN	0.634386	1.99188e-42	6.34632e-38	10
PFDN4	0.634262	5.00967e-06	0.159613	9
CKAP2	0.634031	< 9.25E-308	< 9.25E-308	5
LINC01572	0.633701	3.03552e-34	9.67145e-30	10
PHLDA2	0.632105	1.22895e-96	3.91555e-92	8
FAR2	0.631118	1.95816e-266	6.23889e-262	3
BCAS3	0.630642	1.07498e-40	3.425e-36	10
FDPS	0.630628	5.67574e-07	0.0180835	9
RPL5	0.630332	4.92235e-34	1.56831e-29	9
HEBP2	0.630078	6.76605e-247	2.15573e-242	4
PARD3B	0.63004	6.34022e-117	2.02006e-112	6
DMKN	0.629971	< 9.25E-308	< 9.25E-308	4
ID1	0.629673	0.000321806	1	9
RPL24	0.629267	1.62056e-50	5.16326e-46	9
RPL27	0.628718	4.26795e-59	1.35981e-54	9
C11orf49	0.628658	1.74231e-52	5.55119e-48	10
RPL8	0.628343	7.84157e-47	2.4984e-42	7
FMNL2	0.628284	5.61572e-110	1.78922e-105	6
NSA2	0.627579	0.00353587	1	9
ECHDC1	0.627094	9.23613e-13	2.94272e-08	9
GYPC	0.627063	3.26603e-131	1.04059e-126	8
ECHDC1	0.627042	8.27936e-207	2.63789e-202	6
CMTM7	0.626226	1.9103e-288	6.08641e-284	3
RPS11	0.62584	4.25035e-37	1.3542e-32	2
LRRN1	0.625712	< 9.25E-308	< 9.25E-308	6
ATP5MPL	0.624774	1.81623e-09	5.7867e-05	9
NUDCD2	0.62469	2.62207e-09	8.35417e-05	9
RPS14	0.624525	8.78972e-45	2.80049e-40	9
LIX1	0.62449	4.01035e-65	1.27774e-60	10
SLC35D2	0.624425	1.88812e-234	6.01575e-230	6
AC073050.1	0.623897	0.000299695	1	6
ALCAM	0.622967	4.71593e-43	1.50254e-38	10
NEDD8	0.622951	8.08457e-06	0.257583	9
ZNF521	0.622777	9.37846e-48	2.98807e-43	10
ARF4	0.622749	0.00171133	1	9
HRAS	0.621911	1.40482e-100	4.47589e-96	8
TRPT1	0.621781	6.77566e-14	2.15879e-09	9
MYH10	0.621601	3.3741e-28	1.07502e-23	10
PBX3	0.62133	3.65409e-198	1.16423e-193	1
FLOT1	0.621266	1.74489e-11	5.5594e-07	9
S100A16	0.62104	6.46386e-121	2.05945e-116	8
CCDC50	0.620948	3.57794e-10	1.13997e-05	9
UQCR11	0.620693	1.06179e-131	3.38296e-127	8
ZNF609	0.620583	8.17285e-48	2.60395e-43	10
ROR1	0.620583	8.94067e-22	2.84859e-17	10
HINT1	0.620426	6.96949e-15	2.22055e-10	9
KLF6	0.620258	< 9.25E-308	< 9.25E-308	1
C4orf3	0.620121	5.10463e-05	1	9
SOX2	0.61947	5.36371e-39	1.70893e-34	10
RAB5IF	0.619316	1.71373e-128	5.46012e-124	8
TUBB3	0.618554	< 9.25E-308	< 9.25E-308	1
TCF7L1	0.618508	1.9763e-227	6.29668e-223	4
RAB15	0.618369	< 9.25E-308	< 9.25E-308	6
TUSC3	0.618264	< 9.25E-308	< 9.25E-308	0
TRIO	0.617952	< 9.25E-308	< 9.25E-308	0
CCNB2	0.617831	< 9.25E-308	< 9.25E-308	5
TIMM10	0.617719	5.31003e-105	1.69183e-100	8
TMEM258	0.617706	1.44166e-152	4.59327e-148	8
LINC01619	0.617225	1.11541e-53	3.55382e-49	10
RPRD2	0.617219	2.38632e-53	7.60306e-49	10
AK6	0.617159	6.31001e-11	2.01043e-06	9
ATP5MD	0.617124	8.22224e-161	2.61969e-156	8
NME2	0.617075	7.74461e-162	2.46751e-157	8
SLC44A5	0.617018	1.85414e-79	5.90748e-75	10
PRELID3B	0.616947	4.01005e-13	1.27764e-08	9
GRIK2	0.616732	1.24896e-180	3.97932e-176	6
KIF23	0.616492	< 9.25E-308	< 9.25E-308	5
RAP2B	0.616196	3.3e-287	1.05141e-282	3
TENM2	0.616189	1.74079e-215	5.54634e-211	0
GAS5	0.616179	7.91511e-06	0.252183	2
TFAP2A	0.615901	< 9.25E-308	< 9.25E-308	6
NDUFS5	0.615509	2.775e-29	8.84143e-25	9
SALL4	0.614976	1.27772e-27	4.07094e-23	10
CROCC	0.614718	6.22426e-31	1.98311e-26	10
ZMYM4	0.614681	1.86997e-53	5.95792e-49	10
MIXL1	0.614546	1.00643e-136	3.2066e-132	5
CRABP2	0.614529	2.70463e-294	8.61722e-290	0
COP1	0.614317	4.22073e-50	1.34477e-45	10
FADS1	0.614194	1.14512e-33	3.64847e-29	10
BPTF	0.614187	3.24874e-47	1.03508e-42	10
SLC25A4	0.614153	8.74013e-13	2.78469e-08	9
RDX	0.614114	3.12898e-41	9.96924e-37	10
KIF14	0.613471	< 9.25E-308	< 9.25E-308	5
CAST	0.613174	1.98077e-50	6.31092e-46	10
LUZP2	0.61309	2.39365e-301	7.62642e-297	6
UQCRH	0.612789	4.83868e-184	1.54165e-179	8
RPL13A	0.612446	9.39791e-12	2.99427e-07	9
PNISR	0.612409	4.60389e-49	1.46685e-44	10
MIR924HG	0.612334	1.32777e-88	4.23042e-84	6
ECT2	0.612067	7.6069e-287	2.42363e-282	5
RPS20	0.611681	2.38127e-42	7.58695e-38	10
SULF2	0.611369	< 9.25E-308	< 9.25E-308	0
COL4A6	0.610886	1.25685e-69	4.00445e-65	10
LINC02163	0.610555	4.44393e-06	0.141588	10
AGO1	0.609451	7.78956e-48	2.48183e-43	10
CERT1	0.609335	1.256e-130	4.00175e-126	6
SNRPE	0.609003	3.14581e-12	1.00229e-07	9
SERF2	0.608948	7.75864e-22	2.47198e-17	9
TPM3	0.608805	4.41707e-08	0.00140732	9
DDAH1	0.608789	1.34733e-213	4.29272e-209	6
MRPL43	0.608767	3.34681e-134	1.06633e-129	8
OLFM3	0.608747	1.59978e-262	5.09707e-258	6
SIPA1L1	0.608087	1.63325e-186	5.20368e-182	3
COX17	0.607649	2.94162e-120	9.37231e-116	8
RPL22L1	0.606996	8.85824e-181	2.82232e-176	3
ANAPC13	0.606456	6.77996e-15	2.16016e-10	9
HSPE1	0.606436	1.60019e-125	5.09836e-121	8
FGF13	0.606293	8.34636e-67	2.65923e-62	6
ZFHX3	0.606121	1.89321e-61	6.03197e-57	10
TUBB4B	0.606056	1.17632e-215	3.74786e-211	5
LSM5	0.605761	7.90284e-123	2.51792e-118	8
VGLL3	0.605607	1.59849e-116	5.09294e-112	6
PSMB2	0.60511	3.69272e-07	0.0117654	9
TPT1	0.605048	1.36386e-28	4.34539e-24	9
BIRC5	0.604645	1.18836e-278	3.78623e-274	5
CD24	0.604482	1.01236e-251	3.22547e-247	4
KIF2C	0.604463	< 9.25E-308	< 9.25E-308	5
EPB41L2	0.60361	6.85092e-33	2.18277e-28	10
PLXNA2	0.603541	< 9.25E-308	< 9.25E-308	0
KCNQ1OT1	0.603434	1.49276e-217	4.7561e-213	1
ATP2B1	0.603312	1.51198e-09	4.81731e-05	1
SMIM20	0.602516	1.07356e-20	3.42047e-16	9
NREP	0.602368	1.79894e-72	5.73159e-68	10
NFIA	0.602199	4.59883e-70	1.46523e-65	10
FBXW7	0.602145	4.95778e-108	1.5796e-103	6
GNG5	0.601186	6.82692e-180	2.17512e-175	6
A2ML1-AS1	0.600969	< 9.25E-308	< 9.25E-308	4
ATF4	0.600881	6.7837e-18	2.16135e-13	9
LAMTOR1	0.600827	8.48981e-133	2.70494e-128	8
TIMM10	0.600545	0.0015929	1	7
TEX14	0.600532	4.42796e-50	1.41079e-45	10
COX5B	0.600275	1.59728e-135	5.08911e-131	8
SRSF11	0.600007	1.02614e-48	3.26939e-44	10
RNF7	0.599939	9.02973e-148	2.87696e-143	8
RPL28	0.59984	2.75085e-183	8.76448e-179	8
KIAA0319L	0.599434	1.04539e-52	3.33071e-48	10
IGDCC3	0.599241	7.53313e-205	2.40013e-200	6
PLAAT3	0.599225	4.08973e-140	1.30303e-135	6
TUBA1A	0.598957	8.56557e-15	2.72908e-10	9
RNGTT	0.598483	4.42622e-40	1.41024e-35	10
CDH11	0.598303	2.02283e-103	6.44494e-99	1
DPH3	0.598274	9.33638e-127	2.97466e-122	8
ITGAV	0.598075	1.96087e-194	6.24752e-190	6
PIK3R3	0.597881	3.83042e-24	1.22041e-19	10
IL17RD	0.597773	< 9.25E-308	< 9.25E-308	0
ZNF33B	0.59767	2.93168e-58	9.34061e-54	10
PCDH10	0.597334	1.16617e-244	3.71554e-240	0
DYNC2H1	0.597135	5.22958e-37	1.6662e-32	10
FBXL17	0.596516	6.41849e-46	2.04499e-41	10
QKI	0.59615	3.87397e-37	1.23429e-32	10
PTS	0.595718	8.59495e-09	0.000273844	9
IFITM2	0.595124	3.80826e-241	1.21335e-236	4
UBE2S	0.595079	0.00331261	1	7
LINC02700	0.594944	< 9.25E-308	< 9.25E-308	3
ATP11B	0.594909	1.11152e-180	3.54142e-176	6
NAA10	0.594851	2.11803e-151	6.74825e-147	8
PRKCA	0.594849	2.87066e-34	9.14622e-30	10
DUSP6	0.594816	2.25379e-52	7.18079e-48	10
ABHD12B	0.594722	6.82766e-303	2.17536e-298	4
CKS1B	0.594432	1.36238e-181	4.34069e-177	5
C19orf53	0.594413	0.00160171	1	7
LSM7	0.594308	1.11562e-122	3.55449e-118	8
DYNLT3	0.594306	6.30815e-18	2.00984e-13	9
ID2	0.593954	2.16813e-100	6.90788e-96	6
NACA	0.593788	1.00547e-41	3.20354e-37	9
ZNF114	0.593769	5.92379e-09	0.000188738	9
SLC2A1	0.593683	7.78595e-160	2.48068e-155	1
KRT18	0.593587	2.3745e-12	7.56539e-08	2
ERI1	0.59309	2.43535e-216	7.75928e-212	3
CALU	0.593015	2.90822e-12	9.26587e-08	10
TMSB10	0.592986	4.81764e-51	1.53495e-46	7
NCOA2	0.592901	1.63965e-51	5.22408e-47	10
SOX6	0.592895	7.63808e-54	2.43357e-49	10
NOX4	0.592761	1.57227e-248	5.00941e-244	1
CKS2	0.592677	7.21782e-93	2.29967e-88	8
CD81	0.592578	1.10292e-124	3.51402e-120	8
USP13	0.592441	9.29099e-45	2.9602e-40	10
FARS2	0.591967	2.962e-43	9.43723e-39	10
EHD3	0.591684	< 9.25E-308	< 9.25E-308	0
TTC29	0.591573	9.94275e-59	3.16786e-54	10
BOD1	0.591507	6.73382e-21	2.14546e-16	9
IGF1R	0.590586	4.34145e-39	1.38323e-34	10
ZNF22	0.590315	8.8063e-166	2.80577e-161	6
NDUFS4	0.590006	1.73065e-08	0.000551401	9
OSBPL8	0.589911	2.91635e-47	9.29177e-43	10
CRIM1	0.589844	1.761e-90	5.61071e-86	1
NDUFA4	0.589824	6.17034e-155	1.96593e-150	8
ATP5ME	0.589491	7.29709e-104	2.32493e-99	8
HOXD11	0.588652	1.47298e-107	4.69306e-103	10
TIMP1	0.588535	6.71435e-71	2.13926e-66	8
PRDX6	0.588091	3.39527e-05	1	9
HMGA2	0.587873	1.71584e-42	5.46685e-38	10
AC006329.1	0.587706	< 9.25E-308	< 9.25E-308	4
DYNLRB1	0.58759	0.000509097	1	9
MYO10	0.587309	4.35278e-114	1.38684e-109	6
GNGT1	0.587102	7.0385e-92	2.24254e-87	6
ZCRB1	0.587092	0.000443257	1	9
GALNT13	0.586944	5.27797e-58	1.68161e-53	10
EIF4A1	0.586732	6.46245e-76	2.059e-71	2
ATP6V0B	0.586722	3.80852e-144	1.21343e-139	8
FLRT2	0.586684	2.25023e-241	7.16946e-237	0
TM7SF3	0.586254	1.16035e-231	3.69698e-227	4
RIDA	0.586157	8.05797e-19	2.56735e-14	9
L1TD1	0.586097	4.36632e-34	1.39115e-29	6
SEMA6A-AS1	0.586085	< 9.25E-308	< 9.25E-308	4
SH3KBP1	0.585709	7.31879e-181	2.33184e-176	1
UBE2E2	0.585674	1.4379e-38	4.58128e-34	10
ZBTB20	0.585493	< 9.25E-308	< 9.25E-308	1
CERT1	0.585326	7.73838e-43	2.46553e-38	10
C9orf16	0.584788	4.47146e-14	1.42465e-09	9
SNHG3	0.584675	1.41945e-36	4.52251e-32	10
CYTOR	0.584629	1.27739e-283	4.06989e-279	1
ARRB1	0.584419	1.77928e-290	5.66896e-286	4
SERINC5	0.584141	3.02216e-26	9.62891e-22	10
UBE2S	0.584055	2.9216e-225	9.30852e-221	5
HOXA-AS3	0.583754	2.97706e-156	9.48522e-152	10
CHST2	0.583728	< 9.25E-308	< 9.25E-308	4
SH3BGRL	0.583682	1.61773e-171	5.15426e-167	6
FAM13B	0.583534	2.37664e-42	7.57221e-38	10
COPS9	0.583432	5.30674e-115	1.69078e-110	8
TRA2B	0.583368	6.7965e-42	2.16543e-37	10
KIF18A	0.583356	1.13094e-273	3.60328e-269	5
PTPRK	0.582847	1.17683e-239	3.74948e-235	1
AC006001.2	0.582592	2.38068e-48	7.58509e-44	10
CDCA2	0.582193	8.98316e-246	2.86212e-241	5
SERPINB6	0.581637	3.69177e-18	1.17624e-13	9
SIK3	0.581586	4.14596e-152	1.32094e-147	6
MAP1LC3B	0.58141	4.08375e-145	1.30112e-140	6
SQSTM1	0.581236	9.1686e-122	2.92121e-117	1
BEX3	0.58094	7.60992e-132	2.4246e-127	8
SETBP1	0.58038	3.57581e-21	1.13929e-16	10
POU6F2	0.58025	1.50513e-47	4.79549e-43	10
RPAP2	0.580028	3.17629e-57	1.012e-52	10
RPS26	0.57996	1.55894e-25	4.96693e-21	9
CNTNAP2	0.579504	4.67711e-211	1.49017e-206	3
FTL	0.579463	5.56408e-33	1.77277e-28	2
ZNF462	0.579333	7.31512e-159	2.33067e-154	6
LSAMP	0.579215	3.2707e-111	1.04208e-106	1
CDC20	0.5788	< 9.25E-308	< 9.25E-308	5
CEMIP2	0.578596	3.73462e-196	1.18989e-191	6
MKRN1	0.578045	2.94598e-178	9.38619e-174	6
DLEU1	0.577992	8.38469e-46	2.67145e-41	10
PHF21A	0.577834	2.3903e-43	7.61574e-39	10
BMPER	0.577485	< 9.25E-308	< 9.25E-308	0
PGLS	0.577458	2.12029e-08	0.000675547	9
CLSTN2	0.577288	< 9.25E-308	< 9.25E-308	0
PPP1CA	0.577118	9.94362e-130	3.16814e-125	8
PKIB	0.576983	1.98507e-39	6.32463e-35	10
RPL10A	0.576489	9.5922e-106	3.05617e-101	2
RPL23	0.576394	1.42159e-37	4.52934e-33	10
ZHX2	0.576256	5.69374e-302	1.81408e-297	0
RPL36A	0.5761	4.29137e-183	1.36727e-178	2
CWC15	0.576077	0.000136488	1	9
FREM1	0.57586	1.33131e-86	4.24167e-82	10
SOX11	0.575848	1.63326e-271	5.20374e-267	1
SRSF4	0.575836	1.28348e-36	4.08931e-32	10
MTRNR2L12	0.575658	1.26598e-167	4.03352e-163	2
MRPL51	0.575643	7.38913e-87	2.35425e-82	8
KCNMB2	0.575511	2.75627e-76	8.78175e-72	10
ARL15	0.575175	1.93719e-37	6.17209e-33	10
VAMP3	0.575087	1.11708e-18	3.55912e-14	9
PRDM14	0.574997	< 9.25E-308	< 9.25E-308	4
ARRB1	0.574902	2.96706e-271	9.45336e-267	3
SUMO3	0.574566	2.72416e-17	8.67945e-13	9
PTPN13	0.574451	3.19356e-36	1.0175e-31	10
SCOC	0.574343	4.7138e-13	1.50186e-08	9
CIAO2B	0.574229	0.00244572	1	9
EIF4B	0.574148	1.15677e-34	3.68559e-30	10
S100A11	0.573952	1.45265e-43	4.62828e-39	2
RPS6KC1	0.573401	1.36892e-47	4.3615e-43	10
SNRPC	0.573136	2.81637e-11	8.97322e-07	9
SLC25A33	0.572801	1.71043e-15	5.4496e-11	9
DHRS7	0.572565	1.04503e-185	3.32956e-181	6
MB21D2	0.572329	6.86941e-211	2.18866e-206	3
SRI	0.572306	1.63761e-07	0.00521758	9
ATXN1	0.572192	< 9.25E-308	< 9.25E-308	1
DCC	0.571743	3.41952e-78	1.08949e-73	6
MRPL2	0.571034	1.39613e-16	4.44821e-12	9
C18orf32	0.570602	3.80579e-11	1.21256e-06	9
C12orf57	0.570493	8.11222e-86	2.58463e-81	8
MRC2	0.570475	< 9.25E-308	< 9.25E-308	0
TMEM14B	0.570278	2.71484e-139	8.64976e-135	6
HAX1	0.56979	5.17637e-08	0.00164924	9
EEF1B2	0.569778	3.08694e-12	9.83529e-08	9
MACF1	0.569773	9.4037e-29	2.99611e-24	10
SLC16A10	0.569402	1.21416e-241	3.86843e-237	6
MIR924HG	0.569176	3.92264e-09	0.000124979	10
KANTR	0.569145	8.48811e-54	2.7044e-49	10
AC099753.1	0.568406	< 9.25E-308	< 9.25E-308	3
COX6A1	0.568329	4.30536e-07	0.0137173	9
USP53	0.568188	1.55528e-131	4.95528e-127	6
ZRANB2	0.568186	1.35686e-48	4.32308e-44	10
ASAP1	0.567817	1.33487e-192	4.25302e-188	1
PRICKLE1	0.567742	9.10648e-115	2.90142e-110	5
PXDN	0.567573	2.46325e-211	7.84815e-207	6
CDKAL1	0.56757	1.4984e-36	4.77407e-32	10
POMP	0.567493	1.23964e-131	3.94961e-127	8
PRR11	0.567065	1.33107e-295	4.24091e-291	5
PWWP3B	0.566947	< 9.25E-308	< 9.25E-308	1
NME4	0.566944	4.34088e-129	1.38305e-124	8
KAT6B	0.566846	5.97443e-40	1.90351e-35	10
MCUR1	0.566701	5.67032e-09	0.000180662	9
APOC1	0.566484	< 9.25E-308	< 9.25E-308	0
AP3B1	0.565956	4.79711e-47	1.52841e-42	10
ARL4A	0.565615	3.45017e-43	1.09926e-38	10
TMEM158	0.565613	4.57368e-235	1.45722e-230	1
RACK1	0.565607	1.24434e-21	3.9646e-17	9
TNRC6B	0.565469	1.83077e-47	5.83302e-43	10
RPL18	0.565139	4.86851e-76	1.55115e-71	7
ZBTB20	0.564995	3.40853e-45	1.08599e-40	10
CYBA	0.564542	5.40836e-67	1.72316e-62	10
AC011246.1	0.563623	6.49975e-29	2.07088e-24	10
CDC42BPA	0.563247	6.32267e-205	2.01447e-200	4
PODXL	0.56323	< 9.25E-308	< 9.25E-308	4
SCD	0.563075	6.55791e-17	2.08942e-12	10
GSTP1	0.562849	5.35399e-113	1.70583e-108	8
TGFB1	0.562825	< 9.25E-308	< 9.25E-308	0
NDUFB10	0.56266	1.86861e-101	5.95357e-97	8
MPC1	0.562468	8.67547e-13	2.76409e-08	9
LGALS3	0.562457	6.43541e-57	2.05039e-52	6
MECOM	0.561977	2.5961e-109	8.27144e-105	6
ZFC3H1	0.561824	5.63421e-39	1.79512e-34	10
LZIC	0.561751	8.82762e-14	2.81257e-09	9
BAZ2B	0.561553	6.96872e-51	2.2203e-46	10
LRBA	0.561254	2.14567e-136	6.83631e-132	6
UBL5	0.560748	3.70419e-19	1.18019e-14	7
TSR2	0.560574	0.00173557	1	9
FAM172A	0.560428	2.9774e-41	9.4863e-37	10
GSTP1	0.560374	1.9582e-48	6.23903e-44	7
MIXL1	0.560171	5.74216e-114	1.82951e-109	8
PACC1	0.55946	0.000401259	1	9
ITGB1	0.559456	5.93177e-123	1.88992e-118	1
WLS	0.559263	1.24807e-263	3.97646e-259	0
PTPRK	0.55921	3.01773e-41	9.6148e-37	10
NDUFAF2	0.559015	2.09206e-16	6.66552e-12	9
RPS16	0.558983	4.71596e-29	1.50255e-24	9
PLCG2	0.558969	1.12899e-24	3.59709e-20	7
ANKRD17	0.558835	5.17175e-30	1.64777e-25	10
DR1	0.55862	8.49723e-23	2.7073e-18	9
ATP5MC3	0.55842	3.3388e-16	1.06378e-11	9
GGCT	0.557828	4.63086e-06	0.147544	9
ETV1	0.557459	2.44792e-122	7.79933e-118	6
GPATCH2	0.557431	2.30678e-45	7.34963e-41	10
RFC4	0.557403	5.64441e-16	1.79836e-11	9
CERS6	0.557319	5.11393e-136	1.62935e-131	6
GSE1	0.557254	5.16492e-36	1.64559e-31	10
EPS8	0.557222	7.31194e-83	2.32966e-78	5
ANKRD11	0.557206	5.84092e-120	1.86098e-115	6
RGS10	0.557148	< 9.25E-308	< 9.25E-308	1
TENM4	0.556993	1.32903e-124	4.23443e-120	3
RPL37	0.556962	1.70414e-160	5.42955e-156	2
FGF13	0.556899	2.06093e-65	6.56632e-61	0
HINT1	0.556874	9.01543e-143	2.8724e-138	8
PRKN	0.556588	1.9108e-71	6.08801e-67	10
DCAF8	0.556538	3.75193e-39	1.1954e-34	10
ASH1L	0.556373	2.19583e-119	6.99614e-115	6
NDUFA5	0.556268	7.33999e-13	2.3386e-08	9
TEAD1	0.556254	9.49221e-42	3.02431e-37	10
RPS28	0.55611	2.97999e-45	9.49455e-41	7
PSMG1	0.556052	9.58774e-06	0.305475	9
EML2	0.55595	2.72555e-14	8.68386e-10	9
RPLP0	0.555865	5.43147e-27	1.73052e-22	9
RPL35	0.555797	3.9338e-60	1.25335e-55	7
GAP43	0.555484	1.31274e-208	4.18252e-204	1
TTC3	0.555139	1.32703e-196	4.22804e-192	1
SIK3	0.554914	4.13812e-42	1.31845e-37	10
DDX6	0.554768	1.02512e-33	3.26612e-29	10
C1orf56	0.554414	6.04226e-123	1.92512e-118	8
PEG10	0.553601	1.41852e-55	4.51954e-51	1
COL4A2	0.553449	1.12282e-16	3.5774e-12	10
OLA1	0.553444	3.3929e-43	1.08101e-38	10
RTN4	0.553423	4.80295e-285	1.53027e-280	1
MDM2	0.55313	4.97419e-168	1.58483e-163	4
ELOB	0.552948	2.2488e-09	7.1649e-05	7
FTH1	0.552515	3.79465e-117	1.20901e-112	8
EEF1D	0.55218	0.00160168	1	7
TBC1D32	0.552172	1.38603e-44	4.41604e-40	10
MYL6	0.552164	1.89295e-116	6.03114e-112	8
ITGA6	0.552055	1.6837e-164	5.36442e-160	1
RALGPS2	0.551937	4.80344e-47	1.53042e-42	10
CAMSAP2	0.551709	1.26364e-36	4.02609e-32	10
HEBP2	0.551632	1.18771e-113	3.78417e-109	8
RPL22	0.551432	1.88327e-43	6.00028e-39	9
MAD2L1	0.551376	1.83729e-06	0.0585379	9
AC109454.3	0.551287	7.57498e-78	2.41347e-73	10
BOLA3	0.551028	2.65008e-123	8.44343e-119	8
TYW1	0.550863	1.50182e-42	4.78495e-38	10
MT1M	0.550612	8.75924e-210	2.79078e-205	4
MZT2B	0.550355	0.000528327	1	7
MEF2A	0.550235	2.70568e-41	8.62057e-37	10
ZFAND3	0.550136	2.01269e-43	6.41264e-39	10
CYBA	0.550072	7.98001e-160	2.54251e-155	6
TXNRD1	0.549962	5.31425e-24	1.69317e-19	10
LMO4	0.549903	3.84923e-145	1.2264e-140	6
RAB17	0.549765	< 9.25E-308	< 9.25E-308	3
RNF130	0.549385	3.54143e-111	1.12833e-106	6
POLR2K	0.549192	4.35734e-138	1.38829e-133	8
PHTF1	0.548238	4.07691e-37	1.29895e-32	10
CKAP5	0.548111	4.08422e-202	1.30127e-197	5
CDYL	0.547959	2.08564e-37	6.64506e-33	10
SPPL3	0.547804	1.64665e-51	5.2464e-47	10
FOXP1	0.547596	5.35173e-34	1.70511e-29	10
BCL2L14	0.547575	2.45065e-249	7.80801e-245	3
HMGA2-AS1	0.547393	< 9.25E-308	< 9.25E-308	1
PRELID1	0.54739	6.57992e-117	2.09643e-112	8
SEC22B	0.547258	7.33116e-180	2.33578e-175	6
BICD1	0.547158	7.41381e-153	2.36211e-148	4
MAGI1	0.546718	2.83987e-194	9.04812e-190	0
HIST1H4C	0.546639	7.44155e-89	2.37095e-84	3
INVS	0.546503	7.42288e-41	2.365e-36	10
PSMB1	0.546474	0.00628731	1	9
ACAT2	0.546424	4.74989e-13	1.51336e-08	9
CAV1	0.546233	3.32568e-195	1.0596e-190	4
APLP2	0.545738	2.7463e-140	8.74999e-136	6
ZFYVE16	0.545651	1.38564e-48	4.41478e-44	10
RNF217	0.54563	9.27701e-67	2.95575e-62	10
DNAJC15	0.545621	1.68622e-36	5.37247e-32	10
FGFR1	0.545462	1.62715e-238	5.18425e-234	4
VKORC1	0.545366	1.84182e-123	5.86821e-119	8
HMGN3	0.545293	8.82775e-136	2.81261e-131	8
MIS18A	0.545052	8.23247e-21	2.62295e-16	9
TMEM132C	0.544898	3.03006e-255	9.65407e-251	0
EIF4EBP1	0.544896	1.92876e-132	6.14523e-128	8
NRCAM	0.5447	4.90812e-59	1.56378e-54	10
TBX3	0.544627	9.38536e-257	2.99027e-252	1
FNBP1L	0.544507	4.36303e-129	1.3901e-124	6
RPS2	0.544428	5.50471e-39	1.75386e-34	9
VCL	0.544321	4.39522e-256	1.40036e-251	0
SPATS2L	0.544112	4.5583e-149	1.45232e-144	4
FAM3C	0.54389	< 9.25E-308	< 9.25E-308	0
GATA6	0.543657	< 9.25E-308	< 9.25E-308	0
CCNH	0.543647	2.79993e-41	8.92086e-37	10
PARD3	0.543329	2.62895e-247	8.37608e-243	0
ARID1B	0.542646	1.89403e-28	6.03458e-24	10
CACNA2D1	0.542625	1.07164e-33	3.41436e-29	10
ADAM19	0.542476	5.54026e-99	1.76518e-94	6
CD46	0.542256	3.90169e-43	1.24312e-38	10
RPL37A	0.542168	2.08773e-118	6.65171e-114	2
PPM1H	0.542157	5.94042e-36	1.89268e-31	10
CHURC1	0.542135	1.33366e-08	0.000424918	9
FAU	0.541877	5.63865e-149	1.79653e-144	8
HES5	0.541859	1.24439e-75	3.96475e-71	10
DAPK1	0.541798	< 9.25E-308	< 9.25E-308	0
AC009315.1	0.541744	6.31769e-59	2.01288e-54	10
ZMAT2	0.541257	7.8869e-22	2.51285e-17	9
DOCK3	0.541205	1.3424e-29	4.27702e-25	10
UQCRH	0.54109	1.52287e-24	4.85202e-20	9
PPP1R14C	0.541026	< 9.25E-308	< 9.25E-308	0
RIOK1	0.540903	1.40773e-30	4.48518e-26	10
CIAO2B	0.540748	6.18402e-131	1.97029e-126	8
CER1	0.540694	1.96669e-149	6.26606e-145	3
ATP8A1	0.540691	< 9.25E-308	< 9.25E-308	6
ANXA3	0.540644	6.5327e-06	0.208138	9
LINC01162	0.540632	2.49562e-179	7.95128e-175	6
MSH2	0.540417	8.63406e-242	2.7509e-237	4
SARS	0.540337	0.000706065	1	9
NRP1	0.540221	< 9.25E-308	< 9.25E-308	0
AC021504.1	0.540108	1.32646e-61	4.22623e-57	10
CXADR	0.540102	7.15083e-47	2.27833e-42	10
TIPRL	0.539497	7.11084e-19	2.26558e-14	9
ID3	0.539403	3.63174e-136	1.15711e-131	0
TPST1	0.539334	1.3289e-40	4.23401e-36	10
PITHD1	0.539311	7.09381e-16	2.26016e-11	9
AC012501.2	0.539267	3.78717e-196	1.20663e-191	3
CTAG2	0.5391	1.21592e-05	0.387406	2
CAMK2D	0.538684	2.61412e-36	8.32884e-32	10
MRPL12	0.538603	1.2525e-102	3.99059e-98	8
TAGLN	0.538532	3.68577e-174	1.17432e-169	3
RPL19	0.538368	1.79121e-89	5.70698e-85	8
CHCHD2	0.538303	1.27809e-107	4.07211e-103	8
TERF2IP	0.538201	4.32906e-15	1.37928e-10	9
ENO1	0.537953	4.79395e-103	1.5274e-98	2
ERBIN	0.537913	4.64388e-159	1.47959e-154	6
CSNK2B	0.537778	2.02921e-152	6.46527e-148	8
SREBF2	0.537602	6.3735e-31	2.03066e-26	10
SHROOM4	0.537562	2.34577e-18	7.47385e-14	10
GABRB3	0.537428	9.20607e-241	2.93315e-236	3
BEX1	0.536806	3.604e-121	1.14827e-116	8
LAPTM4A	0.536771	6.11315e-199	1.94771e-194	3
NOTCH2	0.536724	7.3002e-66	2.32592e-61	10
NAV3	0.536567	2.18178e-279	6.95137e-275	1
SMAD3	0.536528	8.45924e-54	2.6952e-49	10
SLC2A3	0.536381	1.32351e-126	4.21685e-122	3
C1orf56	0.536307	2.20206e-91	7.01597e-87	2
AL691420.1	0.536273	< 9.25E-308	< 9.25E-308	4
ATP6V1F	0.536097	0.00493564	1	9
TRAPPC1	0.535786	6.7793e-145	2.15995e-140	8
LINC01829	0.535683	1.10817e-288	3.53073e-284	3
HOXD3	0.535663	4.5272e-103	1.44241e-98	10
SEPTIN6	0.535517	2.25791e-53	7.19394e-49	10
CHODL	0.53549	1.15898e-236	3.69262e-232	4
COA3	0.535346	2.05251e-126	6.53951e-122	8
MFN1	0.535267	2.75356e-46	8.77311e-42	10
RPS9	0.534851	1.09599e-155	3.49193e-151	2
SLC2A1	0.53395	1.48326e-180	4.72583e-176	3
DST	0.533867	1.03307e-27	3.29146e-23	10
LINC01205	0.533834	1.4538e-87	4.63195e-83	10
PCDH10	0.533788	5.29423e-76	1.68679e-71	5
TFPI2	0.533678	1.68108e-284	5.3561e-280	4
MON2	0.533592	5.6689e-44	1.80617e-39	10
RBPMS	0.533569	6.23031e-259	1.98504e-254	0
LINC02802	0.533395	5.35933e-21	1.70754e-16	9
CAST	0.533379	4.05819e-187	1.29298e-182	6
SREK1IP1	0.533325	2.02206e-23	6.44249e-19	9
THRB	0.533295	1.73855e-302	5.53918e-298	6
LRRC8D	0.532889	1.49787e-53	4.77235e-49	10
RAPGEF6	0.53278	3.78074e-41	1.20458e-36	10
PAFAH1B1	0.532548	1.77998e-153	5.67119e-149	6
SELENOW	0.532495	2.17724e-126	6.93691e-122	8
ITGAV	0.532143	1.20053e-20	3.82502e-16	10
ADAMTS18	0.532139	7.20737e-81	2.29634e-76	10
TEAD4	0.532043	7.22346e-243	2.30147e-238	4
MIS18BP1	0.53186	3.42511e-206	1.09127e-201	5
MRPL13	0.531773	4.5146e-06	0.14384	9
LYRM2	0.531422	9.56517e-21	3.04756e-16	9
CSMD3	0.531374	< 9.25E-308	< 9.25E-308	1
EZR	0.531285	5.2102e-260	1.66002e-255	4
DACT1	0.531141	< 9.25E-308	< 9.25E-308	0
DBI	0.530273	6.25257e-130	1.99213e-125	8
ANK3	0.530262	2.17999e-238	6.94567e-234	6
COG5	0.530249	1.01521e-48	3.23456e-44	10
NOP10	0.530195	4.59206e-122	1.46307e-117	8
IRF2BPL	0.53017	3.174e-103	1.01127e-98	8
TUBB3	0.530163	7.25568e-18	2.31173e-13	9
PVT1	0.530102	1.21748e-187	3.879e-183	4
CDH6	0.529977	9.18741e-261	2.9272e-256	6
RPRD2	0.52966	3.51096e-133	1.11863e-128	6
TIMP1	0.529606	3.15053e-118	1.00379e-113	0
SLC16A1	0.529366	7.1356e-32	2.27347e-27	10
RNF115	0.529192	9.6477e-44	3.07385e-39	10
C17orf49	0.529155	2.88231e-15	9.18334e-11	9
AC091951.4	0.528779	1.25463e-32	3.99736e-28	10
BUB1B	0.528587	6.69451e-303	2.13294e-298	5
LINC00174	0.528494	1.20034e-51	3.82439e-47	10
GXYLT1	0.528451	2.15391e-30	6.86257e-26	10
RPL39	0.528349	7.07372e-163	2.25376e-158	8
HIST1H1D	0.528093	5.49598e-108	1.75108e-103	3
NKD1	0.528024	8.30121e-99	2.64485e-94	1
HIGD2A	0.528018	1.08376e-11	3.45297e-07	9
ENC1	0.527939	3.06157e-29	9.75448e-25	10
CNIH3	0.527884	< 9.25E-308	< 9.25E-308	1
RORA	0.527784	1.25913e-17	4.01172e-13	10
AC068587.4	0.527591	1.3953e-61	4.44556e-57	5
PDPN	0.527448	8.81348e-158	2.80806e-153	6
R3HDM2	0.527401	3.08301e-40	9.82279e-36	10
SRM	0.527292	3.68907e-120	1.17537e-115	8
PPP1R14B	0.527252	1.02859e-96	3.2772e-92	8
TRPM7	0.527164	3.0237e-30	9.63383e-26	10
ERC1	0.527011	5.65252e-34	1.80095e-29	10
RPL27	0.526953	4.28711e-154	1.36592e-149	2
MAN1A1	0.526482	< 9.25E-308	< 9.25E-308	0
TPI1	0.526439	5.82502e-70	1.85591e-65	8
RPL19	0.526214	4.83905e-39	1.54177e-34	7
NEDD9	0.526158	1.45795e-05	0.464516	9
NDUFAF4	0.526145	1.27352e-15	4.05756e-11	9
HSBP1	0.525631	3.11339e-135	9.91956e-131	8
CTSC	0.525551	5.73752e-238	1.82803e-233	4
SLC38A1	0.525402	6.09645e-265	1.94239e-260	4
ROBO1	0.525013	4.16752e-271	1.32781e-266	0
TTC3	0.524735	1.19903e-124	3.82024e-120	6
CKLF	0.524723	2.19831e-156	7.00404e-152	6
NDUFB5	0.524635	2.13047e-28	6.78788e-24	10
NDUFA1	0.524314	4.24893e-114	1.35375e-109	8
PDE3A	0.524297	2.58835e-21	8.24675e-17	1
MOCS2	0.524254	1.79521e-15	5.71973e-11	9
RPL13A	0.524173	3.90194e-20	1.2432e-15	2
FAM189A2	0.524157	< 9.25E-308	< 9.25E-308	3
DNAJC19	0.524071	3.89647e-83	1.24146e-78	6
PFDN5	0.52406	6.74411e-17	2.14874e-12	9
OAZ1	0.523988	2.32864e-16	7.41928e-12	9
SEC61B	0.523788	4.80739e-149	1.53168e-144	8
KMT2E	0.523783	3.15714e-46	1.0059e-41	10
BTBD3	0.523103	6.41099e-172	2.0426e-167	6
NRP2	0.522815	3.49219e-104	1.11265e-99	5
MXRA7	0.522712	< 9.25E-308	< 9.25E-308	1
AFDN	0.522231	4.55298e-45	1.45062e-40	10
ELOC	0.522175	4.98704e-110	1.58892e-105	8
ZNF532	0.52216	1.11296e-43	3.54601e-39	10
ARPC1A	0.52204	3.07691e-11	9.80333e-07	9
RPS2	0.521952	1.18205e-150	3.76613e-146	2
NQO1	0.521938	2.84785e-07	0.00907355	9
SLC3A2	0.521887	1.7003e-109	5.41734e-105	6
RPS23	0.521874	1.00949e-137	3.21633e-133	8
SEC62	0.521743	1.23003e-87	3.919e-83	8
GLRX	0.52169	4.62227e-18	1.4727e-13	9
SFN	0.521515	8.84937e-257	2.8195e-252	3
COL6A1	0.521509	7.58714e-97	2.41734e-92	5
TMTC1	0.521404	9.0254e-166	2.87558e-161	4
CDKN3	0.520693	1.86725e-14	5.94924e-10	9
TRAPPC5	0.520672	2.87817e-89	9.17013e-85	8
GMDS	0.520469	2.45767e-35	7.8304e-31	10
ERBIN	0.520452	2.044e-39	6.51238e-35	10
SLC25A16	0.520291	7.52137e-217	2.39638e-212	6
PCDH10	0.519979	1.59581e-195	5.0844e-191	3
PHACTR4	0.519893	1.26586e-42	4.03315e-38	10
ITGAE	0.519433	7.97089e-14	2.5396e-09	9
NEK6	0.519421	6.77074e-10	2.15722e-05	9
SPTAN1	0.51942	3.55049e-20	1.13122e-15	10
PTTG1	0.519418	5.40478e-174	1.72202e-169	5
RPL34	0.519411	1.94853e-37	6.2082e-33	9
LRIG3	0.519246	6.93662e-145	2.21008e-140	5
RPLP1	0.519085	3.25886e-189	1.0383e-184	2
RHOC	0.518954	1.36074e-117	4.33547e-113	8
PMVK	0.518899	6.57498e-11	2.09485e-06	9
HDAC8	0.518819	6.23762e-42	1.98737e-37	10
FRAS1	0.518804	9.47173e-92	3.01779e-87	6
PTMA	0.518727	1.54594e-278	4.92552e-274	4
RPS18	0.518634	2.48621e-236	7.92132e-232	2
AC009271.1	0.51838	4.62252e-32	1.47278e-27	10
SFXN4	0.518262	1.79606e-10	5.72243e-06	9
ISG15	0.518233	8.98091e-11	2.86141e-06	9
MXRA7	0.518164	2.25981e-253	7.19998e-249	6
SSR1	0.518142	4.59147e-40	1.46289e-35	10
MARCKSL1	0.518125	4.34749e-108	1.38515e-103	8
RPS21	0.517928	4.26394e-167	1.35853e-162	8
AGL	0.517926	1.65395e-50	5.26965e-46	10
TDGF1	0.517824	2.59236e-216	8.25951e-212	0
CCNA2	0.517688	< 9.25E-308	< 9.25E-308	5
RPL15	0.517678	4.7344e-67	1.50843e-62	7
ANO4	0.517678	1.54611e-87	4.92607e-83	1
C4orf48	0.517062	2.56056e-103	8.1582e-99	8
BICD1	0.516082	2.14479e-28	6.83352e-24	10
MYO10	0.515912	1.32474e-255	4.22077e-251	1
TRPS1	0.515899	2.53865e-34	8.08841e-30	10
GSK3B	0.515898	2.39655e-32	7.63564e-28	10
EPHA2	0.51589	< 9.25E-308	< 9.25E-308	0
ENY2	0.515756	3.52559e-114	1.12329e-109	8
KLHL4	0.515559	1.05278e-262	3.35427e-258	0
BOLA2	0.515475	3.97031e-17	1.26498e-12	9
STT3B	0.515283	< 9.25E-308	< 9.25E-308	0
MSH2	0.515172	2.856e-201	9.0995e-197	3
RNF19A	0.514656	5.29896e-165	1.6883e-160	3
NCALD	0.514654	2.77793e-73	8.85077e-69	10
ZMAT3	0.514436	6.59319e-146	2.10066e-141	6
SESTD1	0.514371	2.01816e-197	6.43007e-193	6
HNRNPH1	0.514365	4.18902e-33	1.33466e-28	8
SLC4A7	0.514221	1.6049e-128	5.11336e-124	1
TMEM99	0.514132	9.18069e-138	2.92506e-133	8
MAMLD1	0.513874	2.22869e-183	7.10083e-179	1
C12orf75	0.513869	1.64433e-17	5.239e-13	9
MSC	0.513694	< 9.25E-308	< 9.25E-308	6
MTX1	0.513658	9.72404e-22	3.09818e-17	9
MIF	0.513411	3.9314e-35	1.25258e-30	7
SMG6	0.513192	1.84595e-36	5.88137e-32	10
SAMD11	0.513006	< 9.25E-308	< 9.25E-308	0
RBPMS	0.51293	2.40674e-199	7.66813e-195	4
EIF1	0.512822	1.66816e-26	5.31493e-22	9
TENM3	0.51276	2.18026e-94	6.94654e-90	1
SRA1	0.512716	1.38605e-19	4.41609e-15	9
PIK3R3	0.512703	2.01953e-120	6.43441e-116	1
TENM3	0.512547	2.53711e-68	8.08348e-64	6
FABP5	0.512526	9.78934e-124	3.11898e-119	4
NCAPD2	0.512439	6.05705e-218	1.92984e-213	5
MYCBP2	0.512399	2.09763e-116	6.68326e-112	6
ST3GAL3	0.512166	1.78251e-157	5.67926e-153	6
NDUFAB1	0.512062	3.86076e-05	1	9
PAK1	0.511983	2.19753e-264	7.00155e-260	4
AC011476.3	0.511831	9.18149e-237	2.92532e-232	4
YBX3	0.511814	1.29493e-193	4.12578e-189	3
AC108052.1	0.511617	1.45143e-177	4.62439e-173	3
ZNF423	0.511483	3.21253e-282	1.02354e-277	0
FAM155A	0.511479	9.22429e-38	2.93895e-33	6
TEAD4	0.511479	7.11596e-234	2.26722e-229	3
STEAP1B	0.511174	1.3174e-269	4.19738e-265	0
TOMM7	0.51102	5.68824e-116	1.81233e-111	8
RPL26	0.510983	1.90483e-153	6.06897e-149	2
SLC25A11	0.510911	1.54997e-25	4.93835e-21	9
DAP	0.51071	3.68144e-24	1.17294e-19	9
CCDC167	0.510691	2.61171e-29	8.32116e-25	7
ARL1	0.510638	0.000230324	1	9
UST	0.510348	6.94326e-238	2.21219e-233	4
ARHGEF12	0.510341	4.60718e-42	1.46789e-37	10
GON4L	0.510232	2.90918e-47	9.26893e-43	10
EIF3K	0.510224	0.00725117	1	9
C11orf54	0.509973	3.20366e-08	0.00102072	9
ACBD6	0.50977	1.07302e-143	3.41874e-139	6
CCN1	0.509753	3.15084e-167	1.00389e-162	6
CD24	0.509675	1.10313e-112	3.51469e-108	6
GPM6B	0.509625	3.34231e-175	1.06489e-170	6
RPS18	0.509617	6.29124e-48	2.00445e-43	9
ZIC2	0.509604	1.66828e-207	5.31531e-203	3
GPR173	0.509511	1.60412e-232	5.11088e-228	1
MRPL57	0.509453	0.00238652	1	9
SLC25A39	0.509355	1.04079e-120	3.31605e-116	8
MRPL14	0.509192	4.06597e-129	1.29546e-124	8
CLIP1	0.508663	8.56119e-178	2.72768e-173	6
ELL2	0.508648	2.53658e-47	8.0818e-43	10
MZT1	0.508427	7.50607e-08	0.00239151	9
UBA52	0.508339	1.72869e-49	5.50777e-45	7
WNT5B	0.508292	3.31327e-139	1.05564e-134	1
TSC22D1	0.508223	1.19523e-202	3.80814e-198	1
TCTEX1D2	0.507886	5.89586e-20	1.87848e-15	9
CXCL12	0.507757	1.81743e-170	5.79051e-166	6
KDR	0.507534	5.16357e-169	1.64516e-164	6
AC010168.1	0.507268	< 9.25E-308	< 9.25E-308	4
PSMA2	0.507254	9.27571e-198	2.95533e-193	4
NFAT5	0.5071	2.17254e-229	6.92194e-225	1
SYN3	0.507004	6.89806e-247	2.19779e-242	0
GAB2	0.506981	2.73663e-37	8.71919e-33	10
TSPAN5	0.506902	< 9.25E-308	< 9.25E-308	1
AHCYL1	0.506849	3.63872e-42	1.15933e-37	10
EVI5	0.506816	5.56188e-130	1.77207e-125	6
FGF17	0.506737	< 9.25E-308	< 9.25E-308	0
KIAA1109	0.506726	1.13279e-40	3.60918e-36	10
COX7B	0.506693	1.6143e-44	5.14332e-40	2
PLAAT1	0.506691	3.85959e-06	0.12297	9
RNASEH2C	0.506489	3.0588e-99	9.74564e-95	8
AFF4	0.506008	1.28847e-127	4.10518e-123	6
UQCR10	0.506004	5.69154e-148	1.81338e-143	8
ZBTB8OS	0.505916	2.48045e-08	0.000790297	9
RIT1	0.505641	1.81132e-09	5.77106e-05	9
USP26	0.505588	< 9.25E-308	< 9.25E-308	6
TENM4	0.505125	1.48244e-75	4.7232e-71	5
MYH10	0.505102	3.063e-124	9.75902e-120	6
HIKESHI	0.505039	1.65782e-120	5.28198e-116	8
HSD17B4	0.505031	8.16992e-32	2.60302e-27	10
S100A13	0.505016	1.28442e-137	4.09229e-133	1
LINC00467	0.504978	1.1011e-17	3.50821e-13	9
MRPS24	0.504711	1.91924e-97	6.1149e-93	8
ARHGEF12	0.504665	1.40517e-115	4.47702e-111	6
DDT	0.504591	3.53613e-115	1.12664e-110	8
UNC5D	0.504543	1.6317e-66	5.19877e-62	5
ERH	0.50441	3.51061e-102	1.11852e-97	8
PKNOX2	0.504049	8.14823e-64	2.59611e-59	10
MDFIC	0.504015	1.38434e-75	4.41066e-71	6
TPD52	0.503986	1.705e-44	5.43231e-40	10
PPFIBP1	0.503922	6.07325e-229	1.935e-224	0
ACTG1	0.503814	2.52719e-98	8.05187e-94	6
HECTD4	0.503726	1.29248e-41	4.11798e-37	10
RPS5	0.503712	2.9998e-41	9.55767e-37	7
RPLP0	0.503698	5.44371e-125	1.73442e-120	2
TGFB2	0.503698	5.84894e-40	1.86353e-35	10
LRCH3	0.503634	9.82034e-35	3.12886e-30	10
SRP14	0.503624	2.20008e-15	7.00966e-11	9
ELOB	0.503584	2.08792e-19	6.65231e-15	1
SLIT2	0.503567	1.83834e-126	5.85713e-122	3
DLC1	0.503361	< 9.25E-308	< 9.25E-308	0
COL5A1	0.503267	1.50764e-285	4.80348e-281	1
UPP1	0.503249	2.64089e-304	8.41413e-300	4
ODF2L	0.502747	7.9828e-51	2.5434e-46	10
FMNL2	0.502641	4.01293e-26	1.27856e-21	10
SEC61B	0.502627	9.34015e-09	0.000297586	9
PHGDH	0.502514	2.35493e-22	7.50304e-18	2
PHACTR2	0.50241	4.32133e-286	1.37682e-281	0
UBC	0.502325	1.30551e-18	4.15948e-14	2
SSH2	0.502319	1.17105e-174	3.73109e-170	1
AC009055.1	0.502264	1.54721e-35	4.92955e-31	0
SUMO2	0.502167	9.79617e-149	3.12116e-144	8
MIR31HG	0.501939	8.4318e-148	2.68646e-143	1
UACA	0.501807	8.13697e-158	2.59252e-153	6
LSM2	0.501722	1.50983e-134	4.81045e-130	8
RPS15A	0.501656	4.67603e-167	1.48983e-162	8
FXR1	0.501363	1.01798e-80	3.24339e-76	6
LINC02582	0.501194	9.1724e-71	2.92242e-66	1
ACTG1	0.50113	2.79732e-74	8.91253e-70	2
AKAP13	0.501088	3.27954e-27	1.04489e-22	10
SMC4	0.501047	2.68787e-202	8.56381e-198	5
CAPZA1	0.500939	6.80964e-39	2.16962e-34	10
C1orf56	0.500825	4.87221e-16	1.55233e-11	9
PRKACB	0.500562	1.15414e-162	3.6772e-158	6
HELLS	0.500367	1.4176e-218	4.5166e-214	4
LINC00174	0.500175	4.10826e-160	1.30893e-155	6
EIF4A1	0.500148	7.7375e-14	2.46525e-09	9
USH2A	0.499941	1.21179e-87	3.86088e-83	2
RPL23	0.499765	3.72711e-80	1.18749e-75	2
RPS21	0.499694	9.45238e-45	3.01162e-40	7
SCNN1A	0.499433	< 9.25E-308	< 9.25E-308	4
TRIO	0.499427	2.21102e-11	7.04454e-07	6
MAGI3	0.499195	4.15025e-29	1.32231e-24	10
AC048352.1	0.499186	6.37091e-181	2.02983e-176	3
TPD52L1	0.499156	2.92743e-61	9.32707e-57	10
BAZ2B	0.499098	1.03044e-135	3.28308e-131	6
TRA2B	0.498792	1.27075e-110	4.04875e-106	6
COX7A2	0.498478	3.06373e-127	9.76136e-123	8
POP7	0.498426	2.17469e-122	6.92879e-118	8
PLCB4	0.498405	2.46951e-79	7.86812e-75	6
CDK2AP1	0.4983	8.66875e-110	2.76195e-105	8
CHST11	0.49826	4.1769e-20	1.3308e-15	10
DANT2	0.498073	4.34282e-32	1.38366e-27	10
BMPR1A	0.497905	2.41467e-148	7.69336e-144	3
PPP1R9A	0.497887	1.38945e-153	4.42691e-149	6
DLG2	0.497874	8.80946e-10	2.80678e-05	10
FNDC3B	0.497776	5.03198e-22	1.60324e-17	10
CHD2	0.49771	3.56694e-33	1.13646e-28	10
CALM2	0.497525	1.9253e-116	6.13418e-112	5
RPS17	0.497494	2.90627e-62	9.25967e-58	2
RCAN2	0.497481	< 9.25E-308	< 9.25E-308	0
SSR4	0.497309	2.60022e-97	8.28455e-93	8
ATP6V1E1	0.497293	1.09233e-28	3.48026e-24	9
ZNF292	0.497264	1.30778e-131	4.16672e-127	6
MAML3	0.496939	4.02352e-138	1.28193e-133	4
USE1	0.496646	5.13131e-23	1.63489e-18	9
GPX4	0.496381	1.59946e-07	0.00509605	7
ITPRID2	0.496303	2.29654e-200	7.31702e-196	6
MRPS21	0.496106	1.65556e-21	5.27477e-17	2
TNIK	0.496041	1.68411e-221	5.36576e-217	0
SPARC	0.496021	7.73462e-289	2.46433e-284	1
PMAIP1	0.496	2.48303e-13	7.91119e-09	9
RPS27	0.495731	9.9143e-120	3.15879e-115	2
FNDC3A	0.49531	4.57228e-42	1.45677e-37	10
CKS1B	0.495286	1.2874e-10	4.1018e-06	2
ZHX3	0.494886	8.08815e-292	2.57696e-287	1
PITPNC1	0.494669	9.03028e-142	2.87714e-137	1
PCCA	0.494659	1.65961e-45	5.28769e-41	6
ETS1	0.494512	< 9.25E-308	< 9.25E-308	1
GSN	0.494315	4.63274e-225	1.47604e-220	6
SPAG9	0.494175	7.90311e-130	2.51801e-125	6
RPS7	0.494148	2.61112e-29	8.31928e-25	9
COMMD6	0.49399	5.46137e-134	1.74005e-129	8
NDUFB5	0.493983	1.83246e-05	0.583841	2
NIPBL	0.493913	1.86788e-32	5.95126e-28	10
CFAP298	0.493865	3.34521e-18	1.06582e-13	9
S100A10	0.493793	2.57269e-195	8.19686e-191	1
LIMCH1	0.493656	4.04489e-159	1.28874e-154	6
LINC01578	0.493461	4.4262e-41	1.41023e-36	10
ECHS1	0.493321	3.73116e-08	0.00118879	9
VAMP8	0.492913	< 9.25E-308	< 9.25E-308	0
ERBB4	0.49272	5.54701e-236	1.76733e-231	6
MT1X	0.492331	2.43632e-71	7.76236e-67	8
PSMA5	0.492323	2.70677e-15	8.62404e-11	2
SNHG6	0.492112	3.988e-05	1	2
LRP4	0.492077	4.49466e-97	1.43204e-92	6
SPIDR	0.491894	1.77956e-25	5.66986e-21	10
PLS3	0.491804	9.24331e-33	2.94501e-28	10
MIA3	0.491561	1.5481e-21	4.93239e-17	10
PKM	0.491484	4.95943e-270	1.58012e-265	0
HSPB11	0.491457	3.03506e-112	9.66999e-108	8
RPS25	0.491449	1.02132e-95	3.25402e-91	2
ATP5PB	0.491373	2.35978e-10	7.5185e-06	9
MRPS36	0.49126	3.56863e-14	1.137e-09	9
SEMA6A	0.491243	3.65805e-23	1.16549e-18	10
JMJD1C	0.491091	7.82246e-168	2.49231e-163	1
TMTC2	0.490928	1.68658e-165	5.37362e-161	3
HERC2	0.490744	7.43332e-277	2.36833e-272	0
PKIB	0.490052	1.11862e-97	3.56405e-93	6
GLMN	0.49005	1.86655e-35	5.94702e-31	10
ALPL	0.490022	3.90714e-156	1.24485e-151	6
CCDC85B	0.48997	4.21345e-93	1.34245e-88	8
ANXA1	0.489965	3.24015e-23	1.03234e-18	2
SNHG5	0.489819	5.98971e-233	1.90838e-228	4
NR2F1	0.489568	3.40126e-72	1.08367e-67	10
SNHG32	0.489527	8.32276e-15	2.65171e-10	9
EPB41	0.489248	2.92151e-30	9.30822e-26	10
SMDT1	0.489044	7.32555e-17	2.33399e-12	9
EPHA4	0.488994	2.82294e-100	8.99418e-96	6
ZSWIM7	0.488834	4.89185e-97	1.55859e-92	8
LINC02315	0.488809	< 9.25E-308	< 9.25E-308	0
MRPL33	0.4888	0.000121348	1	9
TOMM6	0.488763	1.45945e-140	4.64994e-136	8
KHDRBS1	0.488519	8.35385e-24	2.66162e-19	10
STMP1	0.488491	2.66113e-14	8.47862e-10	9
ARHGAP32	0.488454	5.81289e-47	1.85204e-42	10
HS2ST1	0.48843	2.98999e-98	9.52639e-94	6
PITX1	0.488297	1.40415e-273	4.47376e-269	1
MAT2A	0.488285	4.07106e-08	0.00129708	10
ARID1A	0.488217	1.04013e-43	3.31395e-39	10
EMC6	0.4881	1.20056e-11	3.8251e-07	9
MAP3K7	0.487627	3.35936e-43	1.07033e-38	10
LINC02109	0.487618	4.40326e-88	1.40292e-83	0
ZNF138	0.487612	5.51062e-43	1.75574e-38	10
RPL10	0.48754	2.49957e-52	7.96387e-48	7
SMC5	0.487478	9.09569e-21	2.89798e-16	10
MYH9	0.487446	9.24445e-308	2.94537e-303	1
HEG1	0.487374	1.74725e-77	5.5669e-73	5
MBNL1	0.487324	9.67426e-31	3.08231e-26	10
CALD1	0.487303	4.36275e-166	1.39002e-161	1
MCL1	0.487046	8.95569e-141	2.85337e-136	6
CASC9	0.486621	6.00017e-292	1.91171e-287	0
APBB2	0.486621	1.5334e-294	4.88557e-290	1
LMO4	0.48657	5.25476e-17	1.67422e-12	9
SERPINE2	0.486236	7.67583e-124	2.4456e-119	4
PRRC2C	0.486201	3.35661e-39	1.06945e-34	10
MIEN1	0.485989	7.15717e-114	2.28035e-109	8
ACBD6	0.485774	4.7344e-39	1.50843e-34	10
SENP6	0.485733	2.05335e-35	6.54219e-31	10
LINC00882	0.485691	9.33559e-207	2.97441e-202	3
TCF7L1	0.48565	3.23287e-154	1.03003e-149	3
DMAC1	0.48556	8.20142e-15	2.61305e-10	9
SVBP	0.485344	3.65973e-105	1.16603e-100	8
PIK3R1	0.485334	1.05648e-47	3.36605e-43	10
COL6A2	0.485325	< 9.25E-308	< 9.25E-308	0
CHST2	0.485133	< 9.25E-308	< 9.25E-308	3
FBXW7	0.484864	1.12517e-20	3.58489e-16	10
CDK6	0.484444	1.21608e-33	3.87455e-29	10
DYNC1I1	0.484444	< 9.25E-308	< 9.25E-308	0
TFRC	0.484188	1.83596e-90	5.84955e-86	6
H2AFJ	0.484179	3.26534e-12	1.04037e-07	7
MIF	0.48415	7.15135e-114	2.27849e-109	8
KRT18	0.483954	1.09829e-10	3.49926e-06	1
ITM2B	0.483864	1.59806e-193	5.09159e-189	4
NDUFB11	0.483823	9.54553e-82	3.0413e-77	8
SSU72	0.483726	2.69561e-119	8.58848e-115	8
GTF2A2	0.483563	3.19011e-124	1.0164e-119	8
DNAJC19	0.483514	1.38678e-07	0.00441843	2
POLR2I	0.483446	8.89678e-122	2.8346e-117	8
NAP1L1	0.483346	3.1576e-48	1.00604e-43	10
RPL17	0.483344	2.39333e-142	7.62537e-138	2
USP32	0.483101	2.9027e-209	9.24829e-205	4
ATP5MD	0.483078	1.24247e-06	0.0395863	9
MRPS16	0.483001	1.7239e-12	5.49251e-08	7
ITGA3	0.482973	2.74464e-247	8.74468e-243	1
PLAU	0.482948	2.72916e-187	8.69538e-183	0
SRP14	0.482932	1.30277e-130	4.15076e-126	8
C14orf39	0.482908	1.64504e-258	5.24125e-254	6
CCDC171	0.482768	6.02362e-181	1.91918e-176	6
CCNG1	0.482757	1.00082e-39	3.18872e-35	10
TPTE	0.482268	2.74474e-190	8.74501e-186	6
ZNF462	0.482222	2.69766e-31	8.595e-27	10
GPI	0.482182	3.18492e-22	1.01475e-17	10
RNASEH2C	0.482123	5.88229e-13	1.87416e-08	7
LAPTM4B	0.481541	4.00707e-209	1.27669e-204	0
SLC5A3	0.481483	7.88183e-185	2.51123e-180	6
COL4A2	0.481476	8.13716e-191	2.59258e-186	1
SMIM26	0.48147	1.58737e-17	5.05753e-13	9
LRRFIP1	0.481227	1.74891e-175	5.57221e-171	3
LINC01876	0.481127	2.35268e-24	7.49586e-20	10
MZT2B	0.481053	0.00333193	1	9
RACGAP1	0.480852	5.23983e-277	1.66946e-272	5
UBB	0.480757	1.4452e-10	4.60456e-06	7
PDLIM2	0.480741	1.15531e-100	3.68094e-96	8
ZNF593	0.480623	8.13631e-15	2.59231e-10	9
POP4	0.480534	2.70516e-25	8.61891e-21	9
AC012146.1	0.480341	3.94095e-12	1.25563e-07	9
XACT	0.480244	0.00127642	1	10
RPL35	0.480224	1.07029e-117	3.41005e-113	2
SND1	0.480022	1.71857e-23	5.47555e-19	10
RAB38	0.479923	< 9.25E-308	< 9.25E-308	4
YEATS2	0.479833	1.75737e-39	5.59914e-35	10
RAB13	0.479609	2.39025e-05	0.761559	9
MIR181A2HG	0.479572	1.39775e-214	4.45338e-210	6
HS3ST3A1	0.479345	2.05509e-127	6.54772e-123	0
SRP19	0.479286	0.000366126	1	9
DPY30	0.479049	1.57469e-07	0.00501712	9
CPT1C	0.478815	5.66562e-06	0.180512	9
CENPX	0.478619	1.5252e-125	4.85944e-121	8
ADAMTSL4-AS1	0.478379	1.21064e-150	3.85722e-146	6
MAP1B	0.478302	5.2898e-172	1.68538e-167	1
SUB1	0.478227	1.37863e-96	4.39246e-92	8
IFITM2	0.478227	1.13305e-226	3.61e-222	3
HSD17B10	0.478113	4.93514e-07	0.0157238	9
LY6E	0.47807	3.21521e-132	1.0244e-127	8
CAST	0.478062	< 9.25E-308	< 9.25E-308	1
CAPRIN2	0.478028	1.09151e-180	3.47766e-176	4
CXXC5	0.477983	< 9.25E-308	< 9.25E-308	0
CTNNA1	0.47786	2.46621e-35	7.85759e-31	10
SOS1	0.477834	5.88804e-29	1.87599e-24	10
FAM168A	0.477644	9.97722e-107	3.17884e-102	6
AL360091.3	0.477443	2.52005e-212	8.02914e-208	6
SOX4	0.47726	9.08064e-169	2.89318e-164	4
PPP2R2C	0.477201	< 9.25E-308	< 9.25E-308	3
PAFAH1B1	0.477164	2.68311e-40	8.54866e-36	10
GLI3	0.477005	6.84227e-145	2.18002e-140	6
VEZT	0.476929	2.99909e-33	9.5554e-29	10
GLG1	0.476883	1.2718e-39	4.05208e-35	10
FKBP4	0.476834	1.32231e-146	4.21301e-142	3
HHLA3	0.476831	3.8009e-09	0.0001211	9
PPDPF	0.476712	1.59365e-112	5.07752e-108	8
AC118549.1	0.476674	2.2521e-42	7.1754e-38	10
RPL9	0.476645	3.23653e-128	1.03119e-123	2
PSME1	0.476474	5.04005e-16	1.60581e-11	9
CTSZ	0.476425	2.32545e-305	7.40913e-301	6
LMCD1	0.476388	3.83855e-140	1.223e-135	6
SPG7	0.476345	5.07352e-44	1.61647e-39	10
RASA1	0.476138	1.32707e-39	4.22816e-35	10
MEX3A	0.47613	4.68667e-49	1.49322e-44	10
RBM47	0.475967	< 9.25E-308	< 9.25E-308	4
TPST1	0.475938	6.06559e-135	1.93256e-130	6
NDUFAF8	0.475912	1.85833e-05	0.592081	9
AL110292.1	0.475838	6.91856e-51	2.20432e-46	1
IER3IP1	0.475787	3.89128e-13	1.2398e-08	9
POLR2J	0.475784	2.83681e-120	9.03836e-116	8
VAT1L	0.475686	< 9.25E-308	< 9.25E-308	4
IL1RAPL1	0.4755	4.91695e-12	1.56659e-07	10
SPINT2	0.47541	1.88844e-239	6.01676e-235	4
BDP1	0.475404	1.61764e-34	5.15396e-30	10
SCLT1	0.475373	5.31041e-57	1.69195e-52	6
AKAP9	0.475322	1.94417e-37	6.19433e-33	10
EEA1	0.475294	1.38354e-258	4.40811e-254	1
TRIM2	0.475139	1.10129e-129	3.50883e-125	6
TMEM167A	0.47486	1.33815e-130	4.26347e-126	6
SRGAP1	0.474674	1.50594e-147	4.79807e-143	6
RPL13A	0.474466	1.89366e-37	6.03338e-33	10
DOCK3	0.474457	9.24656e-199	2.94605e-194	4
SAT2	0.474311	3.82546e-17	1.21883e-12	9
UBE2S	0.474187	1.24149e-82	3.95551e-78	8
SOX4	0.474119	3.38104e-25	1.07723e-20	10
CCDC59	0.474114	2.57129e-14	8.1924e-10	9
LGALS1	0.474068	1.19541e-20	3.80871e-16	2
AP001347.1	0.473986	6.53567e-26	2.08233e-21	10
FAM193B	0.473945	4.93869e-191	1.57352e-186	6
CD44	0.473894	1.69352e-180	5.39573e-176	1
RPS16	0.473888	2.34583e-117	7.47404e-113	2
RAD21	0.47385	5.07633e-203	1.61737e-198	5
SPAG7	0.473819	3.22322e-25	1.02695e-20	9
SENP5	0.473806	4.01957e-40	1.28068e-35	10
TGFBI	0.473718	4.03468e-53	1.28549e-48	10
CENPV	0.473408	5.44245e-163	1.73402e-158	4
CHRM3	0.473354	2.92269e-24	9.31198e-20	10
VPS53	0.473131	2.37806e-41	7.57673e-37	10
GNB1	0.473072	5.21394e-135	1.66121e-130	6
CAST	0.472956	1.48705e-13	4.73788e-09	9
HES1	0.472667	2.54855e-20	8.11995e-16	10
CNN3	0.472518	6.62621e-34	2.11118e-29	10
H2AFJ	0.47245	1.56127e-73	4.97437e-69	8
TPR	0.472419	2.03997e-27	6.49955e-23	10
POLR2K	0.472314	7.57138e-07	0.0241232	9
VPS13B	0.472272	2.09715e-34	6.68173e-30	10
GIGYF2	0.472258	1.32796e-30	4.23101e-26	10
RPS19	0.472227	1.31421e-130	4.18722e-126	8
PLAUR	0.472068	5.0701e-188	1.61538e-183	3
GREM1	0.472008	1.30201e-11	4.14834e-07	10
FADS1	0.472006	9.46248e-138	3.01484e-133	0
SMG7	0.471981	7.1758e-25	2.28628e-20	10
HIST1H4C	0.471737	2.47213e-90	7.87646e-86	4
AOPEP	0.471645	3.92793e-40	1.25148e-35	10
RAD51AP1	0.471496	4.09009e-194	1.30314e-189	4
ARID4B	0.471485	2.97225e-29	9.4699e-25	10
UQCRQ	0.471452	1.87722e-128	5.98102e-124	8
KIAA1549L	0.471288	4.50991e-89	1.4369e-84	1
EEF1G	0.47124	3.18039e-61	1.0133e-56	2
UBE2H	0.471122	3.04921e-27	9.71507e-23	10
MBNL1	0.471044	1.72449e-236	5.4944e-232	1
RBM8A	0.471038	0.00797892	1	9
RYBP	0.471032	< 9.25E-308	< 9.25E-308	0
CHMP5	0.47089	5.00759e-06	0.159547	9
RPL21	0.470731	9.20068e-104	2.93143e-99	2
SMYD3	0.470621	1.9054e-136	6.0708e-132	1
RPS15	0.470466	1.54522e-88	4.92324e-84	8
S100A11	0.470393	3.18495e-219	1.01476e-214	1
KRTCAP2	0.470314	2.79311e-07	0.00889912	9
PFDN6	0.470209	1.16052e-24	3.69753e-20	9
AL512358.2	0.469669	< 9.25E-308	< 9.25E-308	3
PRDX4	0.469595	4.72461e-176	1.50531e-171	4
TRIM59	0.469572	5.32775e-231	1.69747e-226	5
CMPK1	0.469521	6.63772e-18	2.11484e-13	9
SIVA1	0.469519	4.10515e-05	1	7
VWA8	0.469467	1.97918e-124	6.30585e-120	6
RPL28	0.469271	2.02729e-28	6.45915e-24	9
SIK2	0.469192	1.29622e-174	4.12988e-170	6
UCHL1	0.468664	0.00691096	1	9
PHIP	0.46864	4.18276e-30	1.33267e-25	10
OSBPL8	0.468589	2.63452e-108	8.39383e-104	6
POLR2A	0.46847	1.31702e-20	4.19617e-16	10
CENPV	0.46836	1.53901e-66	4.90345e-62	8
GUK1	0.468227	2.4855e-124	7.91905e-120	8
WDR70	0.468177	9.0816e-37	2.89349e-32	10
ARHGAP18	0.468175	< 9.25E-308	< 9.25E-308	1
BCKDHB	0.468082	7.98466e-41	2.54399e-36	10
RESF1	0.468065	6.97857e-209	2.22344e-204	4
LINC01748	0.467962	1.30715e-17	4.1647e-13	10
CAMLG	0.467555	2.41015e-23	7.67897e-19	9
LRRC23	0.46753	2.70634e-144	8.62268e-140	6
EIF4G3	0.46752	1.00707e-85	3.20864e-81	6
ZNF92	0.467193	2.74004e-27	8.73005e-23	10
MRPL55	0.466978	2.21578e-25	7.05971e-21	9
RPS15	0.466961	8.73478e-34	2.78299e-29	7
CSTB	0.46687	2.33257e-112	7.4318e-108	8
NR5A2	0.466771	< 9.25E-308	< 9.25E-308	4
S100A10	0.466569	8.08587e-18	2.57624e-13	2
PCBP2	0.466521	4.24403e-41	1.35219e-36	10
TENT2	0.46652	8.06943e-41	2.571e-36	10
TMEM98	0.46618	2.71807e-86	8.66005e-82	8
APBB2	0.466049	5.3036e-36	1.68978e-31	10
CNOT2	0.465947	5.39334e-38	1.71837e-33	10
CACHD1	0.465898	5.83016e-173	1.85755e-168	4
PPFIBP1	0.465806	1.1395e-133	3.63055e-129	1
GJA1	0.465631	3.33921e-260	1.06391e-255	4
FOXO3	0.465554	2.44076e-138	7.77651e-134	6
DLGAP1-AS2	0.465433	6.14369e-11	1.95744e-06	9
DNAJB6	0.465347	1.76951e-264	5.63785e-260	4
LSM2	0.465147	1.06002e-15	3.37732e-11	7
TAF13	0.46506	4.14349e-19	1.32016e-14	9
NME4	0.465025	0.000946666	1	9
HDAC9	0.46498	1.60163e-250	5.10294e-246	1
MEF2C	0.46482	3.06518e-106	9.76597e-102	1
PSIP1	0.464572	4.65847e-232	1.48423e-227	4
AC012501.2	0.464538	3.06735e-183	9.77287e-179	4
FNBP1L	0.46439	1.17319e-22	3.7379e-18	10
ATOX1	0.464332	1.40536e-115	4.4776e-111	8
CDH2	0.464307	3.87548e-83	1.23477e-78	6
RC3H1	0.464049	1.97302e-43	6.28623e-39	10
ABL2	0.463998	2.45519e-144	7.82247e-140	6
CTDSPL	0.463908	< 9.25E-308	< 9.25E-308	0
TMEM14C	0.463778	0.00425965	1	9
SETDB1	0.463774	1.08529e-37	3.45785e-33	10
UXS1	0.463763	6.91884e-169	2.20441e-164	6
GDF11	0.463739	1.70743e-40	5.44004e-36	10
STIM2	0.463738	< 9.25E-308	< 9.25E-308	0
IDH2	0.463479	2.13618e-13	6.80608e-09	9
LINC01090	0.46333	7.27775e-183	2.31876e-178	3
AC026341.1	0.463322	1.63276e-29	5.20212e-25	10
PAN3	0.463272	1.31295e-33	4.18319e-29	10
MED8	0.463134	9.81761e-27	3.12799e-22	9
MAP2K3	0.462935	1.06119e-256	3.38104e-252	4
DOCK4	0.462754	1.62988e-15	5.19297e-11	10
[truncated: 4,335 more rows]

## Sheet: C - scRNAseq 2102EP
Gene	avg. Log2 FC	p-value	p-value adjusted	Cluster
HIST1H4C	2.85058	1.43842e-241	4.70753e-237	5
HES6	2.30759	< 9.25E-308	< 9.25E-308	3
HIST1H1D	2.17442	2.23292e-250	7.30767e-246	5
MSGN1	2.07502	< 9.25E-308	< 9.25E-308	3
SOX17	2.06535	< 9.25E-308	< 9.25E-308	0
HIST1H1C	2.04359	2.39918e-235	7.85179e-231	5
CDH11	2.01257	< 9.25E-308	< 9.25E-308	3
KAZN	2.00891	< 9.25E-308	< 9.25E-308	3
HIST1H1B	1.99931	< 9.25E-308	< 9.25E-308	5
CENPF	1.98383	6.8895e-276	2.25473e-271	4
SOX5	1.93277	< 9.25E-308	< 9.25E-308	0
SORBS2	1.86474	< 9.25E-308	< 9.25E-308	0
HIST1H4C	1.85929	1.69922e-52	5.56105e-48	8
LINC02476	1.81947	7.90664e-185	2.58761e-180	7
TOP2A	1.80859	3.5307e-131	1.15549e-126	6
AC011287.1	1.8055	6.10983e-90	1.99956e-85	7
GPC3	1.79065	< 9.25E-308	< 9.25E-308	3
ZFPM2	1.78255	7.39649e-260	2.42065e-255	3
FGF13	1.76831	< 9.25E-308	< 9.25E-308	0
AREG	1.74411	1.83793e-135	6.015e-131	0
HIST1H1E	1.73762	8.2885e-257	2.71258e-252	5
TPX2	1.7284	7.66963e-140	2.51004e-135	6
TPX2	1.72674	1.31837e-259	4.31462e-255	4
UBE2C	1.71698	2.64914e-93	8.66985e-89	6
NRG1	1.68581	< 9.25E-308	< 9.25E-308	2
LINC00922	1.65795	< 9.25E-308	< 9.25E-308	3
CXCL14	1.65304	7.15485e-67	2.34157e-62	7
TOP2A	1.56743	3.09698e-206	1.01355e-201	4
CKS2	1.56533	4.82113e-100	1.57781e-95	6
ASPM	1.55857	< 9.25E-308	< 9.25E-308	4
CENPF	1.55049	2.46283e-124	8.0601e-120	6
CKS2	1.54217	9.63833e-228	3.15434e-223	4
UBE2C	1.54113	2.16866e-228	7.09738e-224	4
ASPM	1.53623	1.94069e-155	6.3513e-151	6
KRT19	1.50995	< 9.25E-308	< 9.25E-308	2
HMGB2	1.50474	6.31656e-246	2.06722e-241	4
CCNB1	1.49256	1.29483e-272	4.23758e-268	4
ZNF114	1.48219	< 9.25E-308	< 9.25E-308	0
GZMB	1.47885	3.88129e-117	1.27023e-112	2
AL136962.1	1.46997	8.74084e-307	2.86062e-302	3
HIST1H1D	1.46649	5.86646e-37	1.91992e-32	8
CCNB1	1.46526	1.44828e-145	4.73979e-141	6
SMS	1.41834	< 9.25E-308	< 9.25E-308	0
HMMR	1.41111	3.11346e-154	1.01894e-149	6
FHOD3	1.40027	6.87912e-292	2.25133e-287	3
NENF	1.39759	< 9.25E-308	< 9.25E-308	0
AC087379.1	1.39016	< 9.25E-308	< 9.25E-308	0
DLGAP5	1.38846	< 9.25E-308	< 9.25E-308	4
SERPINE1	1.38629	1.15832e-267	3.79083e-263	2
RPS27L	1.38515	2.60181e-24	8.51493e-20	9
BTBD11	1.38337	< 9.25E-308	< 9.25E-308	0
HMMR	1.37761	4.37489e-286	1.43177e-281	4
HES6	1.36764	5.92021e-66	1.93751e-61	8
LSM7	1.36655	6.39175e-26	2.09183e-21	9
NKD1	1.35646	4.74075e-273	1.5515e-268	3
FAU	1.34767	2.15324e-29	7.04691e-25	9
VGF	1.34215	1.60281e-190	5.24552e-186	1
MT-CO3	1.33939	2.96068e-22	9.68942e-18	9
NDUFA13	1.33788	7.92052e-26	2.59215e-21	9
AC011246.1	1.32394	6.12142e-237	2.00336e-232	7
VIM	1.3196	< 9.25E-308	< 9.25E-308	2
HDAC9	1.31658	6.48115e-240	2.12109e-235	0
TMSB10	1.31238	1.02405e-26	3.35141e-22	9
PITX1	1.30303	2.96373e-67	9.69941e-63	7
AURKA	1.29584	< 9.25E-308	< 9.25E-308	4
AP1S2	1.28807	2.77663e-232	9.08706e-228	2
LGALS1	1.28484	< 9.25E-308	< 9.25E-308	2
MLEC	1.27965	< 9.25E-308	< 9.25E-308	0
MKI67	1.27489	4.63145e-272	1.51573e-267	4
RPL8	1.2741	3.21494e-29	1.05215e-24	9
GPC6	1.26713	< 9.25E-308	< 9.25E-308	0
HMGB2	1.26337	9.99544e-119	3.27121e-114	6
DLGAP5	1.26335	5.01756e-160	1.6421e-155	6
SOX17	1.26224	1.07571e-85	3.52047e-81	5
FN1	1.25527	1.57617e-240	5.15832e-236	2
MGLL	1.25166	< 9.25E-308	< 9.25E-308	0
TMEM132C	1.2457	< 9.25E-308	< 9.25E-308	7
PITX1	1.234	2.51436e-171	8.22873e-167	1
DKK1	1.22616	1.75261e-139	5.73578e-135	3
MKI67	1.22614	5.41578e-143	1.77242e-138	6
CDKN3	1.2248	3.0915e-237	1.01176e-232	4
SOX17	1.22438	1.37902e-108	4.51313e-104	4
COL1A2	1.21878	1.98997e-112	6.51257e-108	7
HIST1H1C	1.21413	1.24198e-24	4.06462e-20	8
FTL	1.21268	1.00412e-21	3.28619e-17	9
ARL6IP1	1.21077	1.68874e-54	5.52675e-50	6
HIST1H1B	1.21046	2.14173e-81	7.00922e-77	8
DEPDC1	1.20925	< 9.25E-308	< 9.25E-308	4
HMGCR	1.20311	1.33203e-128	4.35933e-124	3
ECT2	1.20263	3.3219e-225	1.08716e-220	4
APCDD1	1.20244	1.29226e-44	4.22916e-40	7
GPC3	1.20234	5.945e-65	1.94562e-60	8
PTPRZ1	1.18811	< 9.25E-308	< 9.25E-308	0
NME2	1.18022	1.62824e-27	5.32873e-23	9
CCND2	1.17513	1.12875e-73	3.69406e-69	7
TUBA1A	1.17248	6.92197e-279	2.26535e-274	2
MSGN1	1.17228	6.10592e-79	1.99829e-74	8
PHLDA2	1.17126	< 9.25E-308	< 9.25E-308	2
DLG1	1.17014	2.62972e-52	8.60627e-48	7
MT-ND3	1.1683	5.05642e-22	1.65482e-17	9
KRT10	1.16153	1.04795e-22	3.42963e-18	9
ODC1	1.16143	4.26696e-78	1.39645e-73	1
RAD51AP1	1.16041	1.18898e-219	3.89117e-215	5
PTTG1	1.16007	3.35219e-110	1.09707e-105	6
UBE2S	1.15997	3.13829e-223	1.02707e-218	4
CENPA	1.15891	1.40586e-114	4.60097e-110	6
NRG1	1.1553	8.28906e-35	2.71276e-30	7
IFITM3	1.15114	2.9882e-82	9.7795e-78	7
ACSL4	1.14976	9.83721e-289	3.21942e-284	3
NUF2	1.14825	5.49498e-153	1.79834e-148	6
S100A13	1.14727	1.31071e-20	4.28956e-16	9
ODC1	1.14075	1.17262e-128	3.83762e-124	3
CDKN3	1.13589	1.97128e-122	6.45141e-118	6
PHPT1	1.13086	3.61009e-25	1.18147e-20	9
PRC1	1.12963	1.74599e-257	5.71411e-253	4
CENPA	1.12761	7.36323e-223	2.40976e-218	4
UBE2S	1.12651	4.08488e-111	1.33686e-106	6
CKS1B	1.12642	3.59392e-193	1.17618e-188	4
GREM1	1.12587	9.3153e-278	3.04862e-273	2
RPL18	1.12572	6.64871e-27	2.17592e-22	9
CLSPN	1.12499	1.25235e-81	4.09855e-77	8
C19orf53	1.12353	1.15354e-26	3.77521e-22	9
DKK1	1.1222	2.06477e-165	6.75737e-161	1
MT-CO2	1.11883	4.42333e-25	1.44762e-20	9
SMC4	1.11479	1.15183e-190	3.7696e-186	4
SLC2A3	1.11091	2.82673e-41	9.25104e-37	7
GDF15	1.10944	1.01798e-134	3.33154e-130	3
MT-ATP6	1.10866	2.98263e-23	9.76125e-19	9
RPS12	1.10578	7.30203e-29	2.38973e-24	9
HOTAIRM1	1.10449	4.00064e-197	1.30929e-192	3
ZNF208	1.10345	1.42753e-133	4.67189e-129	7
SYT1	1.10064	6.86764e-259	2.24757e-254	0
SLC2A3	1.09819	2.06089e-151	6.74466e-147	1
KAZN	1.09712	2.45694e-46	8.04082e-42	6
S100A4	1.09573	1.14946e-257	3.76183e-253	2
KIF4A	1.09463	9.22439e-121	3.01887e-116	6
BIRC5	1.09363	2.55309e-232	8.35549e-228	4
MAML3	1.09178	3.74742e-202	1.22642e-197	3
COX7A2	1.09048	2.03569e-25	6.66221e-21	9
BIRC5	1.08941	1.34769e-128	4.41059e-124	6
KIF4A	1.08837	4.17329e-234	1.36579e-229	4
RPL32	1.08718	4.72217e-29	1.54543e-24	9
CENPX	1.08633	5.32369e-24	1.74229e-19	9
UBE2S	1.08483	1.44115e-16	4.71646e-12	9
S100A10	1.08222	< 9.25E-308	< 9.25E-308	2
FGFBP3	1.0802	< 9.25E-308	< 9.25E-308	0
VWA2	1.07927	2.2012e-302	7.20388e-298	3
PHLDA1	1.07734	< 9.25E-308	< 9.25E-308	2
RPS10	1.07631	8.26113e-21	2.70362e-16	9
SMC4	1.0748	1.44068e-98	4.71491e-94	6
CDH11	1.07228	2.60987e-51	8.54134e-47	6
BRIP1	1.0691	2.21615e-101	7.25281e-97	8
KIF20B	1.06742	1.07952e-94	3.53295e-90	6
RPL11	1.06472	2.53665e-29	8.3017e-25	9
TUBB4B	1.0645	1.64481e-92	5.38299e-88	6
RPL22	1.06413	8.8553e-29	2.89808e-24	9
ANXA2	1.06252	< 9.25E-308	< 9.25E-308	2
AP005262.2	1.06098	1.53511e-226	5.02396e-222	7
FGF1	1.05704	< 9.25E-308	< 9.25E-308	3
CKS1B	1.05658	1.88199e-92	6.15918e-88	6
NUF2	1.05631	8.86055e-280	2.89979e-275	4
ZFP36L1	1.05569	1.39224e-256	4.55638e-252	2
TIMP3	1.05559	1.28074e-107	4.19149e-103	7
DEPDC1	1.05216	2.44907e-125	8.01508e-121	6
APOE	1.05165	1.79547e-16	5.87604e-12	9
NDUFB11	1.05149	3.88317e-27	1.27085e-22	9
AC007402.1	1.04878	8.27216e-200	2.70723e-195	1
RRM2	1.0486	6.52186e-183	2.13441e-178	5
KRT18	1.04713	1.10782e-40	3.62557e-36	7
RPL35	1.04648	4.98244e-24	1.6306e-19	9
ARL6IP1	1.04577	4.55327e-115	1.49015e-110	4
FHIT	1.04479	2.66821e-81	8.73227e-77	7
PTTG1	1.04228	6.29573e-178	2.0604e-173	4
ATP6V0B	1.04041	4.71289e-24	1.54239e-19	9
SMC4	1.0384	8.52204e-160	2.78901e-155	5
TUBB3	1.03802	< 9.25E-308	< 9.25E-308	2
CCNA2	1.0366	< 9.25E-308	< 9.25E-308	4
SOX4	1.03596	4.68642e-195	1.53372e-190	2
POMC	1.03295	1.56313e-62	5.11565e-58	0
RPL36	1.03281	6.11852e-28	2.00241e-23	9
HOXB9	1.03205	3.73484e-190	1.2223e-185	0
AC013287.1	1.03113	2.39991e-123	7.85419e-119	3
HIST1H1E	1.03111	3.78994e-34	1.24033e-29	8
SERF2	1.031	7.90125e-26	2.58584e-21	9
NUSAP1	1.03095	3.59151e-88	1.17539e-83	6
CDC20	1.02882	6.51401e-273	2.13184e-268	4
IGFBP4	1.02849	1.41861e-62	4.64268e-58	7
GPC6	1.02368	4.71425e-99	1.54283e-94	5
GSTP1	1.02321	1.92088e-25	6.28646e-21	9
ALDH1A2	1.02191	8.57837e-50	2.80744e-45	7
UBL5	1.02081	7.64741e-24	2.50277e-19	9
VGF	1.0207	2.00029e-37	6.54636e-33	7
RPL24	1.01992	7.92698e-28	2.59426e-23	9
CDH11	1.01947	2.90518e-55	9.50778e-51	8
TMEM208	1.01556	5.34702e-22	1.74992e-17	9
ZNF385B	1.01523	< 9.25E-308	< 9.25E-308	0
RPL13	1.01364	3.37609e-26	1.10489e-21	9
NDUFB2	1.01339	2.24084e-24	7.33361e-20	9
PACC1	1.01328	6.71112e-286	2.19635e-281	0
CDCA8	1.01091	3.30103e-275	1.08033e-270	4
ECT2	1.00999	3.7098e-92	1.21411e-87	6
PPP2R2B	1.00938	5.30863e-170	1.73736e-165	0
AURKB	1.00824	1.29509e-272	4.23845e-268	4
SSR4	1.0074	4.11473e-23	1.34663e-18	9
NENF	1.00709	7.67218e-93	2.51087e-88	5
DTL	1.00644	5.63283e-104	1.84346e-99	8
CDCA8	1.00414	1.42359e-110	4.65899e-106	6
CDK1	1.00367	1.28351e-86	4.20055e-82	4
EDF1	1.00358	3.78059e-21	1.23728e-16	9
ANLN	1.00264	1.55075e-102	5.07515e-98	6
KRT18	1.00211	3.06025e-169	1.00153e-164	1
ORC6	1.00042	2.02555e-173	6.629e-169	5
SEMA5A	0.998147	< 9.25E-308	< 9.25E-308	0
NKD1	0.997485	2.25735e-205	7.38762e-201	1
LDHA	0.996914	1.55934e-70	5.10326e-66	7
BBS9	0.996538	1.74464e-50	5.70967e-46	7
SOX21-AS1	0.995906	2.11507e-279	6.92198e-275	0
MIXL1	0.995464	1.51004e-171	4.94191e-167	3
MT-CYB	0.994974	5.7762e-24	1.89038e-19	9
ORC6	0.994948	7.73461e-86	2.53131e-81	8
CCNB2	0.993664	9.46792e-244	3.09857e-239	4
THSD4	0.99237	2.73886e-262	8.96347e-258	3
CCNB2	0.991699	1.24719e-132	4.08167e-128	6
GTSE1	0.98958	4.78484e-127	1.56593e-122	6
FGF17	0.985546	< 9.25E-308	< 9.25E-308	3
FAT1	0.984044	1.91295e-239	6.26052e-235	3
NOTUM	0.983975	1.17e-221	3.82907e-217	1
CDKN1C	0.983766	1.84499e-199	6.0381e-195	1
DTWD2	0.982443	3.37442e-265	1.10435e-260	3
PLAGL1	0.982403	< 9.25E-308	< 9.25E-308	0
HMGA2	0.981883	1.08599e-53	3.55412e-49	2
RPS7	0.981131	4.62093e-28	1.51229e-23	9
CCNA2	0.979438	1.07352e-155	3.5133e-151	6
RIMS1	0.977067	3.55504e-173	1.16346e-168	0
ATAD2	0.975621	1.39195e-81	4.55544e-77	8
NENF	0.975286	6.60686e-90	2.16223e-85	4
FABP3	0.974259	1.16782e-240	3.82191e-236	2
KIF2C	0.974084	1.93176e-262	6.32207e-258	4
GTSE1	0.973847	1.65408e-273	5.41329e-269	4
RPL19	0.973596	1.97281e-28	6.45641e-24	9
CDC20	0.972974	2.17972e-134	7.13355e-130	6
TAGLN2	0.971038	< 9.25E-308	< 9.25E-308	2
EEF1D	0.970704	3.54029e-26	1.15863e-21	9
SH3BGRL3	0.970564	< 9.25E-308	< 9.25E-308	2
COL5A1	0.969987	4.63535e-287	1.51701e-282	2
RPS23	0.968003	3.43093e-29	1.12284e-24	9
SFN	0.967877	4.65876e-187	1.52467e-182	3
GPX4	0.967441	7.40357e-26	2.42297e-21	9
KIF2C	0.966766	5.99633e-114	1.96242e-109	6
TIMM13	0.96551	6.5027e-20	2.12814e-15	9
RERG	0.96494	9.20404e-174	3.0122e-169	7
RPS5	0.964601	1.01524e-27	3.32258e-23	9
DLL3	0.963852	3.98961e-302	1.30568e-297	3
GADD45B	0.963267	7.95958e-228	2.60493e-223	1
MLEC	0.962896	6.15293e-90	2.01367e-85	5
NUSAP1	0.962153	1.90273e-187	6.22707e-183	4
ELOB	0.960679	1.13631e-19	3.71879e-15	9
RPL29	0.960426	3.16508e-28	1.03584e-23	9
ZFPM2	0.960314	3.88699e-48	1.2721e-43	8
MAD2L1	0.957886	4.85593e-195	1.5892e-190	4
IGFBP2	0.957534	1.00325e-284	3.28335e-280	2
NDUFS6	0.957216	3.25058e-23	1.06382e-18	9
MCTP1	0.953858	< 9.25E-308	< 9.25E-308	2
FTL	0.952813	7.99241e-60	2.61568e-55	7
SGO2	0.944506	2.94409e-106	9.63514e-102	6
CYP26A1	0.944379	8.29717e-275	2.71542e-270	3
CDC6	0.944129	2.17381e-90	7.11424e-86	8
CUTA	0.943504	5.20655e-21	1.70395e-16	9
AURKA	0.940941	4.35546e-85	1.42541e-80	6
MZT2B	0.939961	5.70367e-21	1.86664e-16	9
TUBB4B	0.939821	1.07302e-157	3.51168e-153	4
RPS28	0.938112	4.21589e-28	1.37973e-23	9
CDCA3	0.937563	< 9.25E-308	< 9.25E-308	4
H2AFJ	0.937287	6.79868e-18	2.225e-13	9
TIMP1	0.936994	2.45603e-19	8.03786e-15	9
RPL7A	0.936123	4.85414e-28	1.58861e-23	9
NDUFB7	0.934796	4.86125e-23	1.59094e-18	9
CENPE	0.932683	2.22806e-195	7.29178e-191	4
COX6B1	0.932677	1.157e-20	3.7865e-16	9
UQCR11	0.932626	1.64675e-22	5.38933e-18	9
GSTO1	0.932289	3.77307e-17	1.23481e-12	9
DKK1	0.930049	1.43741e-31	4.7042e-27	8
PAM16	0.929158	2.7648e-16	9.04837e-12	9
PTCH1	0.926692	8.52009e-178	2.78837e-173	3
NDUFA4	0.926585	1.25141e-26	4.09548e-22	9
RPL12	0.926111	1.68106e-27	5.50162e-23	9
KPNA2	0.925916	6.78988e-56	2.22212e-51	6
BUB1	0.924104	3.00249e-144	9.82625e-140	6
C1orf122	0.922364	2.787e-20	9.12101e-16	9
KHDRBS3	0.922335	7.97518e-185	2.61004e-180	0
CDCA3	0.921134	2.76539e-149	9.05029e-145	6
CEP55	0.918341	1.40188e-131	4.58793e-127	6
PRC1	0.918143	9.00964e-92	2.94858e-87	6
C5orf66	0.917115	1.74089e-208	5.69742e-204	1
KPNA2	0.917001	1.19462e-102	3.90964e-98	4
SGO2	0.916612	1.41507e-241	4.63111e-237	4
RPL28	0.9164	1.37697e-28	4.5064e-24	9
LGALS1	0.915633	1.57233e-13	5.14577e-09	9
PSMA2	0.914465	1.75218e-16	5.73435e-12	9
LAMTOR4	0.914403	4.9613e-21	1.62368e-16	9
MRPS26	0.913791	1.81332e-18	5.93445e-14	9
GAL	0.912494	1.57649e-292	5.15937e-288	2
GPC4	0.91236	2.9819e-168	9.75886e-164	3
KAZN	0.911951	1.21391e-50	3.97277e-46	8
RBP1	0.911549	2.21043e-13	7.23407e-09	9
MAD2L1	0.910187	1.47507e-102	4.82747e-98	6
SMS	0.909373	4.45535e-100	1.4581e-95	4
ATP5MC1	0.908984	1.49988e-21	4.90867e-17	9
PHLDA2	0.908864	9.32812e-39	3.05281e-34	7
COPS9	0.907968	2.39334e-20	7.83269e-16	9
C5orf66	0.906945	2.54362e-41	8.32452e-37	7
COL5A1	0.906816	5.41487e-46	1.77212e-41	7
RAD51AP1	0.906426	1.40698e-76	4.60464e-72	8
NENF	0.904912	3.11691e-13	1.02007e-08	9
RPL14	0.903784	2.73356e-28	8.94612e-24	9
TG	0.903385	2.47849e-194	8.11135e-190	3
HES6	0.9011	3.88043e-39	1.26995e-34	6
UBB	0.899295	3.20924e-16	1.05029e-11	9
MICOS13	0.898147	7.68741e-16	2.51586e-11	9
SOX5	0.898129	8.4519e-67	2.76605e-62	4
UQCR10	0.897259	2.5859e-21	8.46288e-17	9
RPL15	0.896233	3.07543e-24	1.00649e-19	9
MKRN1	0.894779	< 9.25E-308	< 9.25E-308	0
PSMB3	0.893319	4.38395e-19	1.43474e-14	9
AURKB	0.892256	2.41365e-117	7.89916e-113	6
AC069277.1	0.891468	1.28333e-65	4.19994e-61	8
SRP14	0.889424	1.72618e-24	5.64926e-20	9
MIR924HG	0.886228	5.7499e-59	1.88177e-54	8
AKAP13	0.886074	< 9.25E-308	< 9.25E-308	0
POMP	0.88499	9.25149e-24	3.02773e-19	9
SLIT3	0.88308	5.04706e-215	1.65175e-210	2
RPL10	0.882183	2.03227e-27	6.65101e-23	9
BICC1	0.882012	2.11344e-163	6.91667e-159	0
AP2S1	0.87677	1.93879e-18	6.34507e-14	9
AP000561.1	0.876019	1.82575e-47	5.97512e-43	8
PLCB4	0.875563	1.25466e-238	4.10613e-234	0
PRELID1	0.87548	1.21264e-20	3.96859e-16	9
KRT18	0.874118	6.94834e-14	2.27398e-09	9
GAS2L3	0.872909	2.74478e-193	8.98284e-189	4
NDUFB10	0.87184	1.38194e-17	4.52269e-13	9
LDB2	0.870762	9.29467e-131	3.04187e-126	2
NRCAM	0.870576	< 9.25E-308	< 9.25E-308	0
EIF3K	0.869961	5.11198e-21	1.673e-16	9
HELLS	0.869227	5.52857e-74	1.80933e-69	8
NLGN1	0.869168	4.55071e-167	1.48931e-162	3
SORBS2	0.868937	2.83279e-80	9.27086e-76	4
TBCA	0.868351	2.18674e-21	7.15655e-17	9
LSM2	0.867141	4.87924e-17	1.59683e-12	9
OTUD7A	0.863603	2.98391e-114	9.76546e-110	3
CKS1B	0.863338	2.24261e-123	7.33938e-119	5
GRIK2	0.861352	5.51619e-218	1.80528e-213	0
PFDN5	0.861267	2.24549e-23	7.34883e-19	9
RPS19	0.86011	2.12872e-28	6.96666e-24	9
TOP2A	0.858353	8.11434e-161	2.65558e-156	5
CDK1	0.856509	2.52036e-243	8.24837e-239	5
SAT2	0.856398	5.07877e-17	1.66213e-12	9
PCDH7	0.856128	2.86462e-202	9.37503e-198	1
RPS14	0.856105	8.33358e-25	2.72733e-20	9
HMGB3	0.855752	5.68469e-147	1.86043e-142	3
NDUFB8	0.85526	2.85492e-20	9.34331e-16	9
CCND2	0.855118	1.74575e-199	5.71331e-195	1
PGLS	0.855069	9.73291e-17	3.18529e-12	9
PLPPR4	0.85462	4.76781e-308	1.56036e-303	0
UHRF1	0.853818	2.60564e-63	8.52747e-59	8
RPL36AL	0.853693	1.31096e-20	4.29039e-16	9
FHOD3	0.853522	1.55064e-43	5.07477e-39	6
SF3B5	0.852993	1.19505e-17	3.91105e-13	9
UQCC2	0.852445	1.37501e-17	4.49999e-13	9
DEK	0.851254	2.91363e-152	9.53542e-148	5
ANLN	0.851242	5.59543e-172	1.83122e-167	4
GZMB	0.848949	4.7699e-35	1.56105e-30	1
S100A11	0.847937	< 9.25E-308	< 9.25E-308	2
PRICKLE1	0.844143	< 9.25E-308	< 9.25E-308	0
RBP1	0.843835	1.32855e-187	4.34793e-183	3
ATOX1	0.843803	4.72795e-21	1.54732e-16	9
MRPS24	0.843439	2.32521e-21	7.60972e-17	9
MIR181A2HG	0.842069	2.53652e-275	8.30128e-271	0
RPS21	0.841298	8.86387e-24	2.90088e-19	9
CENPE	0.84036	3.28165e-83	1.07398e-78	6
NCAPD2	0.839077	3.6221e-178	1.18541e-173	4
ZFPM2	0.838566	2.20271e-28	7.2088e-24	6
RRM2	0.83811	6.41431e-55	2.09921e-50	8
TYMS	0.835597	3.35263e-130	1.09722e-125	5
LINC00922	0.834933	1.97459e-66	6.46223e-62	8
MRPL12	0.831063	6.74859e-18	2.20861e-13	9
PCNA	0.830843	2.84264e-56	9.30311e-52	8
MLEC	0.830203	5.91973e-104	1.93735e-99	4
WNT5A	0.829918	2.17231e-266	7.10931e-262	3
SH3BGRL	0.829065	3.78689e-185	1.23934e-180	0
PLK1	0.82841	< 9.25E-308	< 9.25E-308	4
KRT8	0.827287	4.65101e-169	1.52213e-164	1
LDB2	0.827081	2.83421e-25	9.27551e-21	7
TACC3	0.827042	7.6977e-250	2.51923e-245	4
KIF20B	0.826056	1.00857e-170	3.30076e-166	4
CENPF	0.825965	2.52212e-123	8.25413e-119	5
PRDX5	0.825693	6.65158e-21	2.17686e-16	9
NRP2	0.824987	3.32796e-145	1.08914e-140	3
UBC	0.823008	2.42167e-11	7.9254e-07	9
PPP1R14B	0.821182	1.32255e-16	4.3283e-12	9
NCAPD2	0.820529	2.6023e-89	8.51655e-85	6
EDA	0.819877	3.92286e-290	1.28383e-285	0
PHC2	0.819088	4.83136e-186	1.58116e-181	2
TRAPPC5	0.818595	1.12836e-19	3.69279e-15	9
HMGB3	0.817682	5.7858e-90	1.89352e-85	6
BUB1	0.817599	1.9464e-271	6.36999e-267	4
ATP5PO	0.817211	2.24923e-16	7.36107e-12	9
MME	0.816896	1.94827e-207	6.3761e-203	3
SMC4	0.816168	1.50911e-56	4.93888e-52	8
DBF4	0.815721	2.13688e-140	6.99336e-136	4
MZT2A	0.814384	9.91164e-11	3.24378e-06	9
PRR11	0.813391	1.43695e-219	4.7027e-215	4
CIAO2B	0.813283	2.75351e-21	9.01142e-17	9
NEK2	0.812657	1.91299e-155	6.26064e-151	6
PFDN2	0.809905	2.64034e-18	8.64105e-14	9
NDUFS5	0.8096	3.00439e-22	9.83247e-18	9
STEAP1B	0.809314	1.21903e-82	3.98951e-78	3
HMGB1	0.809288	4.74342e-92	1.55238e-87	6
ZWINT	0.807235	6.10068e-188	1.99657e-183	5
ANLN	0.806061	9.28563e-173	3.03891e-168	5
CLSPN	0.806061	3.93048e-137	1.28633e-132	5
TACC3	0.80556	1.05413e-110	3.44984e-106	6
CENPK	0.8053	6.01184e-160	1.96749e-155	5
PAX3	0.805204	1.88903e-122	6.18222e-118	5
ALKBH7	0.804238	9.01731e-19	2.95109e-14	9
CENPW	0.803312	6.9193e-165	2.26448e-160	4
BDNF	0.803046	7.24824e-289	2.37213e-284	3
PDP1	0.80138	3.53176e-202	1.15584e-197	2
NAA38	0.799731	9.6878e-16	3.17053e-11	9
PCLAF	0.797476	7.76141e-138	2.54008e-133	5
PSMD8	0.797143	1.30244e-17	4.26249e-13	9
PHB	0.796284	1.40237e-16	4.58953e-12	9
ATAD5	0.796116	6.96033e-71	2.27791e-66	8
RPL9	0.795721	4.87454e-22	1.59529e-17	9
KIF14	0.795473	2.52351e-105	8.2587e-101	6
ACAD11	0.795311	2.09419e-195	6.85366e-191	0
RNASEH2C	0.793629	3.09058e-14	1.01145e-09	9
MGST3	0.793574	2.48954e-16	8.14751e-12	9
SNHG29	0.793039	1.10631e-20	3.62061e-16	9
BUB1B	0.793004	3.54602e-128	1.16051e-123	6
TM9SF4	0.792917	5.22293e-240	1.70931e-235	3
PRDX2	0.791171	6.54213e-23	2.14104e-18	9
MRPL52	0.789589	2.41019e-17	7.88783e-13	9
NUCKS1	0.789327	3.24401e-98	1.06167e-93	6
FIS1	0.789066	1.20757e-16	3.952e-12	9
COL4A1	0.788824	1.0332e-252	3.38135e-248	0
MIR924HG	0.788246	1.83479e-95	6.00471e-91	5
AL136962.1	0.787958	7.72153e-24	2.52702e-19	6
AC009055.2	0.787769	3.58117e-163	1.17201e-158	3
IGFBP4	0.784932	2.41476e-190	7.90279e-186	1
BUB1B	0.784897	9.33034e-253	3.05354e-248	4
POLA1	0.783413	1.11909e-52	3.66244e-48	8
HOXB7	0.782114	5.29616e-59	1.73327e-54	0
MALAT1	0.781922	2.14708e-52	7.02674e-48	7
SQSTM1	0.78179	4.52732e-185	1.48166e-180	1
MT-ND1	0.781188	1.17123e-18	3.83308e-14	9
NASP	0.780083	3.65855e-71	1.19733e-66	8
TMEM141	0.77973	7.01558e-13	2.29599e-08	9
WNT5B	0.778131	3.25616e-140	1.06564e-135	3
SEC61G	0.777849	1.07996e-23	3.5344e-19	9
FANCI	0.777731	4.07718e-162	1.33434e-157	5
ENC1	0.775112	9.18515e-79	3.00602e-74	1
CRABP2	0.774911	3.42119e-210	1.11965e-205	3
COX4I1	0.774028	1.19849e-22	3.92229e-18	9
OAZ1	0.773388	1.02711e-21	3.36141e-17	9
ATP5F1D	0.773231	6.93433e-16	2.2694e-11	9
RPS24	0.773209	4.549e-25	1.48875e-20	9
MIR4435-2HG	0.773004	3.66919e-172	1.20081e-167	2
FHOD3	0.7717	1.03664e-41	3.39261e-37	8
ZNHIT1	0.77145	1.55213e-12	5.07965e-08	9
SIVA1	0.771292	1.05501e-14	3.45274e-10	9
MGST1	0.77074	1.94953e-100	6.38023e-96	5
NEDD8	0.770398	3.57039e-19	1.16848e-14	9
CCDC167	0.769945	9.46242e-13	3.09677e-08	9
NUDT1	0.76972	3.67579e-13	1.20298e-08	9
GADD45GIP1	0.769576	1.70823e-16	5.59052e-12	9
RPSA	0.765911	8.0301e-86	2.62801e-81	7
PIMREG	0.764754	3.97722e-266	1.30162e-261	4
CDK1	0.764709	1.77439e-39	5.80706e-35	6
HMGB3	0.764588	1.44506e-47	4.72924e-43	8
NEAT1	0.763829	3.64935e-146	1.19432e-141	2
DDT	0.763659	1.95914e-15	6.41169e-11	9
VWA2	0.76349	2.90574e-48	9.50962e-44	8
HOXB-AS3	0.760673	1.96221e-14	6.42173e-10	7
FZD10	0.760391	1.23423e-191	4.03928e-187	3
AC044810.2	0.760021	8.41495e-189	2.75396e-184	3
CHAF1A	0.757391	6.07486e-78	1.98812e-73	8
RPS19BP1	0.757139	7.24209e-14	2.37012e-09	9
RPL5	0.757075	8.72073e-27	2.85403e-22	9
ACSL4	0.756524	1.05897e-41	3.4657e-37	8
MGLL	0.756387	1.12095e-82	3.66854e-78	5
DUT	0.755895	2.72775e-52	8.92711e-48	8
CCDC186	0.755834	1.42156e-141	4.65234e-137	1
RPS18	0.755527	1.65813e-23	5.42656e-19	9
STRA6	0.755216	1.57658e-196	5.15968e-192	3
KIF23	0.755113	3.28747e-166	1.07589e-161	4
CENPW	0.754346	5.19605e-76	1.70051e-71	6
NEDD9	0.754315	4.37231e-283	1.43093e-278	0
ZFP36L1	0.754291	2.86977e-32	9.39189e-28	7
HP1BP3	0.754242	3.82879e-72	1.25305e-67	6
AC016074.2	0.75399	6.42848e-110	2.10385e-105	2
SOX5	0.753756	7.29898e-68	2.38874e-63	5
PLK1	0.753256	6.31326e-130	2.06614e-125	6
NEAT1	0.753105	1.07716e-141	3.52522e-137	1
UBE2T	0.752983	1.39875e-129	4.57768e-125	5
KRT8	0.752644	3.50188e-31	1.14606e-26	7
MELK	0.752115	5.15149e-178	1.68593e-173	5
RPS15	0.751629	4.0083e-27	1.3118e-22	9
WDPCP	0.751508	5.66285e-73	1.85328e-68	1
STEAP1B	0.750695	2.18996e-109	7.1671e-105	1
ID1	0.750412	1.49866e-70	4.90468e-66	3
C4orf48	0.74974	2.02577e-15	6.62974e-11	9
UBE2T	0.748716	3.86595e-146	1.26521e-141	4
LSM10	0.748258	1.08809e-13	3.561e-09	9
KIF4A	0.747273	1.00483e-150	3.28851e-146	5
HIST2H2AC	0.74708	< 9.25E-308	< 9.25E-308	5
GREB1L	0.746868	1.76645e-164	5.78106e-160	3
CHST11	0.745131	1.3774e-46	4.50781e-42	6
USP1	0.744935	5.50446e-65	1.80145e-60	8
SDCCAG8	0.744169	2.22396e-76	7.27835e-72	7
KIF23	0.743896	3.20025e-74	1.04735e-69	6
PET100	0.743509	1.11987e-10	3.665e-06	9
FTH1	0.742627	3.02143e-21	9.88825e-17	9
ZNF676	0.742429	< 9.25E-308	< 9.25E-308	7
POLR2J	0.741054	2.75009e-17	9.00022e-13	9
TRIM59	0.739663	4.95436e-66	1.62141e-61	6
RPS11	0.739265	5.65075e-18	1.84932e-13	9
UBE2T	0.738911	5.55161e-79	1.81688e-74	6
LMO4	0.738791	4.58445e-113	1.50035e-108	4
NUSAP1	0.738229	2.12166e-156	6.94355e-152	5
EIF4EBP1	0.738016	9.97845e-83	3.26565e-78	5
AC015574.1	0.737986	2.54802e-48	8.3389e-44	8
ODC1	0.737973	8.93675e-30	2.92473e-25	6
HMGN2	0.737206	1.33313e-60	4.36295e-56	6
BDNF	0.736413	4.49145e-59	1.46992e-54	6
SOX21-AS1	0.736394	3.62616e-57	1.18673e-52	5
NCAPG	0.736102	7.26174e-200	2.37655e-195	5
ASPSCR1	0.735715	8.26804e-172	2.70588e-167	3
ATP6V1F	0.735129	1.74859e-14	5.72261e-10	9
ATAD2	0.734128	1.39985e-140	4.5813e-136	5
RAD21	0.734026	7.8592e-166	2.57208e-161	4
APOA1	0.734002	1.67986e-265	5.49768e-261	0
KIF14	0.733495	1.28302e-228	4.19894e-224	4
RACK1	0.733306	1.88168e-17	6.15818e-13	9
NDC80	0.733264	2.52024e-98	8.24798e-94	6
EGFLAM	0.733227	1.37409e-215	4.49699e-211	3
UBA52	0.732207	1.73497e-22	5.67803e-18	9
TOMM7	0.732189	6.93337e-22	2.26908e-17	9
MYDGF	0.732169	7.97248e-16	2.60915e-11	9
LYPD1	0.732109	1.46239e-136	4.78598e-132	1
PTPRD	0.731941	1.02854e-96	3.36609e-92	1
ATRNL1	0.730627	7.40584e-174	2.42371e-169	3
CARD18	0.730464	2.25303e-289	7.37348e-285	7
DUT	0.73005	2.32131e-109	7.59694e-105	5
CNIH3	0.729894	5.44173e-250	1.78091e-245	2
PRR11	0.72933	3.80738e-97	1.24604e-92	6
SNHG7	0.729193	1.11993e-14	3.6652e-10	9
GPC3	0.729031	1.33645e-32	4.37381e-28	6
SFN	0.728764	1.57603e-42	5.15787e-38	8
TNFRSF12A	0.728554	6.59194e-230	2.15734e-225	2
HMGB2	0.728377	5.03748e-110	1.64862e-105	5
CCDC85B	0.728311	9.00225e-15	2.94617e-10	9
NDUFA12	0.728291	9.95631e-17	3.2584e-12	9
PIMREG	0.727025	1.48175e-124	4.84934e-120	6
AC008014.1	0.725828	6.09602e-182	1.99504e-177	0
PSRC1	0.725334	4.98084e-230	1.63008e-225	4
HP1BP3	0.724066	1.72074e-140	5.63147e-136	4
TRIB2	0.723589	9.5674e-145	3.13112e-140	1
CEP55	0.723539	7.71725e-224	2.52562e-219	4
ECHDC1	0.723415	5.12597e-245	1.67758e-240	0
DDIT3	0.723327	1.27952e-155	4.18747e-151	1
UQCRQ	0.720739	8.14765e-14	2.66648e-09	9
HOXA-AS3	0.720228	4.73612e-78	1.54999e-73	0
MLXIP	0.720019	2.49287e-199	8.15843e-195	3
RPLP1	0.71906	6.95941e-27	2.27761e-22	9
EEF1B2	0.717656	7.50302e-22	2.45551e-17	9
FABP3	0.716437	5.58801e-33	1.82879e-28	7
KIF18B	0.716423	2.49323e-77	8.15961e-73	6
CACNA1E	0.716195	1.26551e-239	4.14162e-235	0
APOE	0.715497	8.37117e-138	2.73963e-133	2
HMGN2	0.715437	9.44394e-127	3.09072e-122	4
RPS17	0.715421	5.81789e-20	1.90402e-15	9
HINT1	0.715178	3.03697e-24	9.9391e-20	9
GABARAP	0.71517	2.37752e-19	7.7809e-15	9
VGF	0.715107	4.10158e-186	1.34232e-181	2
RAB34	0.714916	3.32787e-14	1.08911e-09	9
AP001347.1	0.714619	2.29092e-60	7.49748e-56	8
TRAPPC2L	0.713842	1.12837e-12	3.69282e-08	9
SPARC	0.713817	2.19614e-164	7.18731e-160	0
LIMS1	0.713782	4.65786e-242	1.52438e-237	0
KLF6	0.713283	8.82792e-201	2.88911e-196	2
MRPL20	0.7131	2.69657e-15	8.82507e-11	9
USP1	0.7127	1.19712e-116	3.91781e-112	5
NAV2	0.711517	2.35186e-101	7.69693e-97	3
CHCHD2	0.711188	1.40977e-21	4.61377e-17	9
ATP5PF	0.710064	4.45341e-20	1.45747e-15	9
BLOC1S1	0.709142	4.36106e-13	1.42724e-08	9
APRT	0.709079	9.58725e-17	3.13762e-12	9
INSIG1	0.707479	1.05458e-189	3.45132e-185	2
HMGN2	0.707083	1.689e-96	5.52759e-92	5
PCSK5	0.706352	1.86799e-119	6.11337e-115	3
LGALS3	0.706311	6.30295e-12	2.06277e-07	9
PRIM2	0.705356	6.20521e-58	2.03078e-53	8
HS3ST3A1	0.705314	4.88489e-230	1.59868e-225	2
CIT	0.705297	1.94082e-55	6.35171e-51	6
ANXA1	0.705109	2.93047e-96	9.59055e-92	1
RPS6	0.704792	1.68106e-24	5.5016e-20	9
LINC02334	0.704395	1.49654e-97	4.89772e-93	3
AC007405.1	0.704238	1.39473e-63	4.56455e-59	6
HIST1H3B	0.703982	< 9.25E-308	< 9.25E-308	5
MRPL43	0.703878	3.97459e-14	1.30076e-09	9
H2AFZ	0.703587	1.4656e-15	4.79646e-11	9
ANLN	0.70329	2.29383e-57	7.50701e-53	8
CITED1	0.703176	2.22656e-239	7.28687e-235	3
NOTUM	0.703107	2.26003e-148	7.39639e-144	3
C9orf16	0.70307	3.46986e-16	1.13558e-11	9
PLEKHJ1	0.702944	1.90733e-10	6.24212e-06	9
SP5	0.702937	1.75533e-59	5.74468e-55	6
PAX3	0.702414	7.37338e-81	2.41308e-76	4
LGALS1	0.701723	5.01874e-39	1.64248e-34	7
RPS3	0.701617	4.02612e-24	1.31763e-19	9
SMC1A	0.701608	3.84897e-121	1.25965e-116	5
E2F7	0.701437	3.92238e-67	1.28368e-62	8
CENPP	0.700827	1.11374e-61	3.64492e-57	8
TIMM10	0.7005	4.56537e-14	1.49411e-09	9
SEZ6L	0.700349	4.15279e-211	1.35908e-206	3
MAD2L1	0.70027	2.65579e-116	8.69161e-112	5
MMS22L	0.700139	5.62501e-61	1.8409e-56	8
TMEM256	0.698551	2.78454e-14	9.11296e-10	9
MT-CO1	0.697963	1.2664e-19	4.14454e-15	9
IFI27L2	0.697652	4.4834e-15	1.46728e-10	9
NDC80	0.697628	1.60492e-188	5.25241e-184	4
GUK1	0.696271	2.37194e-12	7.76266e-08	9
MRPL51	0.695968	1.00033e-22	3.27377e-18	9
NDUFAF8	0.695472	2.64233e-16	8.64754e-12	9
PITX1	0.694062	4.46679e-111	1.46185e-106	2
RRM2	0.693984	1.01307e-84	3.31546e-80	6
H2AFZ	0.69269	8.51215e-126	2.78577e-121	5
SSBP1	0.692115	4.38275e-10	1.43434e-05	9
RPL22L1	0.691772	3.96803e-15	1.29862e-10	9
TOMM6	0.691294	9.14925e-17	2.99427e-12	9
MME	0.69117	1.83787e-52	6.0148e-48	6
PHB2	0.690392	4.58488e-19	1.50049e-14	9
ID3	0.690275	2.09794e-11	6.86593e-07	9
RAD21	0.69022	2.34439e-76	7.6725e-72	6
MKI67	0.689885	1.73092e-146	5.66477e-142	5
MELK	0.689464	6.77921e-68	2.21863e-63	8
TOP2A	0.689108	4.33283e-49	1.418e-44	8
HOXD11	0.688893	9.64293e-116	3.15584e-111	3
BLM	0.688688	4.4933e-85	1.47052e-80	8
SLC4A8	0.688525	1.74931e-177	5.72498e-173	3
CENPK	0.688035	1.65675e-60	5.42205e-56	8
RPL23A	0.686836	5.31083e-17	1.73807e-12	9
KIF18A	0.686525	7.62048e-70	2.49395e-65	6
MCM3	0.686263	1.04679e-50	3.42584e-46	8
MRPL22	0.685294	1.40593e-12	4.60118e-08	9
CALM2	0.685237	1.62309e-48	5.31188e-44	6
NCAPG2	0.685191	1.88289e-152	6.16214e-148	5
UPP1	0.684378	2.52822e-13	8.27411e-09	9
DIAPH3	0.68403	8.58684e-203	2.81022e-198	5
SKAP2	0.683772	2.06972e-113	6.77358e-109	3
RPS4X	0.683273	2.1112e-26	6.90933e-22	9
IER3	0.683053	1.30849e-21	4.28229e-17	7
RANBP1	0.682857	1.07921e-129	3.53193e-125	5
IGFBP7	0.682739	1.34121e-30	4.38939e-26	7
GCHFR	0.682384	7.94651e-13	2.60065e-08	9
MRPS12	0.681842	7.33551e-12	2.40069e-07	9
G2E3	0.680981	4.94192e-73	1.61734e-68	6
IGFBP7	0.680883	5.42761e-88	1.7763e-83	1
HHIP	0.680636	2.95078e-102	9.65701e-98	1
FTH1	0.680506	2.57709e-69	8.43404e-65	7
ENPP2	0.680446	1.87353e-213	6.13149e-209	3
HOTAIRM1	0.680269	6.92538e-24	2.26647e-19	6
KIF18B	0.680217	1.91758e-268	6.27566e-264	5
RPL3	0.680195	1.89519e-14	6.20238e-10	9
LINC01162	0.679317	4.57759e-43	1.49811e-38	8
TMPO	0.67888	5.02119e-115	1.64328e-110	5
ATAD5	0.678457	2.76446e-126	9.04724e-122	5
DDIT3	0.677029	1.34625e-11	4.40587e-07	9
CASC15	0.676874	5.25617e-173	1.72019e-168	2
FGF17	0.676684	1.09167e-56	3.5727e-52	8
ZNF730	0.676496	5.75112e-51	1.88217e-46	8
COX5A	0.676128	2.60422e-17	8.52283e-13	9
TRIM59	0.675401	1.92163e-128	6.28893e-124	4
BRCA1	0.675385	8.64009e-63	2.82764e-58	8
TYMS	0.675175	5.59624e-43	1.83148e-38	8
HMGB1	0.674889	8.64538e-135	2.82937e-130	4
RPL10A	0.674357	2.46507e-17	8.06744e-13	9
RABAC1	0.67362	3.49556e-15	1.14399e-10	9
ATP5ME	0.673453	1.72864e-14	5.65732e-10	9
ATP5MF	0.673289	3.4923e-15	1.14293e-10	9
SNHG14	0.672968	3.13276e-182	1.02526e-177	3
AFG1L	0.672903	2.67698e-67	8.76095e-63	0
BRCA1	0.672868	1.43998e-148	4.71263e-144	5
FBXO5	0.672766	5.08485e-62	1.66412e-57	8
KNSTRN	0.672427	4.61485e-90	1.5103e-85	6
THOC7	0.672319	1.45101e-12	4.74873e-08	9
RER1	0.672129	1.70384e-15	5.57615e-11	9
SLC25A11	0.670791	1.40062e-13	4.58379e-09	9
TRPM3	0.669883	2.84567e-78	9.31303e-74	1
PSRC1	0.668789	3.51991e-98	1.15196e-93	6
AC005355.1	0.668456	5.21202e-117	1.70574e-112	3
ST6GALNAC3	0.668014	7.42049e-137	2.4285e-132	0
LINC00461	0.667164	1.25694e-129	4.11359e-125	4
AURKAIP1	0.666711	8.20703e-16	2.68592e-11	9
ISG15	0.666502	5.15839e-11	1.68819e-06	9
S100A11	0.666423	1.31777e-15	4.31267e-11	9
HYPM	0.665662	2.93423e-268	9.60286e-264	0
PIN1	0.665252	1.95408e-14	6.39512e-10	9
BRIP1	0.66525	4.773e-149	1.56206e-144	5
RPS3A	0.665122	1.36351e-24	4.46235e-20	9
NOX4	0.663519	1.03946e-125	3.40184e-121	1
HES1	0.663382	5.52536e-104	1.80828e-99	3
ABLIM1	0.663212	1.036e-123	3.39052e-119	3
CENPU	0.662673	1.21193e-66	3.96627e-62	8
HOXD10	0.661944	8.28547e-138	2.71159e-133	3
COL6A3	0.661875	8.15011e-180	2.66729e-175	1
CKB	0.661728	5.86661e-10	1.91997e-05	9
VRK1	0.6611	1.80743e-142	5.91518e-138	5
DIAPH3	0.660572	1.10905e-67	3.62958e-63	8
MRPL41	0.660311	1.66947e-13	5.46368e-09	9
ACSL4	0.659601	8.77816e-41	2.87283e-36	6
NUCKS1	0.658973	5.38749e-143	1.76316e-138	4
STIL	0.658951	8.37731e-68	2.74164e-63	8
FANCI	0.658585	5.21857e-63	1.70788e-58	8
BUD31	0.658175	5.80774e-11	1.9007e-06	9
KIF18B	0.657794	1.62995e-147	5.33433e-143	4
COX5B	0.657233	2.5146e-17	8.22955e-13	9
CDC6	0.656981	1.73247e-132	5.66986e-128	5
TPM1	0.656522	6.90728e-165	2.26055e-160	2
RPL18A	0.655793	1.01838e-21	3.33285e-17	9
RPL30	0.65573	8.6331e-26	2.82536e-21	9
PRDX4	0.654496	3.94393e-15	1.29073e-10	9
TMEM160	0.654156	2.20961e-11	7.23139e-07	9
RPL34	0.653433	9.382e-24	3.07045e-19	9
SNHG25	0.653344	1.69637e-12	5.55171e-08	9
NOTUM	0.653273	1.13483e-28	3.71395e-24	7
JUNB	0.653192	5.66265e-130	1.85322e-125	1
IL11	0.653113	2.10888e-223	6.90174e-219	2
DLGAP1	0.652731	1.77501e-168	5.80909e-164	0
MND1	0.652379	1.3083e-160	4.28167e-156	5
COL4A2	0.652353	5.44428e-248	1.78175e-243	0
NCAPG	0.652235	5.39554e-186	1.7658e-181	4
TMEM205	0.651609	1.42883e-12	4.67614e-08	9
H2AFX	0.651297	2.36864e-130	7.75185e-126	4
NCAPG	0.650879	2.93545e-61	9.60686e-57	8
RPL39L	0.650872	1.04726e-10	3.42736e-06	9
SOX6	0.650757	8.44525e-182	2.76388e-177	0
HELLS	0.65009	3.21361e-104	1.05172e-99	5
TMA7	0.649861	5.40592e-16	1.76919e-11	9
COX14	0.649821	1.24284e-10	4.06743e-06	9
PTPRG	0.64937	4.49022e-26	1.46952e-21	7
NKD1	0.648751	5.16096e-29	1.68903e-24	8
CENPV	0.647534	7.93145e-97	2.59573e-92	5
TMPO	0.645817	1.41556e-52	4.63271e-48	8
NCAPD2	0.645457	1.32899e-105	4.34937e-101	5
PITPNM2	0.644922	1.43033e-289	4.68104e-285	0
CA2	0.644855	2.62029e-286	8.57543e-282	0
NKAIN4	0.644682	2.32265e-84	7.60132e-80	7
KNSTRN	0.644577	2.55695e-186	8.36814e-182	4
SOX2-OT	0.644497	1.517e-127	4.96467e-123	0
LIN28A	0.644182	3.46773e-259	1.13489e-254	0
ZFPM2-AS1	0.642815	2.00221e-121	6.55262e-117	3
DEK	0.642667	1.62745e-50	5.32615e-46	8
ANP32E	0.642323	8.88913e-70	2.90915e-65	6
RFC4	0.642277	1.02436e-48	3.35243e-44	8
RERE	0.642174	9.25177e-262	3.02783e-257	0
FGF1	0.641841	1.30061e-42	4.25652e-38	8
STOML2	0.641492	3.23021e-12	1.05715e-07	9
SKIL	0.64124	1.07373e-145	3.514e-141	1
PHLDB2	0.641018	7.76493e-175	2.54123e-170	2
FTL	0.6408	1.05783e-136	3.46197e-132	1
IFT57	0.640704	1.38487e-88	4.53227e-84	3
NAA10	0.640695	2.1592e-12	7.06642e-08	9
RBP1	0.640181	2.63079e-45	8.6098e-41	6
MYL6	0.640025	2.88602e-14	9.44509e-10	9
SERINC2	0.639893	4.35099e-257	1.42395e-252	2
S100A4	0.639571	3.01747e-09	9.87526e-05	9
GTSF1	0.638761	8.59038e-186	2.81137e-181	7
MARCKS	0.63853	7.73579e-127	2.53169e-122	4
ATRNL1	0.637841	3.74851e-42	1.22678e-37	8
DBF4	0.637841	1.03119e-53	3.37477e-49	6
RPS15A	0.636719	1.64644e-25	5.38831e-21	9
ASAP1	0.63572	1.12445e-169	3.68e-165	0
NEAT1	0.634511	1.52968e-32	5.00619e-28	7
HMGCR	0.632857	1.01254e-58	3.31373e-54	1
NEK2	0.632387	< 9.25E-308	< 9.25E-308	4
NAT10	0.631414	2.36166e-120	7.729e-116	3
METTL26	0.630942	8.32864e-11	2.72572e-06	9
MCM4	0.630781	1.20604e-52	3.947e-48	8
TNIK	0.630644	8.87256e-216	2.90372e-211	2
NRP2	0.630499	5.02345e-92	1.64402e-87	1
JPT1	0.629988	2.31764e-213	7.58493e-209	2
MRPL36	0.62993	1.22722e-12	4.01633e-08	9
MIF	0.62959	1.68557e-16	5.51636e-12	9
POLR2E	0.629355	7.15121e-13	2.34038e-08	9
RBP1	0.629262	1.8309e-113	5.99199e-109	1
EMC6	0.629211	8.9629e-12	2.93329e-07	9
ODC1	0.628838	1.01503e-24	3.3219e-20	8
NDUFA11	0.628332	7.63212e-17	2.49776e-12	9
CSRP2	0.628308	1.40965e-11	4.61335e-07	9
PPP1R14B	0.628306	2.9257e-267	9.57495e-263	2
BLM	0.627593	8.6882e-167	2.84339e-162	5
USP6NL	0.62759	3.75539e-129	1.22903e-124	3
AL136962.1	0.626831	7.17235e-34	2.34729e-29	8
HEYL	0.62678	6.74632e-134	2.20787e-129	3
CENPP	0.625785	6.02569e-122	1.97203e-117	5
CENPW	0.624699	9.8246e-91	3.2153e-86	5
MYL6B	0.624558	1.32625e-10	4.34042e-06	9
ARHGAP11A	0.624336	9.44364e-77	3.09062e-72	6
AC007405.1	0.623538	1.01415e-151	3.31899e-147	3
CENPU	0.623495	3.60885e-142	1.18107e-137	5
RPS25	0.62322	1.60216e-18	5.24338e-14	9
PSMB1	0.623144	1.65284e-13	5.40926e-09	9
CTNNA3	0.622687	1.27502e-42	4.17277e-38	3
AC109454.3	0.622619	1.10148e-112	3.60481e-108	3
MSH6	0.621738	1.42086e-29	4.65004e-25	8
MIS18BP1	0.621563	3.72048e-57	1.2176e-52	6
AC090015.1	0.6212	9.37521e-21	3.06822e-16	7
TMPO	0.621184	1.87527e-60	6.13721e-56	6
SKAP1	0.62074	4.13847e-147	1.3544e-142	0
CDH11	0.620682	5.35663e-134	1.75306e-129	1
PDZRN3	0.620575	4.55633e-129	1.49115e-124	3
ECT2	0.620374	8.67058e-106	2.83762e-101	5
PRDX6	0.620073	1.20315e-10	3.93756e-06	9
IFT57	0.619835	1.72154e-05	0.563409	7
TNNT1	0.619821	6.5403e-59	2.14044e-54	7
ETV1	0.619512	4.16607e-70	1.36343e-65	4
THY1	0.619495	1.68782e-266	5.52372e-262	2
MTHFD2	0.619374	1.64469e-83	5.38258e-79	5
PRDX1	0.619112	9.1906e-17	3.00781e-12	9
GAPDH	0.619038	4.2947e-20	1.40553e-15	9
ARHGAP18	0.618445	9.62492e-263	3.14995e-258	2
RPL41	0.618333	7.79137e-25	2.54988e-20	9
CYBA	0.618065	1.31562e-58	4.30563e-54	7
ENC1	0.617696	5.28575e-19	1.72987e-14	7
SLC7A8	0.617228	5.74666e-36	1.88071e-31	7
COL1A1	0.616859	4.26407e-145	1.3955e-140	3
RPL21	0.616794	3.4883e-18	1.14162e-13	9
PAFAH1B3	0.616093	3.58387e-14	1.17289e-09	9
UCHL1	0.615949	1.01166e-199	3.31087e-195	2
FLT1	0.615711	4.85458e-176	1.58876e-171	2
TMEM219	0.615689	8.22805e-13	2.69279e-08	9
PSMB5	0.615684	2.67171e-13	8.74371e-09	9
REX1BD	0.615224	1.51439e-12	4.95614e-08	9
H2AFX	0.615109	1.35895e-57	4.44744e-53	6
ZMAT4	0.615006	1.157e-127	3.78652e-123	0
GINS1	0.614883	3.89755e-67	1.27555e-62	8
PAX3	0.614575	1.83167e-161	5.9945e-157	0
ISOC2	0.614344	1.43419e-07	0.00469368	9
MRPL55	0.614007	8.93048e-12	2.92268e-07	9
MAP2K2	0.613988	2.524e-12	8.2603e-08	9
CLIC1	0.613805	2.40449e-257	7.86918e-253	2
HOXB9	0.613732	8.62502e-50	2.82271e-45	4
RND3	0.613694	5.75757e-62	1.88428e-57	2
DPYSL3	0.612466	2.81238e-142	9.20409e-138	0
ATP2B1	0.611998	6.76221e-131	2.21307e-126	3
PRICKLE1	0.611748	1.16458e-66	3.81132e-62	4
CELF2	0.611691	5.36817e-238	1.75684e-233	0
KRT18	0.610953	1.52616e-81	4.99468e-77	2
APOE	0.610558	4.88404e-125	1.5984e-120	1
DKK1	0.610448	1.76741e-27	5.78419e-23	6
RBIS	0.60999	1.57356e-11	5.1498e-07	9
SCLT1	0.609979	1.32681e-37	4.34224e-33	6
CA2	0.609137	5.38342e-106	1.76183e-101	4
DNA2	0.608778	3.48691e-70	1.14116e-65	8
CLSTN2	0.608264	2.57186e-20	8.41692e-16	7
EIF3G	0.607656	2.09942e-10	6.87079e-06	9
CCND1	0.607259	5.94251e-156	1.9448e-151	0
RAD18	0.607078	1.54534e-129	5.05744e-125	5
MRPS16	0.606731	8.04206e-10	2.63193e-05	9
SORBS2	0.606662	1.99958e-52	6.54401e-48	5
GABARAPL2	0.606627	1.12878e-09	3.69416e-05	9
PHLDA2	0.606221	1.09494e-113	3.5834e-109	1
ZDHHC6	0.605775	2.22177e-77	7.27117e-73	0
MSX1	0.605521	4.29044e-44	1.40413e-39	4
PLAU	0.605172	1.33248e-208	4.3608e-204	2
VPS25	0.60502	8.27007e-10	2.70654e-05	9
CIB1	0.604979	2.97125e-11	9.72401e-07	9
CYP26A1	0.604097	4.43114e-49	1.45018e-44	8
HS6ST2	0.603594	1.17975e-29	3.86095e-25	7
SERPINE2	0.603511	1.37272e-125	4.49249e-121	0
C7orf50	0.603476	2.37843e-11	7.78389e-07	9
COL1A1	0.602569	4.46966e-40	1.46278e-35	8
RBP1	0.602563	3.82311e-30	1.25119e-25	8
LINC01162	0.602485	4.39139e-79	1.43717e-74	5
PTCHD1-AS	0.601185	3.2175e-140	1.05299e-135	0
ATP5IF1	0.600901	3.34488e-12	1.09468e-07	9
GLI3	0.600765	7.19256e-213	2.35391e-208	0
TOPBP1	0.600612	1.02093e-49	3.3412e-45	8
SPDL1	0.600115	1.26105e-153	4.12705e-149	4
FAM13A	0.59994	2.01743e-153	6.60244e-149	3
AL162493.1	0.599606	5.19934e-35	1.70159e-30	8
NDC80	0.598548	1.14086e-194	3.7337e-190	5
NDUFAB1	0.59835	2.03823e-14	6.67053e-10	9
NT5C	0.597862	2.79733e-07	0.00915481	9
CHAF1A	0.597274	8.21229e-124	2.68764e-119	5
LSM5	0.597254	6.71787e-135	2.19856e-130	4
SERPINH1	0.597036	1.70628e-41	5.58415e-37	7
PIN4	0.59655	2.89275e-11	9.46709e-07	9
RBP1	0.59646	1.47273e-29	4.81981e-25	7
RPL27	0.596289	1.89556e-21	6.20361e-17	9
GRIP1	0.595935	2.32357e-139	7.60433e-135	0
RPS9	0.595775	7.31718e-17	2.39469e-12	9
SMS	0.595374	5.20883e-70	1.7047e-65	5
AMD1	0.595304	1.733e-137	5.67158e-133	0
ARHGAP11A	0.594352	1.37134e-156	4.48799e-152	4
FBXO5	0.594007	2.02747e-147	6.6353e-143	5
NRCAM	0.592748	1.22704e-87	4.01572e-83	4
IFNG-AS1	0.592648	2.39242e-194	7.82967e-190	0
CD63	0.592471	8.1955e-15	2.68214e-10	9
VWA2	0.592368	1.94593e-38	6.36845e-34	6
EIF4A1	0.592061	5.43445e-12	1.77853e-07	9
FGF13	0.591989	5.63314e-62	1.84356e-57	5
GMNN	0.59189	6.35921e-50	2.08118e-45	8
KNL1	0.591741	2.83922e-79	9.2919e-75	6
MAML3	0.591697	1.18026e-17	3.86265e-13	6
CDC25C	0.591687	7.99368e-88	2.61609e-83	6
ASF1B	0.591191	1.69922e-70	5.56105e-66	8
CASC15	0.590995	9.46042e-29	3.09611e-24	7
ZNF385B	0.590369	2.46458e-98	8.06581e-94	5
ADAMTS6	0.590206	4.81657e-223	1.57632e-218	0
SHROOM4	0.590205	1.80495e-270	5.90707e-266	0
NPW	0.58991	1.89419e-38	6.19911e-34	7
LSM4	0.58966	1.22509e-101	4.00934e-97	5
SLIRP	0.589647	1.25917e-09	4.12088e-05	9
DLL3	0.589577	2.33183e-42	7.6314e-38	8
TMED3	0.589539	4.95705e-10	1.62229e-05	9
RPS2	0.588884	2.31087e-15	7.56278e-11	9
RPP21	0.588716	9.35109e-12	3.06033e-07	9
MKNK2	0.588295	1.57853e-203	5.16607e-199	2
FANCD2	0.588155	3.30127e-148	1.08041e-143	5
HEBP2	0.588029	9.27865e-12	3.03662e-07	9
DEPDC1B	0.587995	1.04912e-136	3.43344e-132	4
FAT1	0.587742	2.04488e-36	6.69227e-32	6
RACGAP1	0.587087	4.5511e-61	1.48944e-56	6
HMGB1	0.586709	1.02555e-85	3.35631e-81	5
AC064875.1	0.5866	3.73442e-163	1.22216e-158	1
THSD4	0.586277	2.69425e-35	8.81748e-31	8
MIR4435-2HG	0.586148	3.29507e-33	1.07838e-28	7
F2RL1	0.586046	< 9.25E-308	< 9.25E-308	2
RPL7	0.585581	7.71237e-16	2.52403e-11	9
CYTOR	0.585314	3.39272e-121	1.11033e-116	2
KIF20A	0.585023	7.71028e-148	2.52334e-143	6
LMNB1	0.584754	2.53108e-58	8.28348e-54	6
H1FX	0.584642	1.53633e-53	5.02795e-49	6
ZNF608	0.584497	5.60957e-69	1.83584e-64	4
AURKB	0.584016	1.21889e-136	3.98905e-132	5
EEF1G	0.58395	8.89669e-16	2.91162e-11	9
GINS1	0.583509	2.50297e-132	8.19146e-128	5
RACGAP1	0.582146	1.16563e-124	3.81477e-120	4
BMP4	0.581845	9.28352e-86	3.03822e-81	1
SMURF2	0.581424	4.19268e-91	1.37214e-86	2
TAGLN2	0.58132	1.2883e-29	4.21623e-25	7
DANCR	0.581263	4.03226e-09	0.000131964	9
SYNGR1	0.581171	9.21416e-11	3.01552e-06	9
LBR	0.581107	1.56516e-119	5.12231e-115	4
PRKG1	0.580618	8.28754e-100	2.71226e-95	1
IGFBP2	0.580528	6.39496e-12	2.09288e-07	9
ASPSCR1	0.580361	7.21962e-124	2.36277e-119	1
SLC2A14	0.580314	6.30658e-201	2.06395e-196	2
LBH	0.580124	9.0619e-143	2.96569e-138	2
NRCAM	0.579993	1.95291e-67	6.3913e-63	5
PSAT1	0.578633	2.55411e-62	8.35884e-58	5
MME	0.577876	4.10172e-39	1.34237e-34	8
ASF1B	0.577535	3.52855e-194	1.15479e-189	5
NCAPG	0.576974	7.12533e-66	2.33191e-61	6
GNAL	0.576689	6.57115e-45	2.15054e-40	7
SPDL1	0.576225	2.749e-63	8.99667e-59	6
PSMD9	0.576184	3.35186e-11	1.09696e-06	9
PRC1	0.576033	5.09479e-119	1.66737e-114	5
TPX2	0.57591	4.90341e-95	1.60474e-90	5
MSRB2	0.575876	7.02551e-10	2.29924e-05	9
NLGN1	0.57577	3.4869e-35	1.14116e-30	8
LPCAT2	0.575306	1.08126e-123	3.53863e-119	0
PARK7	0.57526	4.97099e-16	1.62686e-11	9
CA8	0.574699	2.04839e-110	6.70376e-106	1
GRIN2B	0.574618	< 9.25E-308	< 9.25E-308	0
SSR2	0.574385	2.4877e-11	8.14149e-07	9
HES6	0.574089	1.23098e-09	4.02862e-05	9
PCLAF	0.573934	5.46313e-40	1.78792e-35	8
MLLT3	0.573663	4.1218e-80	1.34894e-75	0
ORC6	0.573377	7.12286e-114	2.3311e-109	4
PLAGL1	0.573361	1.34733e-65	4.40941e-61	5
RPS27A	0.573338	5.88917e-25	1.92735e-20	9
C1QBP	0.572613	1.94133e-12	6.3534e-08	9
MGST1	0.572549	1.94152e-178	6.35402e-174	0
NKD1	0.572529	5.21569e-24	1.70694e-19	6
CKAP5	0.572381	1.00496e-55	3.28892e-51	6
EMP3	0.571811	1.07464e-08	0.000351698	9
PTHLH	0.571798	3.55076e-139	1.16206e-134	2
POLR3K	0.571644	1.06526e-100	3.48628e-96	5
TUBA1C	0.571476	3.50131e-84	1.14588e-79	4
SGO1	0.571412	5.84011e-180	1.91129e-175	4
UBE2M	0.571345	2.29841e-06	0.0752199	9
EMC9	0.571141	1.4115e-10	4.61941e-06	9
KNL1	0.571096	8.11738e-159	2.65658e-154	4
MCM10	0.570916	1.94168e-94	6.35453e-90	8
EZH2	0.570409	1.8898e-39	6.18475e-35	8
TROAP	0.569879	4.07505e-74	1.33364e-69	6
POLQ	0.569874	2.82346e-84	9.24033e-80	8
ETFB	0.569507	8.71209e-10	2.8512e-05	9
ATP5MPL	0.569413	2.03094e-14	6.64667e-10	9
TGFBI	0.569281	2.98134e-136	9.75704e-132	0
MIXL1	0.568981	2.26545e-27	7.41414e-23	6
MPG	0.568916	5.6075e-11	1.83517e-06	9
CHCHD10	0.568868	9.5358e-10	3.12078e-05	9
RASSF2	0.568582	< 9.25E-308	< 9.25E-308	0
AC084375.1	0.568372	2.00201e-110	6.55199e-106	2
ASIC2	0.567866	3.20503e-160	1.04891e-155	3
PSMC3IP	0.567804	1.68457e-166	5.51311e-162	5
VPS28	0.567802	9.35412e-09	0.000306132	9
FGF18	0.567292	3.34952e-106	1.0962e-101	1
TNFRSF12A	0.566801	3.26863e-33	1.06973e-28	7
LMCD1-AS1	0.566785	1.51976e-152	4.97373e-148	0
CYBA	0.566533	1.49587e-214	4.89552e-210	2
HIST2H2AC	0.566378	2.65584e-64	8.69176e-60	8
ROBO1	0.566244	4.65009e-115	1.52184e-110	3
AC017002.5	0.565817	1.78207e-97	5.83217e-93	1
COX7B	0.565563	2.7572e-14	9.02348e-10	9
ITM2A	0.564901	7.08455e-177	2.31856e-172	3
BUB3	0.56459	3.44511e-52	1.12748e-47	6
PTPRZ1	0.564486	9.63093e-69	3.15192e-64	4
LSM3	0.564402	7.28722e-93	2.38489e-88	5
PTMA	0.564386	1.81292e-90	5.93313e-86	5
KIF11	0.563975	1.29134e-79	4.22618e-75	6
ATP5F1E	0.563869	1.33155e-81	4.35776e-77	7
NCAPG2	0.563728	6.51977e-59	2.13372e-54	8
SNF8	0.563646	2.3387e-13	7.65387e-09	9
CKAP5	0.563017	6.23859e-101	2.0417e-96	4
EPAS1	0.56298	5.4193e-304	1.77357e-299	0
RGS10	0.562616	6.27935e-234	2.05504e-229	2
HOXD3	0.562373	1.27229e-104	4.16381e-100	3
EIF6	0.56197	9.55727e-10	3.12781e-05	9
RBM8A	0.561445	2.84081e-11	9.29713e-07	9
WBP11	0.561312	3.19222e-65	1.04472e-60	6
RHOC	0.561104	1.80882e-08	0.000591973	9
KIF2C	0.561077	2.42492e-187	7.93602e-183	5
HNRNPAB	0.560998	9.36348e-91	3.06438e-86	5
PHLDA2	0.560965	2.52375e-09	8.25949e-05	9
GFER	0.560903	1.36417e-07	0.00446451	9
TMPO	0.560747	9.97718e-101	3.26523e-96	4
LBR	0.560698	1.67641e-54	5.48638e-50	6
SFN	0.560589	3.07843e-22	1.00748e-17	7
DCBLD2	0.560492	5.42927e-89	1.77684e-84	2
EIF4EBP1	0.560488	7.72943e-08	0.00252961	9
ARL4C	0.560387	2.72936e-124	8.93237e-120	2
DNMT1	0.560149	3.10691e-46	1.0168e-41	8
WWC2	0.55952	2.43642e-119	7.97367e-115	3
UBE2C	0.559392	1.5726e-155	5.14666e-151	5
EFNB2	0.558807	3.45135e-61	1.12952e-56	4
CD9	0.558676	1.03561e-152	3.38923e-148	2
ZNF43	0.558579	1.4857e-36	4.86224e-32	8
TROAP	0.55846	5.97991e-144	1.95705e-139	4
SUB1	0.55829	1.91107e-14	6.25434e-10	9
IGF2BP3	0.55811	1.45461e-91	4.76051e-87	4
RPL38	0.55764	1.87717e-14	6.14342e-10	9
MDK	0.557273	3.45123e-30	1.12948e-25	7
FGF1	0.557084	2.0869e-33	6.82979e-29	6
CD320	0.557083	1.47e-12	4.81088e-08	9
ABHD12B	0.55701	1.30612e-83	4.27452e-79	1
KIF11	0.556928	5.98215e-186	1.95778e-181	4
GAS2L3	0.556799	3.69408e-59	1.20896e-54	6
LINC02802	0.556736	1.47627e-09	4.83139e-05	9
LAMTOR5	0.556637	1.10865e-13	3.62827e-09	9
SMDT1	0.556381	2.89176e-10	9.46386e-06	9
LSM3	0.556221	1.22741e-10	4.01696e-06	9
DNM3	0.555511	3.3653e-72	1.10136e-67	1
POLE	0.555401	6.94167e-57	2.2718e-52	8
HMGCS1	0.555352	6.38996e-52	2.09124e-47	1
EXO1	0.554499	1.59572e-102	5.2223e-98	8
RNF7	0.554262	6.38922e-14	2.091e-09	9
POLR2I	0.554202	2.95951e-09	9.6856e-05	9
MSH2	0.554109	3.61969e-43	1.18462e-38	8
TXNDC17	0.553591	1.70517e-10	5.5805e-06	9
AC017002.5	0.553475	3.09858e-26	1.01407e-21	7
C19orf48	0.553465	2.97884e-90	9.74884e-86	5
HMGN2	0.553418	2.52717e-31	8.27068e-27	8
CSE1L	0.552981	1.35526e-97	4.43536e-93	5
BST2	0.552772	1.45248e-105	4.75352e-101	1
BAZ1B	0.552583	2.33237e-43	7.63315e-39	8
NRP2	0.551903	1.5425e-16	5.04813e-12	7
SMC6	0.551865	7.97821e-40	2.61103e-35	8
LINC02381	0.551717	7.19638e-114	2.35516e-109	3
JAKMIP2-AS1	0.550854	1.76762e-138	5.78489e-134	0
SMC6	0.550804	1.82973e-119	5.98816e-115	3
KIFC1	0.550584	2.22646e-103	7.28652e-99	6
ORC6	0.550554	3.21552e-49	1.05234e-44	6
LAGE3	0.550457	1.72859e-11	5.65716e-07	9
EIF1	0.550336	1.07511e-13	3.51852e-09	9
IER3	0.549874	7.97739e-66	2.61076e-61	1
NEBL	0.549598	3.21822e-158	1.05323e-153	0
CAPN2	0.549563	7.60623e-239	2.48929e-234	2
GYPC	0.549018	6.26822e-11	2.0514e-06	9
MRPL33	0.549003	6.29798e-10	2.06114e-05	9
FLG-AS1	0.548951	9.4222e-306	3.0836e-301	2
GINS2	0.54887	7.82009e-58	2.55928e-53	8
DBF4	0.548675	3.36574e-83	1.10151e-78	5
MIR181A2HG	0.548555	5.14618e-67	1.68419e-62	5
TRIR	0.548503	1.33533e-12	4.37013e-08	9
SIPA1L2	0.548315	2.8825e-264	9.43354e-260	0
APOE	0.547903	9.47601e-32	3.10121e-27	7
AC010642.2	0.547751	5.24713e-07	0.0171723	9
SDK1	0.547415	2.5503e-29	8.34635e-25	8
FUOM	0.547344	5.81215e-08	0.00190214	9
PARD3	0.547173	8.92173e-68	2.91982e-63	5
PSMD2	0.54701	9.83551e-206	3.21887e-201	2
CNTNAP2	0.546801	1.7728e-54	5.80183e-50	3
H1FX	0.546576	2.5048e-87	8.19747e-83	4
PHF19	0.546479	4.91718e-100	1.60925e-95	4
SNHG8	0.546423	2.84029e-09	9.29542e-05	9
GMDS	0.546404	5.78289e-96	1.89257e-91	3
CENPN	0.545794	7.57613e-104	2.47944e-99	5
AKR7A2	0.545424	1.97573e-10	6.46597e-06	9
PIK3R1	0.545251	1.90342e-96	6.22934e-92	2
PSMC3IP	0.545068	7.53677e-69	2.46656e-64	8
ARID3A	0.544325	3.17195e-129	1.03808e-124	3
MRPS21	0.543652	4.83183e-08	0.00158131	9
PARD3	0.543335	3.90984e-167	1.27957e-162	0
DSN1	0.543162	4.98879e-46	1.63268e-41	8
FOS	0.543096	6.41679e-90	2.10002e-85	3
MCM8	0.542744	1.40494e-47	4.59795e-43	8
FDPS	0.542668	3.88474e-07	0.0127136	9
LBH	0.542324	4.39774e-46	1.43925e-41	1
UPP1	0.541889	1.65301e-80	5.40979e-76	2
H2AFZ	0.541829	4.80275e-119	1.57179e-114	4
CDCA4	0.541681	1.45544e-141	4.76321e-137	5
BLVRB	0.541555	7.1853e-09	0.000235153	9
APLNR	0.541288	6.84722e-218	2.24089e-213	3
BARD1	0.541032	1.87385e-46	6.13255e-42	8
RPL26	0.540321	4.45181e-21	1.45694e-16	9
RANBP1	0.539741	2.60414e-11	8.52256e-07	9
KRT19	0.539028	5.46278e-09	0.00017878	9
HOXC5	0.538983	3.36044e-134	1.09977e-129	3
MRPL27	0.538974	3.32683e-07	0.0108877	9
RFC2	0.538862	5.54553e-48	1.81489e-43	8
NUAK1	0.538762	1.07562e-28	3.52019e-24	6
TIMP1	0.538051	7.52245e-85	2.46187e-80	1
MRPL57	0.538025	7.25015e-10	2.37276e-05	9
STIL	0.537746	1.65515e-116	5.4168e-112	5
GTSE1	0.537588	1.07423e-164	3.51563e-160	5
EMP1	0.53734	1.01781e-237	3.331e-233	2
RHOC	0.53732	9.69712e-188	3.17358e-183	2
SWI5	0.537267	2.92333e-07	0.00956719	9
SAP18	0.536535	1.34469e-12	4.40078e-08	9
KIF20A	0.536442	2.44631e-303	8.00603e-299	4
POLA1	0.536005	3.03695e-73	9.93903e-69	5
ATP6V0E1	0.535739	1.3463e-11	4.40604e-07	9
PAXX	0.535485	2.04943e-09	6.70717e-05	9
FAT1	0.535415	1.17604e-31	3.84883e-27	8
CEP112	0.535395	6.61578e-41	2.16515e-36	6
ANP32E	0.535064	2.29397e-103	7.50749e-99	4
TMEM147	0.534777	1.49211e-08	0.000488322	9
ADGRA3	0.53469	1.5118e-154	4.94767e-150	0
ITM2A	0.534561	1.39849e-48	4.57685e-44	8
COL6A3	0.534347	5.08562e-35	1.66437e-30	7
KANK4	0.534243	1.60605e-97	5.25613e-93	1
MLLT3	0.534214	1.75022e-43	5.72793e-39	4
NUDCD2	0.53394	4.72564e-110	1.54656e-105	4
PCNA	0.533804	5.01772e-76	1.64215e-71	5
FABP5	0.533667	9.74274e-177	3.18851e-172	2
SCAND1	0.53351	9.10054e-11	2.97833e-06	9
B3GAT3	0.533441	1.77639e-06	0.058136	9
HDLBP	0.533345	1.45946e-56	4.77639e-52	7
CLEC11A	0.533041	5.55655e-119	1.81849e-114	7
TTC39B	0.533011	7.48188e-97	2.44859e-92	3
TMEM106C	0.532966	5.84261e-92	1.91211e-87	5
AC114316.1	0.532836	6.53701e-81	2.13937e-76	1
BORCS8	0.532602	7.17027e-11	2.34662e-06	9
ROBO2	0.532385	2.97595e-100	9.7394e-96	2
KDM7A	0.532318	1.4483e-113	4.73984e-109	1
ASPSCR1	0.531957	1.17592e-07	0.00384844	9
KDR	0.531635	< 9.25E-308	< 9.25E-308	0
NDUFS7	0.531467	9.23898e-11	3.02364e-06	9
PTPRZ1	0.531019	3.131e-56	1.02468e-51	5
ANAPC16	0.530895	2.04948e-08	0.000670732	9
HIST1H3D	0.530846	< 9.25E-308	< 9.25E-308	5
AL713998.1	0.530696	1.90614e-122	6.23821e-118	2
EFNB2	0.530639	2.05871e-60	6.73753e-56	5
BTG2	0.530287	1.19052e-63	3.8962e-59	3
TENM1	0.529991	3.11592e-162	1.01975e-157	3
KCNMA1	0.529971	4.00963e-198	1.31223e-193	2
LRMDA	0.529807	1.10313e-43	3.61021e-39	7
PTMS	0.529753	1.26082e-141	4.1263e-137	3
BUB1B	0.529611	1.03529e-157	3.38818e-153	5
DNMT1	0.52951	3.22965e-93	1.05697e-88	5
G2E3	0.529492	3.4514e-96	1.12954e-91	4
DDX11	0.528973	3.45371e-41	1.1303e-36	8
NSD2	0.528548	7.76039e-88	2.53974e-83	5
GINS2	0.528158	3.95485e-116	1.2943e-111	5
COL1A1	0.528157	3.71928e-133	1.21721e-128	1
CHST11	0.527916	1.66767e-67	5.45779e-63	3
RANBP10	0.527859	1.10124e-74	3.60403e-70	1
PRICKLE1	0.52768	6.73498e-61	2.20416e-56	5
ZBTB20	0.527517	1.95308e-115	6.39184e-111	2
S100A10	0.527325	2.44021e-09	7.98609e-05	9
SEMA3C	0.527303	4.29819e-208	1.40667e-203	2
AL031428.1	0.527052	3.32413e-51	1.08789e-46	7
SPAG5	0.526666	8.8029e-103	2.88092e-98	6
TPD52	0.526639	3.08438e-156	1.00943e-151	0
ARL6IP4	0.5261	2.65675e-12	8.69473e-08	9
AC100801.1	0.526064	5.15327e-57	1.68651e-52	5
RAD51AP1	0.525403	3.81331e-112	1.24798e-107	4
CNIH4	0.525318	9.51398e-08	0.00311364	9
NDUFA1	0.525303	6.57156e-12	2.15067e-07	9
TBC1D5	0.52527	2.178e-161	7.12794e-157	0
ENPP1	0.524942	1.16558e-80	3.81458e-76	3
THY1	0.524204	2.37802e-37	7.78255e-33	7
HJURP	0.524161	1.44376e-170	4.72499e-166	4
NDUFB3	0.523969	3.66596e-11	1.19976e-06	9
PPFIBP1	0.523951	2.49406e-181	8.1623e-177	2
EXOSC7	0.523805	6.67378e-07	0.0218413	9
PRKCA	0.523591	4.97138e-96	1.62698e-91	3
ARL2	0.523517	3.23385e-09	0.000105834	9
HSPE1	0.523481	2.88075e-13	9.42782e-09	9
TIMP1	0.523418	4.85923e-142	1.59028e-137	2
KNTC1	0.523266	7.38012e-49	2.41529e-44	8
USP6NL	0.522566	4.64678e-32	1.52075e-27	6
H2AFX	0.522503	5.32843e-94	1.74384e-89	5
TACC1	0.522205	1.30069e-184	4.25677e-180	0
FOXM1	0.522176	2.55845e-131	8.37304e-127	5
MBNL1	0.521737	7.77317e-121	2.54392e-116	0
SEMA4D	0.521727	1.51776e-101	4.96716e-97	3
KRT8	0.521628	1.47195e-90	4.81727e-86	2
GAPDH	0.52161	2.44027e-253	7.98627e-249	2
RFC4	0.52158	6.26966e-81	2.05187e-76	5
ITPR1	0.521389	1.12316e-107	3.67578e-103	3
PSIP1	0.520922	3.02404e-51	9.89678e-47	6
HYMAI	0.52092	3.20811e-193	1.04992e-188	0
RCAN1	0.520508	3.66616e-114	1.19982e-109	2
SYNE2	0.520284	1.9305e-66	6.31795e-62	5
SMC1A	0.520248	3.35293e-39	1.09731e-34	8
GLIS3	0.520206	9.81935e-186	3.21358e-181	2
DTYMK	0.519284	1.8542e-110	6.06823e-106	4
CIT	0.518974	1.25869e-114	4.11931e-110	5
ST8SIA1	0.518878	1.18613e-64	3.88186e-60	7
LSM4	0.518366	4.60115e-08	0.00150582	9
CCN4	0.518246	2.22244e-103	7.27339e-99	7
DHFR	0.518243	5.95455e-90	1.94875e-85	5
ARF5	0.518177	1.20035e-07	0.00392839	9
TP53TG1	0.518083	2.10881e-07	0.00690152	9
POLR2L	0.517414	5.39358e-09	0.000176516	9
POLD3	0.51731	4.54803e-56	1.48843e-51	8
H2AFV	0.517224	1.58301e-93	5.18073e-89	5
AC079772.1	0.51705	6.9204e-153	2.26484e-148	2
DLG1	0.51699	4.17121e-63	1.36511e-58	1
SMC2	0.516984	1.78703e-114	5.84841e-110	5
CTBP2	0.516945	4.38471e-71	1.43498e-66	4
PACC1	0.516902	2.31212e-55	7.56687e-51	4
UQCC3	0.516895	1.66908e-12	5.46238e-08	9
MSGN1	0.516835	6.28768e-39	2.05777e-34	6
RRM1	0.516576	5.12122e-92	1.67602e-87	5
MAML3	0.516521	1.87413e-19	6.13347e-15	8
TCEAL7	0.516451	5.18846e-115	1.69803e-110	7
MCM3	0.516407	1.27478e-70	4.17197e-66	5
HSBP1	0.516355	4.46934e-11	1.46268e-06	9
LEMD2	0.516181	6.80819e-217	2.22812e-212	0
ADGRV1	0.51618	7.835e-97	2.56416e-92	3
SAT1	0.515369	8.08343e-45	2.64546e-40	2
ACSS3	0.515355	2.58605e-116	8.46336e-112	3
RAB5IF	0.515228	3.24457e-10	1.06185e-05	9
GDF15	0.515096	5.77575e-49	1.89023e-44	1
AL583808.1	0.515023	1.09759e-87	3.59208e-83	3
ANXA1	0.514427	6.90271e-117	2.25905e-112	2
IFI16	0.514068	4.09422e-193	1.33991e-188	0
CCDC18	0.514057	7.10078e-53	2.32387e-48	6
DCTN3	0.513783	6.46629e-10	2.11622e-05	9
PTPRG	0.513757	5.14227e-45	1.68291e-40	3
DEK	0.513746	1.96074e-104	6.41692e-100	4
MFAP5	0.513717	1.23519e-209	4.0424e-205	0
CSMD3	0.513655	9.18281e-44	3.00526e-39	0
AC009518.1	0.513331	1.33989e-266	4.38507e-262	2
DTYMK	0.512973	2.65106e-06	0.0867613	9
KIFC1	0.512805	8.91238e-189	2.91676e-184	4
KIF4A	0.512631	1.94947e-36	6.38004e-32	8
GLI3	0.512622	4.08399e-56	1.33657e-51	5
ANGPTL2	0.512309	6.71305e-145	2.19698e-140	3
HIST1H3B	0.512302	1.05782e-83	3.46192e-79	8
SLBP	0.512187	4.06148e-26	1.3292e-21	8
HOXA1	0.512145	1.41941e-106	4.64529e-102	3
ZDHHC6	0.511618	1.55195e-45	5.07906e-41	5
DDX11	0.511462	2.56867e-90	8.40649e-86	5
LINC02008	0.511387	3.46656e-48	1.1345e-43	7
MT1X	0.51131	1.95022e-08	0.000638248	9
RANBP1	0.511295	7.24048e-107	2.36959e-102	4
GPSM2	0.511138	4.80621e-52	1.57293e-47	6
DNA2	0.51093	5.33206e-125	1.74502e-120	5
BHLHE40	0.510803	5.15901e-138	1.68839e-133	1
ANK3	0.510799	4.02485e-219	1.31721e-214	0
CTSD	0.510533	1.27578e-08	0.000417524	9
PHLDA1	0.510517	1.58526e-24	5.18808e-20	7
MICOS10	0.509833	3.8834e-12	1.27092e-07	9
MIS18BP1	0.50976	1.66265e-77	5.44134e-73	4
EVA1B	0.509746	2.26252e-06	0.0740454	9
FANCB	0.509498	5.18556e-119	1.69708e-114	5
NAV3	0.507545	2.65452e-120	8.68745e-116	2
NDUFA7	0.506949	2.03342e-13	6.65476e-09	9
TYMS	0.506872	5.11284e-45	1.67328e-40	6
CITED1	0.506631	8.01844e-54	2.62419e-49	8
H2AFV	0.506584	1.83189e-113	5.99522e-109	4
TXN	0.506447	2.4817e-202	8.12188e-198	2
CTSC	0.506152	5.55613e-124	1.81835e-119	2
NACA	0.506144	3.93995e-20	1.28943e-15	9
CRABP2	0.505642	2.88735e-31	9.44943e-27	8
WBP11	0.505588	3.80859e-104	1.24644e-99	4
PMAIP1	0.505565	7.22707e-60	2.3652e-55	5
WBP11	0.5051	1.25861e-89	4.11905e-85	5
FANCA	0.504875	4.8292e-59	1.58045e-54	8
LMNB1	0.504717	8.21413e-38	2.68824e-33	8
SPAG5	0.504637	1.04098e-204	3.4068e-200	4
ATP5MD	0.503679	7.45826e-13	2.44087e-08	9
SMCHD1	0.503469	1.76724e-36	5.78365e-32	8
PGK1	0.503462	3.72726e-168	1.21982e-163	2
S100A4	0.503304	3.03624e-82	9.93672e-78	1
FAM207A	0.503167	3.26431e-06	0.106831	9
RBL1	0.50316	6.67132e-40	2.18332e-35	8
RACK1	0.503126	1.09217e-62	3.57433e-58	7
RPA3	0.502982	8.55398e-84	2.79946e-79	5
CYBA	0.502849	8.80124e-09	0.000288038	9
AC087379.1	0.502582	2.18739e-72	7.15868e-68	4
MAP1B	0.502256	3.66733e-144	1.20021e-139	2
RRM1	0.502048	2.41781e-41	7.91277e-37	8
RAD18	0.50197	3.5191e-43	1.1517e-38	8
DEPDC1B	0.501484	5.65297e-58	1.85005e-53	6
NME4	0.501273	1.46972e-09	4.80995e-05	9
JPT1	0.501225	7.10648e-09	0.000232574	9
NDUFA2	0.500776	1.05307e-09	3.44639e-05	9
KCNJ8	0.500752	2.65835e-43	8.7e-39	7
GPSM2	0.500719	1.87785e-103	6.14565e-99	4
MCM8	0.500624	6.59708e-107	2.15903e-102	5
WNT5A	0.500377	1.5404e-40	5.04125e-36	8
ANKRD1	0.500326	1.81604e-19	5.94335e-15	1
NTN1	0.499687	9.3027e-82	3.04449e-77	3
RPL39	0.499624	1.04711e-18	3.42689e-14	9
S100A16	0.499332	8.06249e-148	2.63861e-143	2
NAV2	0.498929	1.58154e-100	5.17589e-96	0
WWC2	0.498409	8.43618e-26	2.76091e-21	6
KRT19	0.498364	3.68582e-24	1.20626e-19	7
CDC25B	0.49792	5.08062e-73	1.66273e-68	6
ANXA1	0.497831	1.2529e-19	4.10036e-15	7
DSP	0.497155	4.17028e-34	1.36481e-29	6
AC009055.1	0.497091	1.8405e-161	6.0234e-157	3
LINC00461	0.496962	3.27313e-272	1.0712e-267	0
CKAP2L	0.49687	6.75213e-128	2.20977e-123	6
ID3	0.496643	1.04823e-69	3.43054e-65	0
SOX2-OT	0.49661	7.06093e-41	2.31083e-36	4
LINC01374	0.496564	1.69377e-73	5.54319e-69	3
NALCN-AS1	0.496381	2.04303e-276	6.68622e-272	0
ZNF521	0.496135	7.9242e-55	2.59335e-50	3
RPL26L1	0.496132	1.97162e-09	6.45253e-05	9
HOXB-AS3	0.496042	4.39279e-10	1.43763e-05	9
CARHSP1	0.495631	1.71006e-08	0.00055965	9
E2F7	0.49548	1.67908e-94	5.49511e-90	5
RPL35A	0.495477	1.35658e-21	4.43968e-17	9
KCNH5	0.495341	1.57707e-195	5.16127e-191	3
KIF18B	0.495275	2.58986e-61	8.47582e-57	8
CIT	0.495087	7.73046e-44	2.52995e-39	8
CIT	0.495081	5.59258e-93	1.83028e-88	4
NOTUM	0.494847	2.23355e-26	7.30972e-22	8
TUBB4B	0.494832	9.30889e-06	0.304652	9
FGL2	0.494764	1.73538e-85	5.67937e-81	1
TLE5	0.494696	7.46358e-224	2.44261e-219	0
GPRC5C	0.494359	4.60552e-136	1.50725e-131	3
RPLP2	0.493963	3.10215e-13	1.01524e-08	9
BUB3	0.493739	9.88961e-74	3.23657e-69	4
LINC02478	0.493674	7.2711e-214	2.37961e-209	3
E2F1	0.493621	5.54508e-44	1.81474e-39	8
MRPS17	0.493352	6.67178e-10	2.18347e-05	9
TYMS	0.493259	9.5327e-84	3.11977e-79	4
ARPC1B	0.493014	1.83645e-183	6.01016e-179	2
MGST3	0.492723	1.88103e-196	6.15606e-192	2
PIF1	0.492709	1.11823e-145	3.65963e-141	4
TUBA1B	0.492348	2.02878e-52	6.63959e-48	6
H2AFV	0.492319	6.76481e-49	2.21392e-44	6
CTBP2	0.4919	1.12775e-159	3.69078e-155	0
TUBA1A	0.49177	3.2228e-08	0.00105472	9
SCLT1	0.491698	2.24632e-55	7.35152e-51	4
SPC25	0.491288	3.22328e-206	1.05488e-201	5
SELENOH	0.490702	9.05741e-12	2.96422e-07	9
RBMS1	0.489943	5.36911e-77	1.75715e-72	3
AC104041.1	0.489849	3.19239e-86	1.04477e-81	3
PLEKHA5	0.489803	1.10171e-65	3.60556e-61	4
HOXB-AS3	0.489131	4.23757e-18	1.38683e-13	0
AC022140.1	0.489029	1.71386e-70	5.60895e-66	3
CBX5	0.488964	4.03151e-50	1.31939e-45	6
AGBL4	0.488524	2.57096e-91	8.414e-87	3
HDDC2	0.488039	8.88146e-09	0.000290664	9
CCDC18	0.487829	3.9374e-41	1.28859e-36	8
GAMT	0.487739	2.41793e-07	0.00791316	9
AC012653.2	0.487399	1.57398e-56	5.15117e-52	7
FEN1	0.486604	4.25107e-59	1.39125e-54	8
MYL12A	0.486486	1.32432e-167	4.33411e-163	2
PTGES3	0.486452	3.6766e-98	1.20324e-93	5
PACC1	0.48641	4.57415e-51	1.49698e-46	5
PLLP	0.486369	1.7823e-300	5.83293e-296	0
ERP29	0.486125	3.4285e-11	1.12204e-06	9
RFC3	0.486028	2.64806e-58	8.66629e-54	8
CENPI	0.485985	3.94645e-61	1.29155e-56	6
CYTOR	0.485805	8.17004e-21	2.67381e-16	7
RFC5	0.485129	9.22466e-47	3.01895e-42	8
KPNB1	0.485088	7.38764e-91	2.41775e-86	5
CDCA5	0.485081	1.08581e-215	3.55353e-211	5
KIF5B	0.484812	1.1924e-52	3.90236e-48	6
LIFR	0.484752	2.063e-100	6.75159e-96	0
COL1A2	0.484649	1.29711e-207	4.24505e-203	2
MIS18BP1	0.48462	1.59946e-31	5.23454e-27	8
IGDCC3	0.484365	2.78736e-188	9.12218e-184	0
MED12L	0.484337	1.02839e-207	3.36562e-203	0
GRIN2A	0.484322	5.36209e-38	1.75485e-33	7
LMO4	0.484292	1.88051e-161	6.15436e-157	0
PALLD	0.484228	1.163e-53	3.80616e-49	3
MGLL	0.484013	2.04165e-52	6.68171e-48	4
HOXD11	0.483927	8.84098e-26	2.89339e-21	8
LMNA	0.483869	3.70815e-164	1.21357e-159	2
ZNF385B	0.483498	5.73028e-47	1.87535e-42	4
FUNDC2	0.483053	2.20852e-08	0.000722783	9
UBC	0.483041	4.41593e-153	1.4452e-148	2
LINC02802	0.482796	1.23112e-168	4.0291e-164	2
WDHD1	0.482621	7.58768e-42	2.48322e-37	8
S100A16	0.482607	2.07255e-07	0.00678284	9
LGALS3	0.482393	2.89037e-136	9.4593e-132	2
AC005062.1	0.48178	4.73833e-05	1	3
CDC25C	0.481692	9.19757e-176	3.01009e-171	4
PARPBP	0.481593	4.38505e-50	1.4351e-45	6
SERPINE1	0.481426	2.11995e-56	6.93795e-52	1
TRABD2B	0.481081	7.97823e-196	2.61104e-191	2
CCDC144NL-AS1	0.480833	1.47433e-05	0.482504	8
PBK	0.480815	4.46692e-119	1.46189e-114	6
ELOB	0.480737	7.32198e-139	2.39626e-134	2
RTN4	0.480716	1.45525e-178	4.76259e-174	2
STXBP6	0.480494	6.34555e-37	2.07671e-32	7
TUBB2A	0.480168	3.08717e-50	1.01034e-45	3
NASP	0.479568	3.25615e-45	1.06564e-40	6
CCND2	0.479506	8.07622e-67	2.6431e-62	2
NDUFB4	0.479202	3.22877e-10	1.05668e-05	9
MIR4435-2HG	0.47917	4.06672e-100	1.33092e-95	1
CDCA7L	0.479137	8.19078e-85	2.6806e-80	5
ARID3A	0.479071	2.73778e-42	8.95992e-38	6
NUSAP1	0.478944	4.33268e-38	1.41796e-33	8
AFAP1L2	0.478912	2.05829e-140	6.73618e-136	2
SNHG3	0.478838	2.32925e-125	7.62295e-121	0
AC079772.1	0.47854	1.45226e-98	4.75281e-94	1
SSU72	0.478315	7.25195e-11	2.37335e-06	9
ZFP36L2	0.478197	1.64819e-55	5.39402e-51	3
FAM83D	0.477981	1.64424e-99	5.38111e-95	4
TBX3	0.477917	1.50055e-74	4.91086e-70	1
LMO4	0.477604	1.08097e-56	3.53769e-52	5
TBXT	0.47713	9.33294e-180	3.05439e-175	3
GFOD2	0.476834	1.53875e-54	5.03587e-50	1
CSRP2	0.47676	4.4802e-60	1.46624e-55	5
NDUFS8	0.47623	5.0278e-07	0.0164545	9
PSMC1	0.476207	3.08597e-07	0.0100995	9
PDE4D	0.475999	1.01e-12	3.30541e-08	7
DSCC1	0.475748	5.93936e-66	1.94378e-61	8
MRPL40	0.475655	5.62781e-07	0.0184181	9
RAD51AP1	0.475557	5.15742e-44	1.68787e-39	6
ZFP36L2	0.475467	3.50209e-28	1.14613e-23	6
RTKN2	0.475379	6.5829e-146	2.15439e-141	5
H1FX	0.475305	2.69827e-56	8.83062e-52	5
ALDH1A2	0.475175	2.13154e-74	6.97589e-70	1
CEP70	0.475128	2.406e-38	7.87413e-34	6
SMC3	0.475063	8.88535e-66	2.90791e-61	5
LSM5	0.474808	1.13833e-75	3.72541e-71	5
RANBP1	0.474606	1.52318e-50	4.98491e-46	6
CKAP2	0.47453	2.24067e-45	7.33305e-41	6
C3AR1	0.474219	< 9.25E-308	< 9.25E-308	2
KIF20B	0.47404	9.03185e-41	2.95585e-36	8
PTBP3	0.47388	2.47556e-84	8.10176e-80	3
DHFR	0.473823	3.4853e-32	1.14063e-27	8
CDK6	0.473762	3.64952e-103	1.19438e-98	3
LINC01208	0.473605	3.74345e-55	1.22512e-50	3
SRSF10	0.473312	2.6924e-35	8.81141e-31	8
BST2	0.473004	5.10547e-07	0.0167087	9
BDNF	0.472661	5.99781e-46	1.9629e-41	8
CYP1B1	0.472333	2.17465e-20	7.11699e-16	7
KIF5B	0.472264	4.93284e-101	1.61437e-96	4
HOXB8	0.471992	7.27699e-62	2.38154e-57	2
BLCAP	0.471872	5.7846e-109	1.89313e-104	3
HAT1	0.471612	3.37849e-39	1.10568e-34	8
TTK	0.471473	1.70433e-100	5.57775e-96	6
FOXM1	0.471343	6.19191e-68	2.02643e-63	6
MIS18BP1	0.471099	5.28396e-87	1.72928e-82	5
CCNF	0.471068	3.91059e-145	1.27982e-140	4
CXXC5	0.471008	2.15206e-31	7.04306e-27	8
RNH1	0.470966	0.00139559	1	9
GLCE	0.47085	3.96842e-78	1.29875e-73	3
CLPP	0.470712	1.65116e-06	0.0540376	9
DYNLL1	0.470327	2.33301e-47	7.63524e-43	6
HJURP	0.470252	5.97166e-84	1.95435e-79	6
PTPRD	0.470201	4.08053e-74	1.33543e-69	2
HINT2	0.469988	2.9157e-07	0.0095422	9
BNC2	0.469838	8.5187e-137	2.78792e-132	2
ERVH48-1	0.469296	7.0178e-168	2.29672e-163	0
PRKDC	0.469061	3.06339e-86	1.00256e-81	5
SNRPF	0.469054	4.57556e-11	1.49744e-06	9
KDM7A	0.468617	9.89209e-84	3.23739e-79	3
TMSB10	0.468423	1.64466e-191	5.38248e-187	2
KITLG	0.468415	3.05664e-57	1.00035e-52	5
CCS	0.468334	3.6678e-07	0.0120036	9
ROCK2	0.468318	1.71077e-108	5.59882e-104	3
MT-ND4	0.468088	5.69603e-13	1.86414e-08	9
DUSP1	0.468017	2.51881e-66	8.2433e-62	1
MCM4	0.467394	1.78467e-67	5.84068e-63	5
CDKN1C	0.467155	1.40545e-18	4.59962e-14	7
ZNF511	0.467037	4.43284e-06	0.145074	9
JUND	0.466979	4.55761e-138	1.49157e-133	1
GPHN	0.466928	6.3659e-21	2.08337e-16	8
LMNB1	0.466778	5.17199e-83	1.69264e-78	4
FHOD3	0.466736	3.79938e-86	1.24342e-81	1
GADD45A	0.466703	6.88642e-143	2.25372e-138	2
RBMS3	0.466338	2.90391e-69	9.50364e-65	0
FANCA	0.466275	4.16753e-119	1.36391e-114	5
FEN1	0.465888	5.40732e-114	1.76965e-109	5
ARHGEF39	0.465586	2.85878e-253	9.35593e-249	4
DCXR	0.465382	1.83301e-08	0.000599889	9
POP5	0.465329	1.43309e-08	0.000469008	9
BHLHE40	0.465279	2.91899e-144	9.55297e-140	2
KIF20B	0.465184	1.00082e-99	3.27539e-95	5
CEP128	0.465102	1.46975e-96	4.81004e-92	5
NUDT4	0.465082	2.15532e-69	7.0537e-65	3
OXLD1	0.465055	9.58114e-08	0.00313562	9
SMIM12	0.464789	1.85118e-196	6.05836e-192	0
FMNL2	0.464723	1.77139e-51	5.79723e-47	4
DTWD2	0.464424	1.53155e-30	5.01229e-26	8
IFITM3	0.464358	2.20306e-82	7.20996e-78	1
ELMSAN1	0.464305	2.10743e-92	6.89698e-88	3
MKI67	0.464039	7.84765e-24	2.5683e-19	8
ZNF593	0.464018	2.84549e-09	9.31243e-05	9
GRIK2	0.463717	2.72374e-46	8.91399e-42	5
TUFM	0.463342	4.10768e-06	0.134432	9
POLE	0.463208	6.1011e-90	1.99671e-85	5
LIN28A	0.462866	5.70763e-57	1.86794e-52	4
TUBB2A	0.462573	4.83665e-09	0.000158289	1
CALM3	0.462523	1.12065e-06	0.0366756	9
KIF18A	0.462133	9.7207e-78	3.18129e-73	4
SERBP1	0.462047	1.52305e-95	4.9845e-91	5
SPRY1	0.461827	5.48157e-85	1.79395e-80	3
ELOB	0.461776	5.71335e-20	1.86981e-15	7
RHEB	0.461571	2.15274e-98	7.04527e-94	4
ROCK2	0.461542	1.6105e-34	5.27068e-30	6
DYNLL1	0.461259	1.23427e-10	4.0394e-06	9
ADAM19	0.461103	3.13283e-50	1.02528e-45	0
TGFB1	0.461058	3.58792e-104	1.17422e-99	1
DSP	0.460902	7.6533e-92	2.5047e-87	3
RAD51C	0.460441	1.38112e-49	4.52e-45	7
FOXM1	0.460141	2.21317e-128	7.24303e-124	4
BGN	0.46014	2.03738e-143	6.66773e-139	3
NOP53	0.460106	1.89955e-05	0.621664	9
FANCL	0.45989	1.21898e-26	3.98936e-22	8
CDCA8	0.459821	4.22578e-148	1.38297e-143	5
VRK1	0.459725	1.74732e-99	5.71845e-95	4
MYBL2	0.459365	3.06824e-127	1.00414e-122	5
TNFRSF10B	0.459336	1.81905e-122	5.95322e-118	7
GMNN	0.459336	9.82169e-75	3.21434e-70	5
PSMA6	0.459129	5.6791e-07	0.018586	9
SEC11A	0.459008	5.39495e-12	1.76561e-07	9
AKAP12	0.458995	2.24855e-93	7.35883e-89	3
KRT10	0.458885	6.86113e-112	2.24544e-107	2
IGFBP6	0.458869	1.15252e-66	3.77186e-62	7
POMC	0.458785	9.79105e-27	3.20432e-22	9
SH3KBP1	0.458763	2.74025e-131	8.96801e-127	2
POLQ	0.45858	1.50098e-179	4.91225e-175	5
DPY30	0.458454	8.46931e-08	0.00277175	9
CHCHD1	0.458316	3.19693e-09	0.000104626	9
IL17RD	0.458085	4.74616e-146	1.55328e-141	0
NCAPD3	0.458043	2.15415e-76	7.04988e-72	5
UXT	0.45767	4.58001e-07	0.014989	9
SHCBP1	0.457359	2.26655e-174	7.41772e-170	5
KIF15	0.457154	1.23026e-162	4.02628e-158	5
CYTOR	0.457006	9.41989e-69	3.08285e-64	1
RPL6	0.456994	1.90372e-16	6.23031e-12	9
CKAP2	0.456787	4.17635e-107	1.36679e-102	4
YIF1A	0.456392	8.02084e-07	0.0262498	9
PA2G4	0.456297	1.11981e-65	3.6648e-61	5
PKP2	0.456171	1.08498e-184	3.55082e-180	0
NCAPD3	0.45611	7.04814e-36	2.30664e-31	8
PURPL	0.456091	8.86487e-77	2.90121e-72	3
EXOC6B	0.456072	1.05895e-77	3.46563e-73	1
S100A10	0.456006	1.65833e-25	5.42721e-21	7
MGST1	0.455918	1.60446e-62	5.25093e-58	4
FGF17	0.4557	6.77797e-29	2.21823e-24	6
PMEL	0.4557	7.45366e-82	2.43936e-77	1
TBX6	0.455219	1.45427e-208	4.75939e-204	3
TAGLN2	0.455191	4.16923e-74	1.36446e-69	1
E2F1	0.454871	8.93361e-93	2.9237e-88	5
RAD54L	0.454404	6.7852e-77	2.22059e-72	8
DLEU2	0.454174	9.07782e-113	2.9709e-108	5
TTK	0.454075	4.06199e-178	1.32937e-173	4
RPS27	0.453849	3.92359e-15	1.28407e-10	9
PDZRN3	0.45356	6.66518e-33	2.18131e-28	8
FOS	0.453206	3.75028e-96	1.22735e-91	1
APCDD1	0.453183	2.84139e-70	9.29903e-66	1
ISG15	0.453098	2.38636e-36	7.80985e-32	7
MYEF2	0.452833	1.17551e-82	3.84708e-78	4
ABCA4	0.452644	4.21316e-161	1.37884e-156	3
TUBA1B	0.452558	8.5012e-63	2.78219e-58	5
DOCK3	0.452473	1.6164e-177	5.29001e-173	0
TNC	0.45239	7.246e-164	2.3714e-159	2
BTBD11	0.452341	3.27394e-56	1.07146e-51	4
GALK1	0.452136	5.74434e-07	0.0187995	9
PCAT14	0.451517	6.29135e-195	2.05897e-190	0
RPL13A	0.451258	3.61906e-09	0.000118441	9
IER3	0.451165	7.65446e-107	2.50508e-102	2
CENPE	0.451165	5.76157e-95	1.88559e-90	5
TUBB3	0.451069	4.24495e-25	1.38924e-20	7
MDH2	0.451028	7.95649e-09	0.000260392	9
SGO1	0.450803	9.94362e-148	3.25425e-143	5
CD81	0.450242	2.92117e-09	9.5601e-05	9
SPRY4-AS1	0.449918	6.02553e-38	1.97197e-33	3
SPCS1	0.449905	6.13706e-11	2.00848e-06	9
POLR2H	0.449844	5.46101e-09	0.000178722	9
CENPN	0.449521	9.22874e-96	3.02029e-91	4
PCNX4	0.448917	1.61952e-68	5.30021e-64	0
MALAT1	0.448732	4.00298e-97	1.31006e-92	2
CBX5	0.448674	4.74185e-33	1.55187e-28	8
KDM4A	0.448597	1.06311e-169	3.47925e-165	0
ASPSCR1	0.44841	3.83121e-26	1.25384e-21	8
AKAP13	0.448034	3.29015e-52	1.07677e-47	4
DLEU2	0.447944	1.72793e-45	5.65498e-41	8
GPC3	0.447916	1.27331e-12	4.16717e-08	7
TALDO1	0.447647	2.93652e-07	0.00961036	9
RPA3	0.447638	2.43764e-29	7.97767e-25	8
BIRC5	0.447586	4.86645e-74	1.59264e-69	5
IGFBP7	0.447345	4.15577e-141	1.36006e-136	2
NRXN3	0.446996	5.58677e-115	1.82838e-110	0
ZWINT	0.446994	5.61516e-110	1.83767e-105	4
SGO1	0.44687	3.67964e-66	1.20424e-61	6
APOLD1	0.446805	1.41697e-90	4.63731e-86	6
COX6A1	0.446793	3.75174e-09	0.000122783	9
PARP1	0.446782	2.52581e-35	8.26622e-31	8
UBE2T	0.44655	8.82384e-27	2.88778e-22	8
LYPD1	0.44644	1.03997e-13	3.40351e-09	7
STAG1	0.446433	8.60533e-23	2.81627e-18	8
SOX2-OT	0.446412	5.07946e-31	1.66235e-26	5
RFC2	0.446211	2.1945e-77	7.18192e-73	5
STAT1	0.445956	1.32587e-26	4.33916e-22	1
AL136962.1	0.445851	8.96164e-13	2.93288e-08	7
SLC7A8	0.445825	2.65326e-45	8.68334e-41	1
CAPG	0.445733	2.37341e-08	0.000776746	9
GABRB3	0.445717	4.48804e-52	1.4688e-47	7
GEN1	0.445561	3.87568e-40	1.26839e-35	8
FAM111B	0.445436	9.14161e-67	2.99177e-62	8
PCLAF	0.445348	3.22759e-75	1.05629e-70	4
SLC24A2	0.445316	1.19841e-63	3.92204e-59	3
ZWINT	0.44525	2.24342e-31	7.34204e-27	8
RANBP17	0.445187	3.60011e-24	1.17821e-19	8
PLPPR4	0.445119	1.43443e-67	4.69445e-63	4
FOSL1	0.445062	2.54313e-174	8.32291e-170	2
CACYBP	0.445022	4.02042e-65	1.31576e-60	5
RHOBTB1	0.444874	5.39994e-98	1.76724e-93	0
GRIK2	0.444661	4.59422e-38	1.50355e-33	4
TRIML2	0.444623	7.20481e-215	2.35792e-210	2
CENPH	0.44442	6.25283e-76	2.04636e-71	5
KIF11	0.444253	3.56535e-138	1.16683e-133	5
MCM7	0.444204	7.50713e-31	2.45686e-26	8
HMGB1	0.444199	4.64227e-24	1.51928e-19	8
SNRPD1	0.443638	7.89242e-80	2.58295e-75	5
SKA2	0.443481	4.73963e-43	1.55114e-38	6
VAT1	0.443458	4.28213e-152	1.40141e-147	2
CHI3L1	0.443444	3.33005e-67	1.08983e-62	7
JARID2	0.443356	1.02169e-27	3.34367e-23	6
DRAP1	0.443315	7.80193e-09	0.000255334	9
ELK3	0.443153	7.02459e-135	2.29894e-130	2
RFC5	0.443136	1.44461e-97	4.72777e-93	5
COX7C	0.443053	3.19365e-12	1.04519e-07	9
LOXL1	0.442936	1.11141e-117	3.63731e-113	1
KIF15	0.44284	6.54188e-80	2.14096e-75	6
UQCRH	0.442284	9.95681e-12	3.25857e-07	9
GPC4	0.442263	1.76285e-15	5.76928e-11	6
LIMS1	0.442072	3.76043e-66	1.23068e-61	4
HAX1	0.44195	4.58436e-07	0.0150032	9
TMEM258	0.441772	1.43127e-08	0.000468412	9
NDUFV2	0.441723	1.36554e-08	0.000446899	9
ARHGEF39	0.441491	9.05371e-102	2.96301e-97	6
PTCHD4	0.441316	3.41781e-67	1.11855e-62	3
SHMT2	0.441299	5.81677e-07	0.0190366	9
LEF1	0.441229	4.93681e-84	1.61567e-79	1
AC100801.1	0.441226	6.76123e-123	2.21275e-118	0
TK1	0.441156	5.23786e-119	1.71419e-114	5
SPC25	0.441132	3.39083e-98	1.10972e-93	6
SET	0.441111	2.17533e-76	7.1192e-72	5
NEBL	0.441074	3.30346e-41	1.08112e-36	5
SIGIRR	0.440832	0.000143735	1	9
LYPD1	0.440626	1.30832e-52	4.28174e-48	2
SQSTM1	0.440478	3.1938e-93	1.04524e-88	2
SOX4	0.440389	5.37823e-21	1.76013e-16	7
KNTC1	0.440241	7.41414e-93	2.42642e-88	5
RHOB	0.44023	1.08193e-52	3.54083e-48	0
AC087379.1	0.440114	4.17961e-52	1.36786e-47	5
SLC35D2	0.439566	3.77813e-151	1.23647e-146	0
HS3ST5	0.439521	7.72907e-116	2.52949e-111	1
RPLP0	0.439509	2.23651e-15	7.31942e-11	9
CHID1	0.43949	4.24226e-05	1	9
PITPNA-AS1	0.439472	1.47364e-06	0.0482279	9
HMGA1	0.439438	2.37067e-67	7.7585e-63	5
TIMM8B	0.439412	4.69879e-06	0.153777	9
BAMBI	0.439359	1.0523e-71	3.44387e-67	1
CEP128	0.439335	1.82231e-38	5.96388e-34	8
CDCA4	0.439333	2.84908e-42	9.32419e-38	8
CHEK1	0.439245	4.5329e-27	1.48348e-22	8
SLC2A8	0.438919	1.85487e-05	0.607044	9
ID1	0.438915	1.98489e-39	6.49594e-35	1
MZT1	0.438802	4.32718e-98	1.41616e-93	4
RAB32	0.4388	2.26263e-148	7.40491e-144	2
FGF10	0.438761	4.81685e-235	1.57641e-230	0
COMMD4	0.438447	1.89918e-06	0.0621543	9
SEMA3A	0.438362	7.37931e-70	2.41503e-65	3
GAL	0.438025	2.95665e-18	9.67624e-14	7
LINC01748	0.437868	1.66359e-75	5.44442e-71	3
FZD10	0.437818	3.92285e-35	1.28383e-30	6
AC004540.2	0.437666	2.36605e-132	7.74336e-128	0
S100A3	0.437588	1.28019e-07	0.00418969	9
CDKN1A	0.437542	3.40615e-77	1.11473e-72	2
WNT5B	0.437537	6.40282e-22	2.09545e-17	8
CKMT2	0.437332	2.07698e-95	6.79735e-91	3
FAM222A	0.437186	2.51532e-109	8.23188e-105	3
RGS3	0.437122	1.3649e-129	4.46692e-125	2
NELFE	0.436899	2.95324e-06	0.0966505	9
H2AFZ	0.436478	1.51208e-45	4.94859e-41	6
EGFLAM	0.436461	2.94253e-40	9.63e-36	8
VIM	0.435893	6.1186e-18	2.00243e-13	7
C1orf56	0.435751	4.55262e-09	0.000148994	9
HOMER1	0.435644	2.77019e-20	9.066e-16	3
SRSF10	0.435388	2.47571e-67	8.10227e-63	5
SP5	0.435357	1.83563e-69	6.00747e-65	3
KIAA1217	0.435325	2.39252e-25	7.83001e-21	1
TPM2	0.43496	1.23574e-114	4.04421e-110	2
DNAJC9	0.434654	4.49379e-76	1.47068e-71	5
CST3	0.434368	1.68474e-89	5.51364e-85	1
KIF23	0.434308	4.67367e-125	1.52955e-120	5
PKP4	0.43419	6.57815e-55	2.15283e-50	3
USE1	0.434135	3.39491e-05	1	9
BAG1	0.434105	2.82651e-06	0.0925031	9
MIS18A	0.434101	3.55245e-87	1.16261e-82	4
COPE	0.433863	3.14524e-07	0.0102934	9
PPIC	0.433639	3.61427e-37	1.18284e-32	7
SPATS2L	0.433573	2.75217e-90	9.00701e-86	0
MT-ND2	0.433284	1.73596e-12	5.68129e-08	9
KIF15	0.433094	5.85148e-51	1.91502e-46	8
PIF1	0.432939	2.69372e-75	8.81575e-71	6
FABP5	0.432908	2.3386e-09	7.65354e-05	9
UBA6	0.432846	8.73536e-86	2.85882e-81	2
NEIL3	0.432785	4.2823e-233	1.40147e-228	5
SMC3	0.432737	9.81221e-73	3.21124e-68	4
ITGA9	0.432526	1.1668e-53	3.81858e-49	3
RNPS1	0.432438	4.23844e-68	1.38711e-63	5
PKP4	0.432425	1.19078e-43	3.89706e-39	1
SSH1	0.432395	4.07275e-149	1.33289e-144	2
SSC4D	0.4323	1.01289e-81	3.31488e-77	3
PKP4	0.432118	8.1464e-16	2.66607e-11	7
TMEM41B	0.432097	9.2964e-83	3.04243e-78	1
SYNPR	0.431958	3.48627e-84	1.14095e-79	0
JPT1	0.431705	1.36946e-17	4.48183e-13	6
PARPBP	0.431255	4.40905e-102	1.44295e-97	4
DIAPH3	0.431243	1.34467e-50	4.40069e-46	6
SKA2	0.431036	4.46903e-64	1.46258e-59	5
MRPS7	0.430971	5.10408e-07	0.0167041	9
RASSF8	0.430829	5.9416e-28	1.94451e-23	6
COMMD6	0.430761	5.19158e-06	0.169905	9
FN1	0.430375	1.13969e-05	0.372987	7
ZNRD2	0.430339	2.79655e-05	0.915228	9
SUZ12	0.43029	9.1494e-35	2.99433e-30	8
FAM83D	0.430085	8.03794e-60	2.63058e-55	6
VRK1	0.429964	2.06884e-37	6.77068e-33	8
ENY2	0.429943	9.90022e-07	0.0324005	9
MYOZ2	0.429741	6.98143e-158	2.28481e-153	2
SET	0.429705	1.16953e-90	3.82752e-86	4
RBBP4	0.429627	1.0701e-30	3.5021e-26	8
SRSF7	0.429501	6.40507e-32	2.09619e-27	8
CKAP2L	0.429229	8.56754e-239	2.8039e-234	4
ADGRL2	0.429213	4.44016e-72	1.45313e-67	3
DNAJC9	0.429193	6.11626e-35	2.00167e-30	8
CACNA1C	0.429163	9.04361e-69	2.9597e-64	3
IGF2BP3	0.429155	9.8177e-167	3.21304e-162	0
ID3	0.429038	6.14007e-29	2.00946e-24	4
POLD4	0.42898	1.55613e-05	0.509276	9
MRC2	0.428978	3.39115e-77	1.10982e-72	3
MCM7	0.4289	2.61241e-84	8.54963e-80	5
FBXL5	0.428614	1.98375e-33	6.49222e-29	6
SFPQ	0.428542	3.70312e-69	1.21192e-64	4
ABLIM1	0.428494	4.6357e-19	1.51713e-14	8
SNRPD1	0.428235	1.79295e-08	0.000586779	9
GLI3	0.428166	1.93286e-55	6.32567e-51	4
MRPS15	0.427991	8.85952e-10	2.89945e-05	9
SMC2	0.427925	6.32905e-41	2.07131e-36	8
IMP4	0.427879	2.58099e-06	0.0844681	9
AKAP6	0.42776	1.83117e-65	5.99287e-61	1
ANP32B	0.427699	6.10511e-63	1.99802e-58	5
SKIL	0.427448	6.46208e-74	2.11485e-69	3
C4orf48	0.427411	2.83948e-140	9.29276e-136	2
HIST1H2AH	0.427396	< 9.25E-308	< 9.25E-308	5
RPL39L	0.427366	7.63056e-82	2.49725e-77	4
LSM3	0.427015	1.24613e-80	4.07823e-76	4
CENPV	0.426885	1.59868e-63	5.232e-59	4
CENPI	0.42684	1.29902e-124	4.2513e-120	5
ZMAT4	0.426461	1.83027e-29	5.98992e-25	5
HMGN3	0.42646	3.87844e-08	0.0012693	9
KIF18A	0.42637	3.07654e-41	1.00686e-36	8
SELENOM	0.426267	5.09746e-08	0.00166825	9
SFRP2	0.426063	1.07727e-151	3.52558e-147	0
TMTC1	0.426025	2.81843e-140	9.22387e-136	0
MCRIP1	0.42599	0.000525737	1	9
SNRNP25	0.425788	1.62564e-07	0.00532022	9
MAMDC2	0.425709	1.88254e-65	6.16099e-61	3
S100A13	0.425681	1.54162e-114	5.04526e-110	1
B4GALT1	0.425639	2.51989e-90	8.24686e-86	3
WWOX	0.425511	1.8156e-19	5.94192e-15	8
TGFB1	0.425507	8.55166e-32	2.7987e-27	7
DPYD	0.42536	8.68334e-171	2.8418e-166	0
TPM2	0.424697	2.75371e-29	9.01208e-25	7
DCP2	0.424684	5.84268e-75	1.91213e-70	4
FANCD2	0.424598	2.85297e-40	9.3369e-36	8
AP1S1	0.424434	2.27396e-06	0.0744199	9
HAS2	0.424366	1.17303e-121	3.83899e-117	1
HES1	0.42435	1.89692e-75	6.20805e-71	1
PRKCE	0.424106	1.82168e-108	5.96183e-104	2
RACGAP1	0.424058	9.43197e-111	3.0868e-106	5
CDC34	0.424046	1.05096e-07	0.00343947	9
AC084375.1	0.424001	5.60365e-05	1	9
CELF2	0.423825	2.80722e-49	9.18719e-45	5
AGAP1	0.423711	5.52422e-99	1.80791e-94	2
FANCB	0.423499	4.80558e-42	1.57272e-37	8
NBDY	0.423398	5.09397e-126	1.66711e-121	2
FBXO2	0.423213	1.0521e-175	3.44319e-171	2
SMC6	0.423169	2.8278e-27	9.25455e-23	6
ADRM1	0.42305	1.72091e-05	0.563201	9
ARL4C	0.422901	2.90956e-98	9.52213e-94	1
TRIM2	0.42279	6.47743e-110	2.11987e-105	0
RPL22L1	0.422439	2.417e-11	7.91013e-07	8
LMO2	0.422437	4.6555e-68	1.52361e-63	3
APCDD1	0.422267	9.69915e-60	3.17424e-55	3
ZWINT	0.422016	5.30313e-49	1.73556e-44	6
SHCBP1	0.421714	1.43091e-60	4.68293e-56	8
NPAS3	0.421698	1.13032e-59	3.6992e-55	3
BRI3	0.421647	6.53395e-10	2.13837e-05	9
S100A3	0.421492	4.92225e-160	1.6109e-155	2
MYO10	0.421328	3.60353e-79	1.17933e-74	2
DENND2A	0.421144	9.72499e-102	3.1827e-97	1
UGP2	0.421143	3.29334e-16	1.07781e-11	7
GDF15	0.421111	3.93545e-14	1.28796e-09	8
CXXC5	0.421098	4.92477e-87	1.61173e-82	3
ERC1	0.421083	1.99504e-72	6.52915e-68	3
TBC1D5	0.420881	8.45348e-44	2.76657e-39	5
OGFOD3	0.420621	3.46881e-06	0.113524	9
PLCB4	0.420353	1.04419e-35	3.41732e-31	5
COX17	0.420346	3.52185e-07	0.0115259	9
EMP3	0.420216	3.11469e-140	1.01935e-135	2
LINC01572	0.420061	5.84157e-22	1.91177e-17	8
MLLT3	0.420058	1.22454e-34	4.00755e-30	3
SMC3	0.419997	5.99208e-42	1.96103e-37	6
PEG10	0.419842	3.67701e-12	1.20337e-07	8
AL138701.2	0.419728	2.58461e-79	8.45866e-75	3
C5orf66	0.419566	9.9537e-82	3.25755e-77	2
FKBP1A	0.419433	3.52481e-81	1.15357e-76	0
AC017002.5	0.419349	3.18244e-92	1.04152e-87	2
ENO2	0.419274	5.64648e-144	1.84792e-139	2
LMNB1	0.419243	3.61629e-60	1.1835e-55	5
HES1	0.419242	1.95325e-10	6.39241e-06	6
POLD2	0.418637	0.000183552	1	9
APOA1	0.418581	2.76003e-10	9.03274e-06	9
CENPI	0.418519	1.79345e-44	5.86941e-40	8
TECR	0.418452	3.76934e-06	0.123359	9
PGP	0.418236	2.02893e-65	6.64008e-61	5
DBI	0.418028	2.57615e-09	8.43096e-05	9
PTGES3	0.417775	3.9126e-108	1.28048e-103	4
TCOF1	0.417761	2.25302e-71	7.37347e-67	5
HAUS6	0.417154	4.61373e-62	1.50993e-57	5
DTYMK	0.417137	2.34434e-44	7.67232e-40	6
ARL16	0.417056	3.30843e-06	0.108275	9
FTL	0.416928	6.78583e-106	2.2208e-101	2
RAD54L	0.416797	1.24395e-150	4.07108e-146	5
RPS3	0.416725	7.00175e-40	2.29146e-35	7
DEPDC1B	0.416698	1.62616e-89	5.32193e-85	5
NDC80	0.416688	4.48829e-36	1.46888e-31	8
CYC1	0.416474	2.73505e-06	0.0895101	9
CCNF	0.416436	7.88516e-59	2.58058e-54	6
STAT1	0.416435	1.0531e-07	0.00344648	7
CDCA2	0.416349	5.08906e-60	1.6655e-55	6
TMEM126A	0.416164	1.7951e-05	0.587484	9
SURF2	0.416132	1.87127e-07	0.00612411	9
PCOLCE2	0.415952	5.69905e-51	1.86513e-46	2
GAP43	0.415667	5.28336e-58	1.72908e-53	2
ALDH1A2	0.415636	4.10264e-74	1.34267e-69	3
NDUFAF3	0.415602	5.52425e-06	0.180792	9
MSRB2	0.415579	1.65903e-107	5.4295e-103	0
PHLDB2	0.415448	6.36365e-13	2.08263e-08	7
CDCA2	0.415337	1.49606e-146	4.89615e-142	4
C12orf10	0.415301	4.36754e-05	1	9
MRPL28	0.415144	1.42422e-06	0.0466105	9
MEGF10	0.4149	7.44683e-123	2.43712e-118	0
LINC02582	0.414882	4.35756e-101	1.4261e-96	2
TPM2	0.414705	1.3586e-05	0.444629	9
CD44	0.4146	3.43174e-189	1.12311e-184	2
RASSF2	0.414089	1.58569e-98	5.18949e-94	4
PRKDC	0.414076	7.89041e-35	2.58229e-30	8
MRPL11	0.41407	0.000171598	1	9
ZFPM2	0.414055	7.33517e-65	2.40058e-60	1
FGFBP3	0.413974	2.12201e-61	6.94469e-57	4
AC013652.1	0.413827	1.09615e-54	3.58738e-50	3
KIF2C	0.41373	4.63271e-41	1.51615e-36	8
HIST1H3G	0.41358	< 9.25E-308	< 9.25E-308	5
CDK1	0.413555	1.41716e-45	4.63795e-41	8
ABRACL	0.413487	1.96999e-140	6.44718e-136	2
SNRPB	0.413419	2.25355e-72	7.37518e-68	5
NDUFS3	0.412813	1.16688e-08	0.000381884	9
LINC02086	0.412797	2.78937e-41	9.12878e-37	7
NEDD9	0.412789	3.65548e-40	1.19633e-35	4
IFITM2	0.412507	1.30264e-95	4.26315e-91	1
COL1A1	0.41227	4.47912e-21	1.46588e-16	7
OSBPL10	0.41223	6.38657e-27	2.09013e-22	7
LSM4	0.412054	7.67886e-76	2.51306e-71	4
ZSWIM7	0.412009	9.78753e-05	1	9
HAS2	0.411928	3.45497e-29	1.13071e-24	6
LSAMP	0.411882	8.73119e-20	2.85746e-15	2
SKA1	0.411752	1.86275e-76	6.09622e-72	6
GALNT13	0.411695	1.57839e-47	5.16559e-43	1
CDK5RAP2	0.411692	1.2643e-64	4.13768e-60	5
CASK	0.411443	9.24403e-145	3.02529e-140	0
TBXT	0.411408	6.20217e-52	2.02978e-47	8
VAMP5	0.411269	2.19425e-64	7.18112e-60	7
PRIM2	0.411187	2.14981e-62	7.03569e-58	5
LINC02767	0.411067	6.59491e-105	2.15832e-100	0
NOTUM	0.411001	2.40551e-21	7.8725e-17	6
PPP2R2B	0.410881	7.24639e-35	2.37153e-30	5
HES1	0.410807	4.67646e-15	1.53046e-10	8
HSPA8	0.41077	3.42163e-111	1.1198e-106	2
SPATA5	0.410756	1.21147e-19	3.96479e-15	8
MIEN1	0.410747	5.97643e-07	0.0195591	9
HOMER1	0.410722	9.15793e-12	2.99712e-07	8
SOX11	0.410691	7.32453e-33	2.3971e-28	6
MND1	0.410662	6.07445e-107	1.98798e-102	4
KRAS	0.410567	6.26654e-92	2.05085e-87	4
CDKN2D	0.41047	5.0982e-43	1.66849e-38	6
SCML1	0.410386	1.05663e-55	3.45805e-51	5
CRABP2	0.409992	4.27797e-25	1.40005e-20	6
DYNLRB1	0.409889	8.69037e-08	0.0028441	9
SLC2A1	0.409671	1.29474e-61	4.23728e-57	1
CREB5	0.409567	7.7817e-82	2.54672e-77	1
PHGDH	0.409283	7.47122e-45	2.4451e-40	5
ADAMTSL2	0.409195	4.73548e-111	1.54978e-106	3
MALAT1	0.409192	2.60742e-82	8.53329e-78	1
BEX3	0.409023	1.51984e-09	4.97399e-05	9
CKAP5	0.409019	1.3678e-60	4.47639e-56	5
SLC3A2	0.408951	4.78104e-05	1	9
H3F3B	0.408935	3.75653e-50	1.2294e-45	6
AUTS2	0.408889	3.56997e-153	1.16834e-148	0
ENC1	0.40879	6.02437e-20	1.9716e-15	6
PSMC5	0.408786	1.33575e-05	0.437152	9
ADRA2C	0.408539	1.02199e-110	3.34467e-106	1
SKA2	0.40853	6.94541e-73	2.27302e-68	4
LAMTOR1	0.408334	4.44143e-08	0.00145355	9
SMC3	0.408304	3.83007e-29	1.25347e-24	8
AKAP12	0.408283	6.71813e-24	2.19864e-19	8
ACAD11	0.408209	1.96964e-21	6.44605e-17	4
AMD1	0.408145	9.14827e-53	2.99395e-48	4
MFSD11	0.408081	7.87095e-26	2.57593e-21	7
GTF3C6	0.407975	1.75673e-05	0.574924	9
PRPS2	0.407927	1.19323e-123	3.90508e-119	0
CIB1	0.407924	7.25769e-146	2.37522e-141	2
DDOST	0.407912	6.68191e-05	1	9
CEP128	0.407893	7.42129e-29	2.42877e-24	6
PAM	0.407371	4.16684e-122	1.36368e-117	2
MTHFD1L	0.407105	2.89698e-54	9.48096e-50	5
HNRNPAB	0.407053	1.89214e-29	6.19241e-25	8
POP7	0.407012	3.22172e-06	0.105437	9
WDHD1	0.406598	3.32869e-80	1.08938e-75	5
CCDC14	0.406577	3.10591e-27	1.01647e-22	8
FHOD3	0.406164	1.68059e-18	5.50007e-14	7
BST2	0.405987	7.95109e-59	2.60215e-54	3
ABCC9	0.405887	7.09884e-59	2.32324e-54	7
THBS2	0.405773	6.23143e-169	2.03936e-164	3
CLIC1	0.405697	1.68471e-09	5.51356e-05	9
CRYGS	0.405215	5.9962e-10	1.96238e-05	9
SALL1	0.405138	1.06314e-58	3.47935e-54	4
NCBP2AS2	0.405122	1.13267e-05	0.37069	9
STAG2	0.405046	3.76843e-31	1.23329e-26	8
ZNF519	0.405026	4.84087e-49	1.58427e-44	8
EIF4E2	0.404799	0.000357963	1	9
PLAGL1	0.40475	8.432e-46	2.75954e-41	4
PRDM1	0.40434	4.1115e-51	1.34557e-46	3
ISM1	0.404123	2.35212e-68	7.69779e-64	1
ABLIM1	0.403697	7.31211e-19	2.39304e-14	6
COLEC12	0.403608	3.95663e-46	1.29489e-41	3
SH3BGRL3	0.403586	6.94569e-25	2.27312e-20	7
PLAAT3	0.403569	2.89755e-06	0.094828	9
MRPS23	0.403425	7.54406e-06	0.246895	9
DEK	0.403036	4.10327e-39	1.34288e-34	6
B2M	0.402953	2.17084e-32	7.10451e-28	7
HNRNPH3	0.402842	4.26769e-67	1.39669e-62	4
HTATIP2	0.40279	2.18313e-242	7.14474e-238	7
RAD23A	0.402732	2.50631e-63	8.20239e-59	5
IMMP2L	0.402711	1.25843e-58	4.11847e-54	0
TMEM259	0.402546	2.3637e-06	0.0773567	9
USP37	0.402102	5.1002e-25	1.66914e-20	8
ARPC3	0.401962	5.64345e-09	0.000184693	9
PTMS	0.401615	3.38723e-29	1.10854e-24	6
COL6A3	0.401581	2.27187e-119	7.43516e-115	2
TSC22D1	0.401443	3.25283e-52	1.06455e-47	1
GRID2	0.401399	4.05432e-10	1.32686e-05	8
ZDHHC4	0.401357	1.12765e-54	3.69046e-50	7
[truncated: 2,180 more rows]

## Sheet: D - Secretome - transcriptome
Proteins secreted by YST cells (GCT72) compared to EC cells (2102EP, NCCIT)
and differentiatlly expressed in YST tissues compared to EC tissues (fold change > 4)
			ANPEP
			APOA1
			APOB
			BMP2
			C5
			CER1
			COL4A6
			CST1
			CYP26A1
			EFEMP2
			EHHADH
			ENPEP
			EPHX2
			F10
			FGF17
			FMO5
			FNDC3B
			GCNT1
			GNPAT
			GPC3
			H2AFY2
			HMGA2
			HP
			ITGA5
			LEFTY2
			LEPREL1
			LIPG
			MAN1A1
			NQO1
			PCBD1
			PDGFD
			PKP2
			SCCPDH
			SFRP1
			SLC2A3
			TFPI
			TLN2
			VIL1
			YAP1

## Sheet: E - SOX17-ChIPseq
chromosome	start	end	width	name	score	signal value	-log10 pvalue	-log10 qvalue	peak summit	annotation	gene start	gene end	gene length	gene strand	gene Id	transcript Id	distance to TSS	gene name	gene description
X	100636289	100636790	502	SOX17_I_II_III_peak_43968	63	3.11706	8.66882	6.36549	171	Promoter (<=1kb)	100632541	100636689	4149	-	ENSG00000000003	ENST00000496771	0	TSPAN6	- && sp|O43657|TSN6_HUMAN Tetraspanin-6 OS=Homo sapiens OX=9606 GN=TSPAN6 PE=1 SV=1 && PF00335:Tetraspanin family
X	100555346	100556128	783	SOX17_I_II_III_peak_43967	85	4.76805	10.9117	8.50043	225	Distal Intergenic	100584936	100599885	14950	+	ENSG00000000005	ENST00000373031	-28808	TNMD	- && sp|Q9H2S6|TNMD_HUMAN Tenomodulin OS=Homo sapiens OX=9606 GN=TNMD PE=1 SV=1 && PF04089:BRICHOS domain
20	50956314	50956650	337	SOX17_I_II_III_peak_26351	196	5.55852	22.5334	19.6623	166	Promoter (<=1kb)	50940153	50957153	17001	-	ENSG00000000419	ENST00000683010	503	DPM1	- && sp|O60762|DPM1_HUMAN Dolichol-phosphate mannosyltransferase subunit 1 OS=Homo sapiens OX=9606 GN=DPM1 PE=1 SV=1 && -
20	50958859	50959391	533	SOX17_I_II_III_peak_26352	133	3.58331	15.9559	13.3336	309	Promoter (<=1kb)	50935020	50959140	24121	-	ENSG00000000419	ENST00000683466	0	DPM1	- && sp|O60762|DPM1_HUMAN Dolichol-phosphate mannosyltransferase subunit 1 OS=Homo sapiens OX=9606 GN=DPM1 PE=1 SV=1 && -
1	169882055	169883077	1023	SOX17_I_II_III_peak_3136	98	4.0555	12.2976	9.826	423	Intron (ENST00000367771/ENSG00000000457, intron 2 of 12)	169853074	169888888	35815	-	ENSG00000000457	ENST00000367770	5811	SCYL3	- && sp|Q8IZE3|PACE1_HUMAN Protein-associating with the carboxyl-terminal domain of ezrin OS=Homo sapiens OX=9606 GN=SCYL3 PE=1 SV=3 && -
1	169893136	169894370	1235	SOX17_I_II_III_peak_3137a	260	4.02481	29.1422	26.0334	528	Promoter (<=1kb)	169849631	169893896	44266	-	ENSG00000000457	ENST00000367771	0	SCYL3	- && sp|Q8IZE3|PACE1_HUMAN Protein-associating with the carboxyl-terminal domain of ezrin OS=Homo sapiens OX=9606 GN=SCYL3 PE=1 SV=3 && -
1	169893136	169894370	1235	SOX17_I_II_III_peak_3137b	36	2.65822	5.72959	3.60471	1098	Promoter (<=1kb)	169849631	169893896	44266	-	ENSG00000000457	ENST00000367771	0	SCYL3	- && sp|Q8IZE3|PACE1_HUMAN Protein-associating with the carboxyl-terminal domain of ezrin OS=Homo sapiens OX=9606 GN=SCYL3 PE=1 SV=3 && -
1	169668111	169668421	311	SOX17_I_II_III_peak_3134	31	2.85284	5.28029	3.19056	149	Intron (ENST00000498289/ENSG00000000460, intron 1 of 28)	169662007	169853085	191079	+	ENSG00000000460	ENST00000498289	6104	C1orf112	- && sp|Q9NSG2|CA112_HUMAN Uncharacterized protein C1orf112 OS=Homo sapiens OX=9606 GN=C1orf112 PE=1 SV=1 && -
1	169794630	169795381	752	SOX17_I_II_III_peak_3135a	31	2.73988	5.20014	3.11704	159	Promoter (<=1kb)	169794730	169804386	9657	+	ENSG00000000460	ENST00000472795	0	C1orf112	- && sp|Q9NSG2|CA112_HUMAN Uncharacterized protein C1orf112 OS=Homo sapiens OX=9606 GN=C1orf112 PE=1 SV=1 && -
1	169794630	169795381	752	SOX17_I_II_III_peak_3135b	53	2.96187	7.60861	5.36167	553	Promoter (<=1kb)	169794730	169804386	9657	+	ENSG00000000460	ENST00000472795	0	C1orf112	- && sp|Q9NSG2|CA112_HUMAN Uncharacterized protein C1orf112 OS=Homo sapiens OX=9606 GN=C1orf112 PE=1 SV=1 && -
6	143511281	143511721	441	SOX17_I_II_III_peak_36697	134	3.85135	16.1189	13.4887	225	Promoter (<=1kb)	143494812	143511720	16909	-	ENSG00000001036	ENST00000002165	0	FUCA2	- && sp|Q9BTY2|FUCO2_HUMAN Plasma alpha-L-fucosidase OS=Homo sapiens OX=9606 GN=FUCA2 PE=1 SV=2 && PF16757:Alpha-L-fucosidase C-terminal domain|PF01120:Alpha-L-fucosidase
6	53542578	53542888	311	SOX17_I_II_III_peak_35782	39	3.37516	6.08604	3.93611	249	Promoter (1-2kb)	53498387	53544633	46247	-	ENSG00000001084	ENST00000643939	1745	GCLC	- && sp|P48506|GSH1_HUMAN Glutamate--cysteine ligase catalytic subunit OS=Homo sapiens OX=9606 GN=GCLC PE=1 SV=2 && PF03074:Glutamate-cysteine ligase
6	53544200	53545383	1184	SOX17_I_II_III_peak_35783a	157	3.9929	18.4858	15.7669	315	Promoter (<=1kb)	53497341	53545101	47761	-	ENSG00000001084	ENST00000650454	0	GCLC	- && sp|P48506|GSH1_HUMAN Glutamate--cysteine ligase catalytic subunit OS=Homo sapiens OX=9606 GN=GCLC PE=1 SV=2 && PF03074:Glutamate-cysteine ligase
6	53544200	53545383	1184	SOX17_I_II_III_peak_35783b	238	4.04152	26.9168	23.8852	708	Promoter (<=1kb)	53497341	53545101	47761	-	ENSG00000001084	ENST00000650454	0	GCLC	- && sp|P48506|GSH1_HUMAN Glutamate--cysteine ligase catalytic subunit OS=Homo sapiens OX=9606 GN=GCLC PE=1 SV=2 && PF03074:Glutamate-cysteine ligase
6	53547838	53548453	616	SOX17_I_II_III_peak_35784	467	8.08305	50.5596	46.7932	314	Promoter (<=1kb)	53497384	53548206	50823	-	ENSG00000001084	ENST00000616923	0	GCLC	- && sp|P48506|GSH1_HUMAN Glutamate--cysteine ligase catalytic subunit OS=Homo sapiens OX=9606 GN=GCLC PE=1 SV=2 && PF03074:Glutamate-cysteine ligase
6	41072487	41073992	1506	SOX17_I_II_III_peak_35548a	14	1.96139	3.34496	1.44866	92	Promoter (<=1kb)	41072974	41102403	29430	+	ENSG00000001167	ENST00000341376	0	NFYA	- && sp|P23511|NFYA_HUMAN Nuclear transcription factor Y subunit alpha OS=Homo sapiens OX=9606 GN=NFYA PE=1 SV=2 && PF02045:CCAAT-binding transcription factor (CBF-B/NF-YA) subunit B
6	41072487	41073992	1506	SOX17_I_II_III_peak_35548b	362	5.58166	39.7179	36.2514	535	Promoter (<=1kb)	41072974	41102403	29430	+	ENSG00000001167	ENST00000341376	0	NFYA	- && sp|P23511|NFYA_HUMAN Nuclear transcription factor Y subunit alpha OS=Homo sapiens OX=9606 GN=NFYA PE=1 SV=2 && PF02045:CCAAT-binding transcription factor (CBF-B/NF-YA) subunit B
6	41072487	41073992	1506	SOX17_I_II_III_peak_35548c	132	3.42226	15.8929	13.2751	1182	Promoter (<=1kb)	41072974	41102403	29430	+	ENSG00000001167	ENST00000341376	0	NFYA	- && sp|P23511|NFYA_HUMAN Nuclear transcription factor Y subunit alpha OS=Homo sapiens OX=9606 GN=NFYA PE=1 SV=2 && PF02045:CCAAT-binding transcription factor (CBF-B/NF-YA) subunit B
1	24364775	24365100	326	SOX17_I_II_III_peak_704	25	2.73929	4.54644	2.52223	259	Intron (ENST00000337248/ENSG00000001460, intron 7 of 8)	24369043	24379823	10781	-	ENSG00000001460	ENST00000438866	14723	STPG1	- && sp|Q5TH74|STPG1_HUMAN O(6)-methylguanine-induced apoptosis 2 OS=Homo sapiens OX=9606 GN=STPG1 PE=1 SV=1 && -
1	24375341	24375890	550	SOX17_I_II_III_peak_705	67	4.1449	9.08113	6.7587	281	Intron (ENST00000337248/ENSG00000001460, intron 5 of 8)	24369043	24379823	10781	-	ENSG00000001460	ENST00000438866	3933	STPG1	- && sp|Q5TH74|STPG1_HUMAN O(6)-methylguanine-induced apoptosis 2 OS=Homo sapiens OX=9606 GN=STPG1 PE=1 SV=1 && -
1	24389342	24390084	743	SOX17_I_II_III_peak_706	218	6.87838	24.7913	21.8375	281	Promoter (1-2kb)	24379273	24391679	12407	-	ENSG00000001460	ENST00000435187	1595	STPG1	- && sp|Q5TH74|STPG1_HUMAN O(6)-methylguanine-induced apoptosis 2 OS=Homo sapiens OX=9606 GN=STPG1 PE=1 SV=1 && -
1	24413282	24413769	488	SOX17_I_II_III_peak_707	102	2.952	12.7833	10.2897	274	Promoter (<=1kb)	24357005	24413725	56721	-	ENSG00000001460	ENST00000003583	0	STPG1	- && sp|Q5TH74|STPG1_HUMAN O(6)-methylguanine-induced apoptosis 2 OS=Homo sapiens OX=9606 GN=STPG1 PE=1 SV=1 && -
1	24415320	24415640	321	SOX17_I_II_III_peak_708	51	2.89271	7.35723	5.12629	195	Promoter (<=1kb)	24415802	24472976	57175	+	ENSG00000001461	ENST00000374399	-162	NIPAL3	- && sp|Q6P499|NPAL3_HUMAN NIPA-like protein 3 OS=Homo sapiens OX=9606 GN=NIPAL3 PE=1 SV=1 && PF05653:Magnesium transporter NIPA
6	46129840	46130574	735	SOX17_I_II_III_peak_35714	128	5.08629	15.5001	12.8966	251	Promoter (<=1kb)	46129989	46146688	16700	+	ENSG00000001561	ENST00000321037	0	ENPP4	- && sp|Q9Y6X5|ENPP4_HUMAN Bis(5'-adenosyl)-triphosphatase ENPP4 OS=Homo sapiens OX=9606 GN=ENPP4 PE=1 SV=3 && PF01663:Type I phosphodiesterase / nucleotide pyrophosphatase
3	50150951	50151352	402	SOX17_I_II_III_peak_28848	23	2.5789	4.35259	2.34301	247	Intron (ENST00000437204/ENSG00000235016, intron 1 of 3)	50155045	50182766	27722	+	ENSG00000001617	ENST00000414301	-3693	SEMA3F	- && sp|Q13275|SEM3F_HUMAN Semaphorin-3F OS=Homo sapiens OX=9606 GN=SEMA3F PE=2 SV=2 && -
3	50154134	50155654	1521	SOX17_I_II_III_peak_28849a	27	2.7395	4.7648	2.71211	98	Promoter (<=1kb)	50155045	50182766	27722	+	ENSG00000001617	ENST00000414301	0	SEMA3F	- && sp|Q13275|SEM3F_HUMAN Semaphorin-3F OS=Homo sapiens OX=9606 GN=SEMA3F PE=2 SV=2 && -
3	50154134	50155654	1521	SOX17_I_II_III_peak_28849b	166	3.75418	19.3806	16.6277	1148	Promoter (<=1kb)	50155045	50182766	27722	+	ENSG00000001617	ENST00000414301	0	SEMA3F	- && sp|Q13275|SEM3F_HUMAN Semaphorin-3F OS=Homo sapiens OX=9606 GN=SEMA3F PE=2 SV=2 && -
7	92245467	92246539	1073	SOX17_I_II_III_peak_38719	210	4.27626	23.9321	21.009	745	Promoter (<=1kb)	92245974	92401383	155410	+	ENSG00000001629	ENST00000265742	0	ANKIB1	- && sp|Q9P2G1|AKIB1_HUMAN Ankyrin repeat and IBR domain-containing protein 1 OS=Homo sapiens OX=9606 GN=ANKIB1 PE=1 SV=3 && -
7	92133813	92134921	1109	SOX17_I_II_III_peak_38717a	163	4.42211	19.1159	16.3732	301	Promoter (<=1kb)	92084987	92134503	49517	-	ENSG00000001630	ENST00000691309	0	CYP51A1	- && sp|Q16850|CP51A_HUMAN Lanosterol 14-alpha demethylase OS=Homo sapiens OX=9606 GN=CYP51A1 PE=1 SV=3 && -
7	92133813	92134921	1109	SOX17_I_II_III_peak_38717b	110	4.02624	13.5438	11.0214	930	Promoter (<=1kb)	92084987	92134503	49517	-	ENSG00000001630	ENST00000691309	0	CYP51A1	- && sp|Q16850|CP51A_HUMAN Lanosterol 14-alpha demethylase OS=Homo sapiens OX=9606 GN=CYP51A1 PE=1 SV=3 && -
12	949187	950398	1212	SOX17_I_II_III_peak_8500a	366	5.25315	40.0997	36.622	334	Promoter (<=1kb)	911736	949694	37959	-	ENSG00000002016	ENST00000358495	0	RAD52	- && sp|P43351|RAD52_HUMAN DNA repair protein RAD52 homolog OS=Homo sapiens OX=9606 GN=RAD52 PE=1 SV=1 && -
12	949187	950398	1212	SOX17_I_II_III_peak_8500b	218	3.65897	24.8241	21.8692	949	Promoter (<=1kb)	911736	949694	37959	-	ENSG00000002016	ENST00000358495	0	RAD52	- && sp|P43351|RAD52_HUMAN DNA repair protein RAD52 homolog OS=Homo sapiens OX=9606 GN=RAD52 PE=1 SV=1 && -
11	64271445	64271884	440	SOX17_I_II_III_peak_7371	170	4.96512	19.8491	17.0777	238	Promoter (<=1kb)	64270269	64271868	1600	-	ENSG00000002330	ENST00000493798	0	BAD	- && sp|Q92934|BAD_HUMAN Bcl2-associated agonist of cell death OS=Homo sapiens OX=9606 GN=BAD PE=1 SV=3 && PF10514:Pro-apoptotic Bcl-2 protein, BAD
11	64284300	64286233	1934	SOX17_I_II_III_peak_7372a	72	2.60821	9.5997	7.24746	335	Promoter (<=1kb)	64269830	64284639	14810	-	ENSG00000002330	ENST00000394532	0	BAD	- && sp|Q92934|BAD_HUMAN Bcl2-associated agonist of cell death OS=Homo sapiens OX=9606 GN=BAD PE=1 SV=3 && PF10514:Pro-apoptotic Bcl-2 protein, BAD
11	64284300	64286233	1934	SOX17_I_II_III_peak_7372b	191	4.07543	21.9856	19.1346	1113	Promoter (<=1kb)	64269830	64284639	14810	-	ENSG00000002330	ENST00000394532	0	BAD	- && sp|Q92934|BAD_HUMAN Bcl2-associated agonist of cell death OS=Homo sapiens OX=9606 GN=BAD PE=1 SV=3 && PF10514:Pro-apoptotic Bcl-2 protein, BAD
11	64284300	64286233	1934	SOX17_I_II_III_peak_7372c	127	3.20806	15.3657	12.7669	1355	Promoter (<=1kb)	64269830	64284639	14810	-	ENSG00000002330	ENST00000394532	0	BAD	- && sp|Q92934|BAD_HUMAN Bcl2-associated agonist of cell death OS=Homo sapiens OX=9606 GN=BAD PE=1 SV=3 && PF10514:Pro-apoptotic Bcl-2 protein, BAD
4	17576942	17577856	915	SOX17_I_II_III_peak_31126	184	4.40004	21.2991	18.4724	587	Promoter (<=1kb)	17577198	17607970	30773	+	ENSG00000002549	ENST00000226299	0	LAP3	- && sp|P28838|AMPL_HUMAN Cytosol aminopeptidase OS=Homo sapiens OX=9606 GN=LAP3 PE=1 SV=3 && PF02789:Cytosol aminopeptidase family, N-terminal domain|PF00883:Cytosol aminopeptidase family, catalytic domain
4	11428633	11429274	642	SOX17_I_II_III_peak_31083	132	3.94014	15.8746	13.26	275	Promoter (<=1kb)	11393150	11428894	35745	-	ENSG00000002587	ENST00000002596	0	HS3ST1	- && sp|O14792|HS3S1_HUMAN Heparan sulfate glucosamine 3-O-sulfotransferase 1 OS=Homo sapiens OX=9606 GN=HS3ST1 PE=1 SV=1 && PF00685:Sulfotransferase domain
7	121320691	121321016	326	SOX17_I_II_III_peak_39083	43	3.5833	6.53912	4.35722	184	Distal Intergenic	121325367	121339458	14092	+	ENSG00000002745	ENST00000361301	-4351	WNT16	- && sp|Q9UBV4|WNT16_HUMAN Protein Wnt-16 OS=Homo sapiens OX=9606 GN=WNT16 PE=2 SV=1 && PF00110:wnt family
7	121330470	121330818	349	SOX17_I_II_III_peak_39084	130	3.88498	15.6198	13.0115	149	Promoter (1-2kb)	121329000	121341104	12105	+	ENSG00000002745	ENST00000222462	1470	WNT16	- && sp|Q9UBV4|WNT16_HUMAN Protein Wnt-16 OS=Homo sapiens OX=9606 GN=WNT16 PE=2 SV=1 && PF00110:wnt family
7	43112889	43113713	825	SOX17_I_II_III_peak_38191a	63	3.25806	8.65647	6.3544	277	Promoter (<=1kb)	43113741	43438763	325023	+	ENSG00000002746	ENST00000492310	-28	HECW1	- && sp|Q76N89|HECW1_HUMAN E3 ubiquitin-protein ligase HECW1 OS=Homo sapiens OX=9606 GN=HECW1 PE=1 SV=3 && PF18436:Helical box domain of E3 ubiquitin-protein ligase HECW1|PF16562:N-terminal domain of E3 ubiquitin-protein ligase HECW1 and 2|PF00397:WW domain|PF00168:C2 domain|PF00632:HECT-domain (ubiquitin-transferase)
7	43112889	43113713	825	SOX17_I_II_III_peak_38191b	93	3.90458	11.7722	9.32238	552	Promoter (<=1kb)	43113741	43438763	325023	+	ENSG00000002746	ENST00000492310	-28	HECW1	- && sp|Q76N89|HECW1_HUMAN E3 ubiquitin-protein ligase HECW1 OS=Homo sapiens OX=9606 GN=HECW1 PE=1 SV=3 && PF18436:Helical box domain of E3 ubiquitin-protein ligase HECW1|PF16562:N-terminal domain of E3 ubiquitin-protein ligase HECW1 and 2|PF00397:WW domain|PF00168:C2 domain|PF00632:HECT-domain (ubiquitin-transferase)
7	43390473	43391813	1341	SOX17_I_II_III_peak_38192	98	5.64277	12.3698	9.89625	364	Intron (ENST00000453890/ENSG00000002746, intron 5 of 27)	43396673	43440597	43925	+	ENSG00000002746	ENST00000471043	-4860	HECW1	- && sp|Q76N89|HECW1_HUMAN E3 ubiquitin-protein ligase HECW1 OS=Homo sapiens OX=9606 GN=HECW1 PE=1 SV=3 && PF18436:Helical box domain of E3 ubiquitin-protein ligase HECW1|PF16562:N-terminal domain of E3 ubiquitin-protein ligase HECW1 and 2|PF00397:WW domain|PF00168:C2 domain|PF00632:HECT-domain (ubiquitin-transferase)
7	1809698	1810254	557	SOX17_I_II_III_peak_37389	29	2.164	4.99564	2.9262	228	Distal Intergenic	1815795	1817085	1291	-	ENSG00000002822	ENST00000468372	6831	MAD1L1	- && sp|Q9Y6D9|MD1L1_HUMAN Mitotic spindle assembly checkpoint protein MAD1 OS=Homo sapiens OX=9606 GN=MAD1L1 PE=1 SV=2 && PF05557:Mitotic checkpoint protein
7	1812894	1813285	392	SOX17_I_II_III_peak_37390	46	2.41858	6.89951	4.69846	259	Downstream (2-3kb)	1815795	1817085	1291	-	ENSG00000002822	ENST00000468372	3800	MAD1L1	- && sp|Q9Y6D9|MD1L1_HUMAN Mitotic spindle assembly checkpoint protein MAD1 OS=Homo sapiens OX=9606 GN=MAD1L1 PE=1 SV=2 && PF05557:Mitotic checkpoint protein
7	1817055	1817401	347	SOX17_I_II_III_peak_37391	80	3.31585	10.4641	8.07182	215	Promoter (<=1kb)	1815795	1817085	1291	-	ENSG00000002822	ENST00000468372	0	MAD1L1	- && sp|Q9Y6D9|MD1L1_HUMAN Mitotic spindle assembly checkpoint protein MAD1 OS=Homo sapiens OX=9606 GN=MAD1L1 PE=1 SV=2 && PF05557:Mitotic checkpoint protein
7	2175038	2175357	320	SOX17_I_II_III_peak_37428	64	3.45865	8.78882	6.47748	158	Promoter (<=1kb)	2069194	2175385	106192	-	ENSG00000002822	ENST00000491858	28	MAD1L1	- && sp|Q9Y6D9|MD1L1_HUMAN Mitotic spindle assembly checkpoint protein MAD1 OS=Homo sapiens OX=9606 GN=MAD1L1 PE=1 SV=2 && PF05557:Mitotic checkpoint protein
7	2199402	2199771	370	SOX17_I_II_III_peak_37429	83	3.26171	10.7521	8.34805	198	Intron (ENST00000402746/ENSG00000002822, intron 8 of 16)	2069194	2193475	124282	-	ENSG00000002822	ENST00000464742	-5927	MAD1L1	- && sp|Q9Y6D9|MD1L1_HUMAN Mitotic spindle assembly checkpoint protein MAD1 OS=Homo sapiens OX=9606 GN=MAD1L1 PE=1 SV=2 && PF05557:Mitotic checkpoint protein
7	2211196	2211506	311	SOX17_I_II_III_peak_37430	72	3.44398	9.57613	7.22591	171	Promoter (1-2kb)	2148374	2213234	64861	-	ENSG00000002822	ENST00000459731	1728	MAD1L1	- && sp|Q9Y6D9|MD1L1_HUMAN Mitotic spindle assembly checkpoint protein MAD1 OS=Homo sapiens OX=9606 GN=MAD1L1 PE=1 SV=2 && PF05557:Mitotic checkpoint protein
7	2232159	2233301	1143	SOX17_I_II_III_peak_37431	197	2.7967	22.6585	19.7817	722	Promoter (<=1kb)	1815794	2232945	417152	-	ENSG00000002822	ENST00000402746	0	MAD1L1	- && sp|Q9Y6D9|MD1L1_HUMAN Mitotic spindle assembly checkpoint protein MAD1 OS=Homo sapiens OX=9606 GN=MAD1L1 PE=1 SV=2 && PF05557:Mitotic checkpoint protein
7	1863140	1863740	601	SOX17_I_II_III_peak_37395	95	3.42539	12.0187	9.55874	292	Intron (ENST00000481633/ENSG00000002822, intron 1 of 1)	1815793	1872756	56964	-	ENSG00000002822	ENST00000481633	9016	MAD1L1	- && sp|Q9Y6D9|MD1L1_HUMAN Mitotic spindle assembly checkpoint protein MAD1 OS=Homo sapiens OX=9606 GN=MAD1L1 PE=1 SV=2 && PF05557:Mitotic checkpoint protein
7	1873063	1873373	311	SOX17_I_II_III_peak_37396	38	2.66074	5.94357	3.80214	153	Promoter (<=1kb)	1815793	1872756	56964	-	ENSG00000002822	ENST00000481633	-307	MAD1L1	- && sp|Q9Y6D9|MD1L1_HUMAN Mitotic spindle assembly checkpoint protein MAD1 OS=Homo sapiens OX=9606 GN=MAD1L1 PE=1 SV=2 && PF05557:Mitotic checkpoint protein
7	1874886	1875364	479	SOX17_I_II_III_peak_37397	34	2.08453	5.6128	3.49592	425	Promoter (2-3kb)	1815793	1872756	56964	-	ENSG00000002822	ENST00000481633	-2130	MAD1L1	- && sp|Q9Y6D9|MD1L1_HUMAN Mitotic spindle assembly checkpoint protein MAD1 OS=Homo sapiens OX=9606 GN=MAD1L1 PE=1 SV=2 && PF05557:Mitotic checkpoint protein
7	1875873	1876189	317	SOX17_I_II_III_peak_37398	84	3.18072	10.9103	8.49965	154	Intron (ENST00000402746/ENSG00000002822, intron 16 of 16)	1815793	1872756	56964	-	ENSG00000002822	ENST00000481633	-3117	MAD1L1	- && sp|Q9Y6D9|MD1L1_HUMAN Mitotic spindle assembly checkpoint protein MAD1 OS=Homo sapiens OX=9606 GN=MAD1L1 PE=1 SV=2 && PF05557:Mitotic checkpoint protein
7	1899876	1900278	403	SOX17_I_II_III_peak_37399	90	3.58262	11.5287	9.08977	174	Intron (ENST00000402746/ENSG00000002822, intron 15 of 16)	1815793	1872756	56964	-	ENSG00000002822	ENST00000481633	-27120	MAD1L1	- && sp|Q9Y6D9|MD1L1_HUMAN Mitotic spindle assembly checkpoint protein MAD1 OS=Homo sapiens OX=9606 GN=MAD1L1 PE=1 SV=2 && PF05557:Mitotic checkpoint protein
7	1918338	1918694	357	SOX17_I_II_III_peak_37400	61	2.94131	8.42747	6.13829	160	Intron (ENST00000402746/ENSG00000002822, intron 15 of 16)	1898200	1940549	42350	-	ENSG00000002822	ENST00000437877	21855	MAD1L1	- && sp|Q9Y6D9|MD1L1_HUMAN Mitotic spindle assembly checkpoint protein MAD1 OS=Homo sapiens OX=9606 GN=MAD1L1 PE=1 SV=2 && PF05557:Mitotic checkpoint protein
7	1923324	1923763	440	SOX17_I_II_III_peak_37401	90	3.49745	11.4739	9.0386	219	Intron (ENST00000402746/ENSG00000002822, intron 15 of 16)	1898200	1940549	42350	-	ENSG00000002822	ENST00000437877	16786	MAD1L1	- && sp|Q9Y6D9|MD1L1_HUMAN Mitotic spindle assembly checkpoint protein MAD1 OS=Homo sapiens OX=9606 GN=MAD1L1 PE=1 SV=2 && PF05557:Mitotic checkpoint protein
7	1929378	1929808	431	SOX17_I_II_III_peak_37402	64	3.53912	8.74288	6.43451	171	Intron (ENST00000402746/ENSG00000002822, intron 15 of 16)	1898200	1940549	42350	-	ENSG00000002822	ENST00000437877	10741	MAD1L1	- && sp|Q9Y6D9|MD1L1_HUMAN Mitotic spindle assembly checkpoint protein MAD1 OS=Homo sapiens OX=9606 GN=MAD1L1 PE=1 SV=2 && PF05557:Mitotic checkpoint protein
7	1939065	1939440	376	SOX17_I_II_III_peak_37403	86	3.34085	11.0951	8.67544	151	Promoter (1-2kb)	1898200	1940549	42350	-	ENSG00000002822	ENST00000437877	1109	MAD1L1	- && sp|Q9Y6D9|MD1L1_HUMAN Mitotic spindle assembly checkpoint protein MAD1 OS=Homo sapiens OX=9606 GN=MAD1L1 PE=1 SV=2 && PF05557:Mitotic checkpoint protein
7	1941040	1941850	811	SOX17_I_II_III_peak_37404a	93	3.57475	11.7938	9.34368	196	Promoter (<=1kb)	1898200	1940549	42350	-	ENSG00000002822	ENST00000437877	-491	MAD1L1	- && sp|Q9Y6D9|MD1L1_HUMAN Mitotic spindle assembly checkpoint protein MAD1 OS=Homo sapiens OX=9606 GN=MAD1L1 PE=1 SV=2 && PF05557:Mitotic checkpoint protein
7	1941040	1941850	811	SOX17_I_II_III_peak_37404b	69	3.0827	9.24936	6.91707	640	Promoter (<=1kb)	1898200	1940549	42350	-	ENSG00000002822	ENST00000437877	-491	MAD1L1	- && sp|Q9Y6D9|MD1L1_HUMAN Mitotic spindle assembly checkpoint protein MAD1 OS=Homo sapiens OX=9606 GN=MAD1L1 PE=1 SV=2 && PF05557:Mitotic checkpoint protein
7	1966643	1967032	390	SOX17_I_II_III_peak_37405	225	3.86581	25.5668	22.5838	180	Intron (ENST00000402746/ENSG00000002822, intron 13 of 16)	1816082	1980791	164710	-	ENSG00000002822	ENST00000450235	13759	MAD1L1	- && sp|Q9Y6D9|MD1L1_HUMAN Mitotic spindle assembly checkpoint protein MAD1 OS=Homo sapiens OX=9606 GN=MAD1L1 PE=1 SV=2 && PF05557:Mitotic checkpoint protein
7	1967551	1967923	373	SOX17_I_II_III_peak_37406	167	4.34457	19.5271	16.7679	200	Intron (ENST00000402746/ENSG00000002822, intron 13 of 16)	1816082	1980791	164710	-	ENSG00000002822	ENST00000450235	12868	MAD1L1	- && sp|Q9Y6D9|MD1L1_HUMAN Mitotic spindle assembly checkpoint protein MAD1 OS=Homo sapiens OX=9606 GN=MAD1L1 PE=1 SV=2 && PF05557:Mitotic checkpoint protein
7	1977053	1977475	423	SOX17_I_II_III_peak_37407	40	2.45655	6.18749	4.02859	232	Intron (ENST00000402746/ENSG00000002822, intron 13 of 16)	1816082	1980791	164710	-	ENSG00000002822	ENST00000450235	3316	MAD1L1	- && sp|Q9Y6D9|MD1L1_HUMAN Mitotic spindle assembly checkpoint protein MAD1 OS=Homo sapiens OX=9606 GN=MAD1L1 PE=1 SV=2 && PF05557:Mitotic checkpoint protein
7	1979788	1980226	439	SOX17_I_II_III_peak_37408	23	2.35138	4.36099	2.35064	388	Promoter (<=1kb)	1816082	1980791	164710	-	ENSG00000002822	ENST00000450235	565	MAD1L1	- && sp|Q9Y6D9|MD1L1_HUMAN Mitotic spindle assembly checkpoint protein MAD1 OS=Homo sapiens OX=9606 GN=MAD1L1 PE=1 SV=2 && PF05557:Mitotic checkpoint protein
7	1989414	1989783	370	SOX17_I_II_III_peak_37409	59	2.94621	8.21375	5.93319	242	Intron (ENST00000402746/ENSG00000002822, intron 12 of 16)	1816082	1980791	164710	-	ENSG00000002822	ENST00000450235	-8623	MAD1L1	- && sp|Q9Y6D9|MD1L1_HUMAN Mitotic spindle assembly checkpoint protein MAD1 OS=Homo sapiens OX=9606 GN=MAD1L1 PE=1 SV=2 && PF05557:Mitotic checkpoint protein
7	1996062	1996499	438	SOX17_I_II_III_peak_37410	110	4.02624	13.5438	11.0214	187	Intron (ENST00000402746/ENSG00000002822, intron 12 of 16)	1816082	1980791	164710	-	ENSG00000002822	ENST00000450235	-15271	MAD1L1	- && sp|Q9Y6D9|MD1L1_HUMAN Mitotic spindle assembly checkpoint protein MAD1 OS=Homo sapiens OX=9606 GN=MAD1L1 PE=1 SV=2 && PF05557:Mitotic checkpoint protein
7	2004416	2004726	311	SOX17_I_II_III_peak_37411	36	2.56831	5.82299	3.69237	156	Intron (ENST00000402746/ENSG00000002822, intron 11 of 16)	1816082	1980791	164710	-	ENSG00000002822	ENST00000450235	-23625	MAD1L1	- && sp|Q9Y6D9|MD1L1_HUMAN Mitotic spindle assembly checkpoint protein MAD1 OS=Homo sapiens OX=9606 GN=MAD1L1 PE=1 SV=2 && PF05557:Mitotic checkpoint protein
7	2012207	2012609	403	SOX17_I_II_III_peak_37412	29	2.45838	5.06475	2.98997	150	Intron (ENST00000402746/ENSG00000002822, intron 11 of 16)	1816082	1980791	164710	-	ENSG00000002822	ENST00000450235	-31416	MAD1L1	- && sp|Q9Y6D9|MD1L1_HUMAN Mitotic spindle assembly checkpoint protein MAD1 OS=Homo sapiens OX=9606 GN=MAD1L1 PE=1 SV=2 && PF05557:Mitotic checkpoint protein
7	2020246	2020578	333	SOX17_I_II_III_peak_37413a	13	1.88753	3.19714	1.31568	149	Intron (ENST00000402746/ENSG00000002822, intron 10 of 16)	1816082	1980791	164710	-	ENSG00000002822	ENST00000450235	-39455	MAD1L1	- && sp|Q9Y6D9|MD1L1_HUMAN Mitotic spindle assembly checkpoint protein MAD1 OS=Homo sapiens OX=9606 GN=MAD1L1 PE=1 SV=2 && PF05557:Mitotic checkpoint protein
7	2020246	2020578	333	SOX17_I_II_III_peak_37413b	16	2.11758	3.55768	1.63202	309	Intron (ENST00000402746/ENSG00000002822, intron 10 of 16)	1816082	1980791	164710	-	ENSG00000002822	ENST00000450235	-39455	MAD1L1	- && sp|Q9Y6D9|MD1L1_HUMAN Mitotic spindle assembly checkpoint protein MAD1 OS=Homo sapiens OX=9606 GN=MAD1L1 PE=1 SV=2 && PF05557:Mitotic checkpoint protein
7	2043679	2044107	429	SOX17_I_II_III_peak_37414	58	3.03947	8.1324	5.85881	287	Intron (ENST00000402746/ENSG00000002822, intron 10 of 16)	1957629	2080013	122385	-	ENSG00000002822	ENST00000438959	35906	MAD1L1	- && sp|Q9Y6D9|MD1L1_HUMAN Mitotic spindle assembly checkpoint protein MAD1 OS=Homo sapiens OX=9606 GN=MAD1L1 PE=1 SV=2 && PF05557:Mitotic checkpoint protein
7	2053927	2054479	553	SOX17_I_II_III_peak_37415	63	3.11706	8.66882	6.36549	307	Intron (ENST00000402746/ENSG00000002822, intron 10 of 16)	1957629	2080013	122385	-	ENSG00000002822	ENST00000438959	25534	MAD1L1	- && sp|Q9Y6D9|MD1L1_HUMAN Mitotic spindle assembly checkpoint protein MAD1 OS=Homo sapiens OX=9606 GN=MAD1L1 PE=1 SV=2 && PF05557:Mitotic checkpoint protein
7	2054786	2055164	379	SOX17_I_II_III_peak_37416	61	2.94131	8.42747	6.13829	226	Intron (ENST00000402746/ENSG00000002822, intron 10 of 16)	1957629	2080013	122385	-	ENSG00000002822	ENST00000438959	24849	MAD1L1	- && sp|Q9Y6D9|MD1L1_HUMAN Mitotic spindle assembly checkpoint protein MAD1 OS=Homo sapiens OX=9606 GN=MAD1L1 PE=1 SV=2 && PF05557:Mitotic checkpoint protein
7	2079679	2080168	490	SOX17_I_II_III_peak_37417	43	2.60837	6.49503	4.31648	342	Promoter (<=1kb)	1957629	2080013	122385	-	ENSG00000002822	ENST00000438959	0	MAD1L1	- && sp|Q9Y6D9|MD1L1_HUMAN Mitotic spindle assembly checkpoint protein MAD1 OS=Homo sapiens OX=9606 GN=MAD1L1 PE=1 SV=2 && PF05557:Mitotic checkpoint protein
7	2102962	2103564	603	SOX17_I_II_III_peak_37418	92	3.48685	11.7267	9.27921	237	Intron (ENST00000402746/ENSG00000002822, intron 9 of 16)	2014506	2107708	93203	-	ENSG00000002822	ENST00000421113	4144	MAD1L1	- && sp|Q9Y6D9|MD1L1_HUMAN Mitotic spindle assembly checkpoint protein MAD1 OS=Homo sapiens OX=9606 GN=MAD1L1 PE=1 SV=2 && PF05557:Mitotic checkpoint protein
7	2105822	2106272	451	SOX17_I_II_III_peak_37419	65	2.87588	8.83623	6.52311	285	Promoter (1-2kb)	2014506	2107708	93203	-	ENSG00000002822	ENST00000421113	1436	MAD1L1	- && sp|Q9Y6D9|MD1L1_HUMAN Mitotic spindle assembly checkpoint protein MAD1 OS=Homo sapiens OX=9606 GN=MAD1L1 PE=1 SV=2 && PF05557:Mitotic checkpoint protein
7	2109974	2110470	497	SOX17_I_II_III_peak_37420	52	2.74822	7.4646	5.22945	315	Promoter (<=1kb)	1980486	2109601	129116	-	ENSG00000002822	ENST00000444373	-373	MAD1L1	- && sp|Q9Y6D9|MD1L1_HUMAN Mitotic spindle assembly checkpoint protein MAD1 OS=Homo sapiens OX=9606 GN=MAD1L1 PE=1 SV=2 && PF05557:Mitotic checkpoint protein
7	2111105	2111485	381	SOX17_I_II_III_peak_37421	181	4.08179	20.9786	18.164	168	Promoter (1-2kb)	1980486	2109601	129116	-	ENSG00000002822	ENST00000444373	-1504	MAD1L1	- && sp|Q9Y6D9|MD1L1_HUMAN Mitotic spindle assembly checkpoint protein MAD1 OS=Homo sapiens OX=9606 GN=MAD1L1 PE=1 SV=2 && PF05557:Mitotic checkpoint protein
7	2120900	2121365	466	SOX17_I_II_III_peak_37422	36	2.4314	5.79339	3.66425	257	Intron (ENST00000402746/ENSG00000002822, intron 9 of 16)	1980486	2109601	129116	-	ENSG00000002822	ENST00000444373	-11299	MAD1L1	- && sp|Q9Y6D9|MD1L1_HUMAN Mitotic spindle assembly checkpoint protein MAD1 OS=Homo sapiens OX=9606 GN=MAD1L1 PE=1 SV=2 && PF05557:Mitotic checkpoint protein
7	2155983	2156364	382	SOX17_I_II_III_peak_37423	172	4.36689	19.9959	17.2176	204	Intron (ENST00000402746/ENSG00000002822, intron 8 of 16)	2069194	2175385	106192	-	ENSG00000002822	ENST00000491858	19021	MAD1L1	- && sp|Q9Y6D9|MD1L1_HUMAN Mitotic spindle assembly checkpoint protein MAD1 OS=Homo sapiens OX=9606 GN=MAD1L1 PE=1 SV=2 && PF05557:Mitotic checkpoint protein
7	2160036	2160752	717	SOX17_I_II_III_peak_37424	117	3.60748	14.3049	11.749	479	Intron (ENST00000402746/ENSG00000002822, intron 8 of 16)	2069194	2175385	106192	-	ENSG00000002822	ENST00000491858	14633	MAD1L1	- && sp|Q9Y6D9|MD1L1_HUMAN Mitotic spindle assembly checkpoint protein MAD1 OS=Homo sapiens OX=9606 GN=MAD1L1 PE=1 SV=2 && PF05557:Mitotic checkpoint protein
7	2161134	2162776	1643	SOX17_I_II_III_peak_37425a	627	7.69092	66.8837	62.7693	825	Intron (ENST00000402746/ENSG00000002822, intron 8 of 16)	2069194	2175385	106192	-	ENSG00000002822	ENST00000491858	12609	MAD1L1	- && sp|Q9Y6D9|MD1L1_HUMAN Mitotic spindle assembly checkpoint protein MAD1 OS=Homo sapiens OX=9606 GN=MAD1L1 PE=1 SV=2 && PF05557:Mitotic checkpoint protein
7	2161134	2162776	1643	SOX17_I_II_III_peak_37425b	188	4.91169	21.7353	18.8928	1339	Intron (ENST00000402746/ENSG00000002822, intron 8 of 16)	2069194	2175385	106192	-	ENSG00000002822	ENST00000491858	12609	MAD1L1	- && sp|Q9Y6D9|MD1L1_HUMAN Mitotic spindle assembly checkpoint protein MAD1 OS=Homo sapiens OX=9606 GN=MAD1L1 PE=1 SV=2 && PF05557:Mitotic checkpoint protein
7	2166528	2166919	392	SOX17_I_II_III_peak_37426	171	4.21714	19.9597	17.1831	202	Intron (ENST00000402746/ENSG00000002822, intron 8 of 16)	2069194	2175385	106192	-	ENSG00000002822	ENST00000491858	8466	MAD1L1	- && sp|Q9Y6D9|MD1L1_HUMAN Mitotic spindle assembly checkpoint protein MAD1 OS=Homo sapiens OX=9606 GN=MAD1L1 PE=1 SV=2 && PF05557:Mitotic checkpoint protein
7	2172403	2172713	311	SOX17_I_II_III_peak_37427	57	2.88137	7.99987	5.73238	143	Promoter (2-3kb)	2069194	2175385	106192	-	ENSG00000002822	ENST00000491858	2672	MAD1L1	- && sp|Q9Y6D9|MD1L1_HUMAN Mitotic spindle assembly checkpoint protein MAD1 OS=Homo sapiens OX=9606 GN=MAD1L1 PE=1 SV=2 && PF05557:Mitotic checkpoint protein
7	2233574	2233906	333	SOX17_I_II_III_peak_37432	65	2.87588	8.83623	6.52311	149	Promoter (<=1kb)	1815794	2233243	417450	-	ENSG00000002822	ENST00000406869	-331	MAD1L1	- && sp|Q9Y6D9|MD1L1_HUMAN Mitotic spindle assembly checkpoint protein MAD1 OS=Homo sapiens OX=9606 GN=MAD1L1 PE=1 SV=2 && PF05557:Mitotic checkpoint protein
17	38869345	38871052	1708	SOX17_I_II_III_peak_17151a	186	3.19139	21.5254	18.6908	591	Promoter (<=1kb)	38869859	38921769	51911	+	ENSG00000002834	ENST00000433206	0	LASP1	- && sp|Q14847|LASP1_HUMAN LIM and SH3 domain protein 1 OS=Homo sapiens OX=9606 GN=LASP1 PE=1 SV=2 && -
17	38869345	38871052	1708	SOX17_I_II_III_peak_17151b	83	2.83783	10.7446	8.34067	1397	Promoter (<=1kb)	38869859	38921769	51911	+	ENSG00000002834	ENST00000433206	0	LASP1	- && sp|Q14847|LASP1_HUMAN LIM and SH3 domain protein 1 OS=Homo sapiens OX=9606 GN=LASP1 PE=1 SV=2 && -
17	48107456	48107905	450	SOX17_I_II_III_peak_17549	310	4.85935	34.3338	31.0467	228	Promoter (<=1kb)	48107549	48119008	11460	+	ENSG00000002919	ENST00000578861	0	SNX11	- && sp|Q9Y5W9|SNX11_HUMAN Sorting nexin-11 OS=Homo sapiens OX=9606 GN=SNX11 PE=1 SV=2 && -
12	8949401	8950177	777	SOX17_I_II_III_peak_8771a	180	3.45579	20.8639	18.0571	193	Promoter (<=1kb)	8940361	8949645	9285	-	ENSG00000003056	ENST00000000412	0	M6PR	- && sp|P20645|MPRD_HUMAN Cation-dependent mannose-6-phosphate receptor OS=Homo sapiens OX=9606 GN=M6PR PE=1 SV=1 && PF02157:Mannose-6-phosphate receptor
12	8949401	8950177	777	SOX17_I_II_III_peak_8771b	280	4.23691	31.2126	28.0291	537	Promoter (<=1kb)	8940361	8949645	9285	-	ENSG00000003056	ENST00000000412	0	M6PR	- && sp|P20645|MPRD_HUMAN Cation-dependent mannose-6-phosphate receptor OS=Homo sapiens OX=9606 GN=M6PR PE=1 SV=1 && PF02157:Mannose-6-phosphate receptor
2	72063985	72064346	362	SOX17_I_II_III_peak_22966	122	4.71272	14.8223	12.2484	199	Distal Intergenic	72129393	72143084	13692	-	ENSG00000003137	ENST00000412253	78738	CYP26B1	- && sp|Q9NR63|CP26B_HUMAN Cytochrome P450 26B1 OS=Homo sapiens OX=9606 GN=CYP26B1 PE=1 SV=1 && PF00067:Cytochrome P450
2	72148463	72149502	1040	SOX17_I_II_III_peak_22968a	90	3.35973	11.4509	9.01782	549	Promoter (<=1kb)	72134851	72147862	13012	-	ENSG00000003137	ENST00000474509	-601	CYP26B1	- && sp|Q9NR63|CP26B_HUMAN Cytochrome P450 26B1 OS=Homo sapiens OX=9606 GN=CYP26B1 PE=1 SV=1 && PF00067:Cytochrome P450
2	72148463	72149502	1040	SOX17_I_II_III_peak_22968b	16	2.27846	3.55972	1.63371	980	Promoter (<=1kb)	72134851	72147862	13012	-	ENSG00000003137	ENST00000474509	-601	CYP26B1	- && sp|Q9NR63|CP26B_HUMAN Cytochrome P450 26B1 OS=Homo sapiens OX=9606 GN=CYP26B1 PE=1 SV=1 && PF00067:Cytochrome P450
2	72149763	72150179	417	SOX17_I_II_III_peak_22969	63	3.11706	8.66882	6.36549	199	Promoter (1-2kb)	72134851	72147862	13012	-	ENSG00000003137	ENST00000474509	-1901	CYP26B1	- && sp|Q9NR63|CP26B_HUMAN Cytochrome P450 26B1 OS=Homo sapiens OX=9606 GN=CYP26B1 PE=1 SV=1 && PF00067:Cytochrome P450
7	8261507	8262660	1154	SOX17_I_II_III_peak_37723	234	3.64083	26.4669	23.4528	759	Promoter (<=1kb)	8113184	8262167	148984	-	ENSG00000003147	ENST00000402384	0	ICA1	- && sp|Q05084|ICA69_HUMAN Islet cell autoantigen 1 OS=Homo sapiens OX=9606 GN=ICA1 PE=1 SV=2 && PF04629:Islet cell autoantigen ICA69, C-terminal domain|PF06456:Arfaptin-like domain
16	90018650	90020168	1519	SOX17_I_II_III_peak_16225	362	7.0274	39.6964	36.2325	1046	Promoter (<=1kb)	90004871	90019456	14586	-	ENSG00000003249	ENST00000002501	0	DBNDD1	- && sp|Q9H9R9|DBND1_HUMAN Dysbindin domain-containing protein 1 OS=Homo sapiens OX=9606 GN=DBNDD1 PE=1 SV=2 && -
2	201780368	201781316	949	SOX17_I_II_III_peak_24564	423	4.86419	45.9971	42.3482	424	Promoter (<=1kb)	201700267	201780933	80667	-	ENSG00000003393	ENST00000264276	0	ALS2	- && sp|Q96Q42|ALS2_HUMAN Alsin OS=Homo sapiens OX=9606 GN=ALS2 PE=1 SV=2 && PF02204:Vacuolar sorting protein 9 (VPS9) domain|PF02493:MORN repeat
2	201782269	201782612	344	SOX17_I_II_III_peak_24565	28	2.35941	4.90017	2.83769	167	Promoter (<=1kb)	201700565	201782112	81548	-	ENSG00000003393	ENST00000680861	-157	ALS2	- && sp|Q96Q42|ALS2_HUMAN Alsin OS=Homo sapiens OX=9606 GN=ALS2 PE=1 SV=2 && PF02204:Vacuolar sorting protein 9 (VPS9) domain|PF02493:MORN repeat
2	201115276	201115993	718	SOX17_I_II_III_peak_24544	137	4.1376	16.4259	13.7872	481	Promoter (<=1kb)	201116154	201164162	48009	+	ENSG00000003402	ENST00000443227	-161	CFLAR	- && sp|O15519|CFLAR_HUMAN CASP8 and FADD-like apoptosis regulator OS=Homo sapiens OX=9606 GN=CFLAR PE=1 SV=1 && -
2	201116373	201117253	881	SOX17_I_II_III_peak_24545a	69	2.24509	9.26478	6.93192	240	Promoter (<=1kb)	201116407	201139877	23471	+	ENSG00000003402	ENST00000395148	0	CFLAR	- && sp|O15519|CFLAR_HUMAN CASP8 and FADD-like apoptosis regulator OS=Homo sapiens OX=9606 GN=CFLAR PE=1 SV=1 && -
2	201116373	201117253	881	SOX17_I_II_III_peak_24545b	272	4.47915	30.4302	27.2745	525	Promoter (<=1kb)	201116407	201139877	23471	+	ENSG00000003402	ENST00000395148	0	CFLAR	- && sp|O15519|CFLAR_HUMAN CASP8 and FADD-like apoptosis regulator OS=Homo sapiens OX=9606 GN=CFLAR PE=1 SV=1 && -
2	201118708	201119120	413	SOX17_I_II_III_peak_24546	220	4.22837	25.0364	22.0736	201	Promoter (<=1kb)	201118664	201160455	41792	+	ENSG00000003402	ENST00000439154	44	CFLAR	- && sp|O15519|CFLAR_HUMAN CASP8 and FADD-like apoptosis regulator OS=Homo sapiens OX=9606 GN=CFLAR PE=1 SV=1 && -
2	201123923	201124725	803	SOX17_I_II_III_peak_24547	106	4.31022	13.1181	10.6132	386	Promoter (1-2kb)	201122477	201130053	7577	+	ENSG00000003402	ENST00000425030	1446	CFLAR	- && sp|O15519|CFLAR_HUMAN CASP8 and FADD-like apoptosis regulator OS=Homo sapiens OX=9606 GN=CFLAR PE=1 SV=1 && -
2	201125382	201126715	1334	SOX17_I_II_III_peak_24548a	80	3.89146	10.4236	8.03272	288	Promoter (2-3kb)	201129329	201133102	3774	+	ENSG00000003402	ENST00000417748	-2614	CFLAR	- && sp|O15519|CFLAR_HUMAN CASP8 and FADD-like apoptosis regulator OS=Homo sapiens OX=9606 GN=CFLAR PE=1 SV=1 && -
2	201125382	201126715	1334	SOX17_I_II_III_peak_24548b	38	2.74594	6.0158	3.8697	897	Promoter (2-3kb)	201129329	201133102	3774	+	ENSG00000003402	ENST00000417748	-2614	CFLAR	- && sp|O15519|CFLAR_HUMAN CASP8 and FADD-like apoptosis regulator OS=Homo sapiens OX=9606 GN=CFLAR PE=1 SV=1 && -
2	201139935	201140271	337	SOX17_I_II_III_peak_24549	79	3.11975	10.377	7.98915	171	Promoter (<=1kb)	201140186	201163973	23788	+	ENSG00000003402	ENST00000474842	0	CFLAR	- && sp|O15519|CFLAR_HUMAN CASP8 and FADD-like apoptosis regulator OS=Homo sapiens OX=9606 GN=CFLAR PE=1 SV=1 && -
2	187509564	187510780	1217	SOX17_I_II_III_peak_24376a	98	5.64277	12.3698	9.89625	425	Promoter (2-3kb)	187464230	187513641	49412	-	ENSG00000003436	ENST00000392365	2861	TFPI	- && sp|P10646|TFPI1_HUMAN Tissue factor pathway inhibitor OS=Homo sapiens OX=9606 GN=TFPI PE=1 SV=1 && PF00014:Kunitz/Bovine pancreatic trypsin inhibitor domain
2	187509564	187510780	1217	SOX17_I_II_III_peak_24376b	42	2.95621	6.4496	4.27508	1030	Promoter (2-3kb)	187464230	187513641	49412	-	ENSG00000003436	ENST00000392365	2861	TFPI	- && sp|P10646|TFPI1_HUMAN Tissue factor pathway inhibitor OS=Homo sapiens OX=9606 GN=TFPI PE=1 SV=1 && PF00014:Kunitz/Bovine pancreatic trypsin inhibitor domain
2	187555946	187556937	992	SOX17_I_II_III_peak_24377	45	2.28305	6.72026	4.52677	658	Promoter (1-2kb)	187496972	187554492	57521	-	ENSG00000003436	ENST00000417013	-1454	TFPI	- && sp|P10646|TFPI1_HUMAN Tissue factor pathway inhibitor OS=Homo sapiens OX=9606 GN=TFPI PE=1 SV=1 && PF00014:Kunitz/Bovine pancreatic trypsin inhibitor domain
2	187557242	187558385	1144	SOX17_I_II_III_peak_24378	279	7.5862	31.1479	27.9679	730	Promoter (2-3kb)	187496972	187554492	57521	-	ENSG00000003436	ENST00000417013	-2750	TFPI	- && sp|P10646|TFPI1_HUMAN Tissue factor pathway inhibitor OS=Homo sapiens OX=9606 GN=TFPI PE=1 SV=1 && PF00014:Kunitz/Bovine pancreatic trypsin inhibitor domain
2	187575583	187576280	698	SOX17_I_II_III_peak_24379	20	3.12086	4.05854	2.07858	206	Distal Intergenic	187496881	187565760	68880	-	ENSG00000003436	ENST00000421427	-9823	TFPI	- && sp|P10646|TFPI1_HUMAN Tissue factor pathway inhibitor OS=Homo sapiens OX=9606 GN=TFPI PE=1 SV=1 && PF00014:Kunitz/Bovine pancreatic trypsin inhibitor domain
2	187576731	187577179	449	SOX17_I_II_III_peak_24380	113	6.43799	13.9397	11.3983	232	Distal Intergenic	187496881	187565760	68880	-	ENSG00000003436	ENST00000421427	-10971	TFPI	- && sp|P10646|TFPI1_HUMAN Tissue factor pathway inhibitor OS=Homo sapiens OX=9606 GN=TFPI PE=1 SV=1 && PF00014:Kunitz/Bovine pancreatic trypsin inhibitor domain
2	187577317	187577664	348	SOX17_I_II_III_peak_24381	15	2.88392	3.42222	1.51255	181	Distal Intergenic	187496881	187565760	68880	-	ENSG00000003436	ENST00000421427	-11557	TFPI	- && sp|P10646|TFPI1_HUMAN Tissue factor pathway inhibitor OS=Homo sapiens OX=9606 GN=TFPI PE=1 SV=1 && PF00014:Kunitz/Bovine pancreatic trypsin inhibitor domain
2	187578834	187579144	311	SOX17_I_II_III_peak_24382	54	4.54249	7.7336	5.47884	175	Distal Intergenic	187496881	187565760	68880	-	ENSG00000003436	ENST00000421427	-13074	TFPI	- && sp|P10646|TFPI1_HUMAN Tissue factor pathway inhibitor OS=Homo sapiens OX=9606 GN=TFPI PE=1 SV=1 && PF00014:Kunitz/Bovine pancreatic trypsin inhibitor domain
2	187636704	187637478	775	SOX17_I_II_III_peak_24383	158	6.40412	18.5814	15.8598	242	Distal Intergenic	187496881	187565760	68880	-	ENSG00000003436	ENST00000421427	-70944	TFPI	- && sp|P10646|TFPI1_HUMAN Tissue factor pathway inhibitor OS=Homo sapiens OX=9606 GN=TFPI PE=1 SV=1 && PF00014:Kunitz/Bovine pancreatic trypsin inhibitor domain
3	50083696	50084927	1232	SOX17_I_II_III_peak_28845a	80	3.02557	10.4263	8.03482	534	Intron (ENST00000434592/ENSG00000004534, intron 17 of 20)	50088919	50102194	13276	+	ENSG00000003756	ENST00000469838	-3992	RBM5	- && sp|P52756|RBM5_HUMAN RNA-binding protein 5 OS=Homo sapiens OX=9606 GN=RBM5 PE=1 SV=2 && PF00076:RNA recognition motif. (a.k.a. RRM, RBD, or RNP domain)
3	50083696	50084927	1232	SOX17_I_II_III_peak_28845b	81	2.6895	10.4945	8.10076	1015	Intron (ENST00000434592/ENSG00000004534, intron 17 of 20)	50088919	50102194	13276	+	ENSG00000003756	ENST00000469838	-3992	RBM5	- && sp|P52756|RBM5_HUMAN RNA-binding protein 5 OS=Homo sapiens OX=9606 GN=RBM5 PE=1 SV=2 && PF00076:RNA recognition motif. (a.k.a. RRM, RBD, or RNP domain)
3	50088919	50089736	818	SOX17_I_II_III_peak_28846a	27	2.68559	4.83877	2.7796	185	Promoter (<=1kb)	50088919	50102194	13276	+	ENSG00000003756	ENST00000469838	0	RBM5	- && sp|P52756|RBM5_HUMAN RNA-binding protein 5 OS=Homo sapiens OX=9606 GN=RBM5 PE=1 SV=2 && PF00076:RNA recognition motif. (a.k.a. RRM, RBD, or RNP domain)
3	50088919	50089736	818	SOX17_I_II_III_peak_28846b	118	5.51164	14.3972	11.8376	605	Promoter (<=1kb)	50088919	50102194	13276	+	ENSG00000003756	ENST00000469838	0	RBM5	- && sp|P52756|RBM5_HUMAN RNA-binding protein 5 OS=Homo sapiens OX=9606 GN=RBM5 PE=1 SV=2 && PF00076:RNA recognition motif. (a.k.a. RRM, RBD, or RNP domain)
3	50126411	50126891	481	SOX17_I_II_III_peak_28847	29	2.30923	5.05207	2.97916	294	Intron (ENST00000437204/ENSG00000235016, intron 2 of 3)	50116545	50117175	631	+	ENSG00000003756	ENST00000461242	9866	RBM5	- && sp|P52756|RBM5_HUMAN RNA-binding protein 5 OS=Homo sapiens OX=9606 GN=RBM5 PE=1 SV=2 && PF00076:RNA recognition motif. (a.k.a. RRM, RBD, or RNP domain)
8	17320367	17321612	1246	SOX17_I_II_III_peak_39772a	268	10.7029	30.035	26.8951	545	Intron (ENST00000180173/ENSG00000003987, intron 7 of 13)	17304439	17311863	7425	-	ENSG00000003987	ENST00000519763	-8504	MTMR7	- && sp|Q9Y216|MTMR7_HUMAN Myotubularin-related protein 7 OS=Homo sapiens OX=9606 GN=MTMR7 PE=1 SV=3 && PF06602:Myotubularin-like phosphatase domain
8	17320367	17321612	1246	SOX17_I_II_III_peak_39772b	26	3.59473	4.73097	2.68278	1037	Intron (ENST00000180173/ENSG00000003987, intron 7 of 13)	17304439	17311863	7425	-	ENSG00000003987	ENST00000519763	-8504	MTMR7	- && sp|Q9Y216|MTMR7_HUMAN Myotubularin-related protein 7 OS=Homo sapiens OX=9606 GN=MTMR7 PE=1 SV=3 && PF06602:Myotubularin-like phosphatase domain
8	17336634	17337031	398	SOX17_I_II_III_peak_39773	87	4.27611	11.2148	8.78957	171	Intron (ENST00000180173/ENSG00000003987, intron 6 of 13)	17326317	17349057	22741	-	ENSG00000003987	ENST00000519122	12026	MTMR7	- && sp|Q9Y216|MTMR7_HUMAN Myotubularin-related protein 7 OS=Homo sapiens OX=9606 GN=MTMR7 PE=1 SV=3 && PF06602:Myotubularin-like phosphatase domain
8	17400379	17400850	472	SOX17_I_II_III_peak_39774	70	5.01636	9.39655	7.05278	206	Intron (ENST00000180173/ENSG00000003987, intron 1 of 13)	17313385	17413307	99923	-	ENSG00000003987	ENST00000517317	12457	MTMR7	- && sp|Q9Y216|MTMR7_HUMAN Myotubularin-related protein 7 OS=Homo sapiens OX=9606 GN=MTMR7 PE=1 SV=3 && PF06602:Myotubularin-like phosphatase domain
8	17413103	17413633	531	SOX17_I_II_III_peak_39775a	26	2.63519	4.70381	2.66371	110	Promoter (<=1kb)	17296794	17413351	116558	-	ENSG00000003987	ENST00000180173	0	MTMR7	- && sp|Q9Y216|MTMR7_HUMAN Myotubularin-related protein 7 OS=Homo sapiens OX=9606 GN=MTMR7 PE=1 SV=3 && PF06602:Myotubularin-like phosphatase domain
8	17413103	17413633	531	SOX17_I_II_III_peak_39775b	24	2.48203	4.47616	2.45575	441	Promoter (<=1kb)	17296794	17413351	116558	-	ENSG00000003987	ENST00000180173	0	MTMR7	- && sp|Q9Y216|MTMR7_HUMAN Myotubularin-related protein 7 OS=Homo sapiens OX=9606 GN=MTMR7 PE=1 SV=3 && PF06602:Myotubularin-like phosphatase domain
8	17493169	17493636	468	SOX17_I_II_III_peak_39776	83	4.68144	10.7125	8.31032	250	Distal Intergenic	17497088	17570566	73479	+	ENSG00000003989	ENST00000494857	-3452	SLC7A2	- && sp|P52569|CTR2_HUMAN Cationic amino acid transporter 2 OS=Homo sapiens OX=9606 GN=SLC7A2 PE=1 SV=2 && -
8	17495580	17495918	339	SOX17_I_II_III_peak_39777	134	5.45374	16.1064	13.4775	155	Promoter (1-2kb)	17497088	17570566	73479	+	ENSG00000003989	ENST00000494857	-1170	SLC7A2	- && sp|P52569|CTR2_HUMAN Cationic amino acid transporter 2 OS=Homo sapiens OX=9606 GN=SLC7A2 PE=1 SV=2 && -
8	17496116	17497701	1586	SOX17_I_II_III_peak_39778a	31	2.85284	5.28029	3.19056	169	Promoter (<=1kb)	17497088	17570566	73479	+	ENSG00000003989	ENST00000494857	0	SLC7A2	- && sp|P52569|CTR2_HUMAN Cationic amino acid transporter 2 OS=Homo sapiens OX=9606 GN=SLC7A2 PE=1 SV=2 && -
8	17496116	17497701	1586	SOX17_I_II_III_peak_39778b	73	2.46402	9.72569	7.37017	839	Promoter (<=1kb)	17497088	17570566	73479	+	ENSG00000003989	ENST00000494857	0	SLC7A2	- && sp|P52569|CTR2_HUMAN Cationic amino acid transporter 2 OS=Homo sapiens OX=9606 GN=SLC7A2 PE=1 SV=2 && -
8	17496116	17497701	1586	SOX17_I_II_III_peak_39778c	14	2.14847	3.35729	1.45907	1552	Promoter (<=1kb)	17497088	17570566	73479	+	ENSG00000003989	ENST00000494857	0	SLC7A2	- && sp|P52569|CTR2_HUMAN Cationic amino acid transporter 2 OS=Homo sapiens OX=9606 GN=SLC7A2 PE=1 SV=2 && -
7	127587985	127589394	1410	SOX17_I_II_III_peak_39120a	111	3.27211	13.6809	11.1523	305	Promoter (<=1kb)	127588386	127591681	3296	+	ENSG00000004059	ENST00000463733	0	ARF5	- && sp|P84085|ARF5_HUMAN ADP-ribosylation factor 5 OS=Homo sapiens OX=9606 GN=ARF5 PE=1 SV=2 && -
7	127587985	127589394	1410	SOX17_I_II_III_peak_39120b	147	4.45559	17.4183	14.7411	1189	Promoter (<=1kb)	127588386	127591681	3296	+	ENSG00000004059	ENST00000463733	0	ARF5	- && sp|P84085|ARF5_HUMAN ADP-ribosylation factor 5 OS=Homo sapiens OX=9606 GN=ARF5 PE=1 SV=2 && -
17	28370935	28371838	904	SOX17_I_II_III_peak_16891	205	4.33015	23.4931	20.5859	633	Promoter (<=1kb)	28371694	28404049	32356	+	ENSG00000004139	ENST00000585482	0	SARM1	- && sp|Q6SZW1|SARM1_HUMAN NAD(+) hydrolase SARM1 OS=Homo sapiens OX=9606 GN=SARM1 PE=1 SV=1 && -
17	28381185	28381600	416	SOX17_I_II_III_peak_16892	29	2.37489	5.05207	2.97916	223	Exon (ENST00000591482/ENSG00000258924, exon 6 of 6)	28384670	28398163	13494	+	ENSG00000004139	ENST00000585453	-3070	SARM1	- && sp|Q6SZW1|SARM1_HUMAN NAD(+) hydrolase SARM1 OS=Homo sapiens OX=9606 GN=SARM1 PE=1 SV=1 && -
17	28357138	28358019	882	SOX17_I_II_III_peak_16889	311	5.85466	34.3958	31.1038	376	Promoter (<=1kb)	28346633	28357527	10895	-	ENSG00000004142	ENST00000540200	0	POLDIP2	- && sp|Q9Y2S7|PDIP2_HUMAN Polymerase delta-interacting protein 2 OS=Homo sapiens OX=9606 GN=POLDIP2 PE=1 SV=1 && PF04379:ApaG domain|PF08755:Hemimethylated DNA-binding protein YccV like
3	129561058	129561481	424	SOX17_I_II_III_peak_29706	53	3.32574	7.5446	5.30425	240	Promoter (<=1kb)	129556617	129561056	4440	-	ENSG00000004399	ENST00000506979	-2	PLXND1	- && sp|Q9Y4D7|PLXD1_HUMAN Plexin-D1 OS=Homo sapiens OX=9606 GN=PLXND1 PE=1 SV=3 && -
3	129572631	129572941	311	SOX17_I_II_III_peak_29707	97	4.49106	12.1916	9.72407	153	Promoter (<=1kb)	129571540	129572982	1443	-	ENSG00000004399	ENST00000515191	41	PLXND1	- && sp|Q9Y4D7|PLXD1_HUMAN Plexin-D1 OS=Homo sapiens OX=9606 GN=PLXND1 PE=1 SV=3 && -
3	129605151	129607650	2500	SOX17_I_II_III_peak_29708a	183	4.10874	21.1674	18.3459	379	Promoter (<=1kb)	129555214	129606676	51463	-	ENSG00000004399	ENST00000324093	0	PLXND1	- && sp|Q9Y4D7|PLXD1_HUMAN Plexin-D1 OS=Homo sapiens OX=9606 GN=PLXND1 PE=1 SV=3 && -
3	129605151	129607650	2500	SOX17_I_II_III_peak_29708b	158	3.33452	18.5738	15.8524	1337	Promoter (<=1kb)	129555214	129606676	51463	-	ENSG00000004399	ENST00000324093	0	PLXND1	- && sp|Q9Y4D7|PLXD1_HUMAN Plexin-D1 OS=Homo sapiens OX=9606 GN=PLXND1 PE=1 SV=3 && -
3	129605151	129607650	2500	SOX17_I_II_III_peak_29708c	165	3.64644	19.3084	16.5583	1831	Promoter (<=1kb)	129555214	129606676	51463	-	ENSG00000004399	ENST00000324093	0	PLXND1	- && sp|Q9Y4D7|PLXD1_HUMAN Plexin-D1 OS=Homo sapiens OX=9606 GN=PLXND1 PE=1 SV=3 && -
3	129605151	129607650	2500	SOX17_I_II_III_peak_29708d	79	3.21919	10.329	7.94558	2309	Promoter (<=1kb)	129555214	129606676	51463	-	ENSG00000004399	ENST00000324093	0	PLXND1	- && sp|Q9Y4D7|PLXD1_HUMAN Plexin-D1 OS=Homo sapiens OX=9606 GN=PLXND1 PE=1 SV=3 && -
3	129611893	129612427	535	SOX17_I_II_III_peak_29709	72	2.77004	9.59376	7.24179	357	Distal Intergenic	129555214	129606676	51463	-	ENSG00000004399	ENST00000324093	-5217	PLXND1	- && sp|Q9Y4D7|PLXD1_HUMAN Plexin-D1 OS=Homo sapiens OX=9606 GN=PLXND1 PE=1 SV=3 && -
1	33023365	33023765	401	SOX17_I_II_III_peak_1006	65	3.80084	8.87152	6.55692	236	Promoter (1-2kb)	33014483	33021703	7221	-	ENSG00000004455	ENST00000466029	-1662	AK2	- && sp|P54819|KAD2_HUMAN Adenylate kinase 2, mitochondrial OS=Homo sapiens OX=9606 GN=AK2 PE=1 SV=2 && -
1	33036484	33037138	655	SOX17_I_II_III_peak_1007	142	4.01629	16.8899	14.2331	220	Promoter (<=1kb)	33007986	33036883	28898	-	ENSG00000004455	ENST00000373449	0	AK2	- && sp|P54819|KAD2_HUMAN Adenylate kinase 2, mitochondrial OS=Homo sapiens OX=9606 GN=AK2 PE=1 SV=2 && -
1	33052233	33054155	1923	SOX17_I_II_III_peak_1008a	421	8.47063	45.7513	42.1095	568	Intron (ENST00000548559/ENSG00000004455, intron 2 of 4)	33008892	33037004	28113	-	ENSG00000004455	ENST00000354858	-15229	AK2	- && sp|P54819|KAD2_HUMAN Adenylate kinase 2, mitochondrial OS=Homo sapiens OX=9606 GN=AK2 PE=1 SV=2 && -
1	33052233	33054155	1923	SOX17_I_II_III_peak_1008b	143	5.75372	17.006	14.3432	1280	Intron (ENST00000548559/ENSG00000004455, intron 2 of 4)	33008892	33037004	28113	-	ENSG00000004455	ENST00000354858	-15229	AK2	- && sp|P54819|KAD2_HUMAN Adenylate kinase 2, mitochondrial OS=Homo sapiens OX=9606 GN=AK2 PE=1 SV=2 && -
1	33063512	33064499	988	SOX17_I_II_III_peak_1009a	68	4.51066	9.17548	6.84824	243	Intron (ENST00000548559/ENSG00000004455, intron 2 of 4)	33021607	33080996	59390	-	ENSG00000004455	ENST00000548559	16497	AK2	- && sp|P54819|KAD2_HUMAN Adenylate kinase 2, mitochondrial OS=Homo sapiens OX=9606 GN=AK2 PE=1 SV=2 && -
1	33063512	33064499	988	SOX17_I_II_III_peak_1009b	78	4.04471	10.202	7.82401	747	Intron (ENST00000548559/ENSG00000004455, intron 2 of 4)	33021607	33080996	59390	-	ENSG00000004455	ENST00000548559	16497	AK2	- && sp|P54819|KAD2_HUMAN Adenylate kinase 2, mitochondrial OS=Homo sapiens OX=9606 GN=AK2 PE=1 SV=2 && -
1	33080938	33081650	713	SOX17_I_II_III_peak_1010	246	4.46546	27.6999	24.6401	293	Promoter (<=1kb)	33021607	33080996	59390	-	ENSG00000004455	ENST00000548559	0	AK2	- && sp|P54819|KAD2_HUMAN Adenylate kinase 2, mitochondrial OS=Homo sapiens OX=9606 GN=AK2 PE=1 SV=2 && -
4	15790953	15792053	1101	SOX17_I_II_III_peak_31108a	47	3.31311	6.99767	4.78638	176	Intron (ENST00000502843/ENSG00000004468, intron 1 of 6)	15778328	15853232	74905	+	ENSG00000004468	ENST00000226279	12625	CD38	- && sp|P28907|CD38_HUMAN ADP-ribosyl cyclase/cyclic ADP-ribose hydrolase 1 OS=Homo sapiens OX=9606 GN=CD38 PE=1 SV=2 && PF02267:ADP-ribosyl cyclase
4	15790953	15792053	1101	SOX17_I_II_III_peak_31108b	122	4.71272	14.8223	12.2484	711	Intron (ENST00000502843/ENSG00000004468, intron 1 of 6)	15778328	15853232	74905	+	ENSG00000004468	ENST00000226279	12625	CD38	- && sp|P28907|CD38_HUMAN ADP-ribosyl cyclase/cyclic ADP-ribose hydrolase 1 OS=Homo sapiens OX=9606 GN=CD38 PE=1 SV=2 && PF02267:ADP-ribosyl cyclase
4	15792225	15792600	376	SOX17_I_II_III_peak_31109	62	4.77942	8.5529	6.25596	171	Intron (ENST00000502843/ENSG00000004468, intron 1 of 6)	15778328	15853232	74905	+	ENSG00000004468	ENST00000226279	13897	CD38	- && sp|P28907|CD38_HUMAN ADP-ribosyl cyclase/cyclic ADP-ribose hydrolase 1 OS=Homo sapiens OX=9606 GN=CD38 PE=1 SV=2 && PF02267:ADP-ribosyl cyclase
12	2794245	2796337	2093	SOX17_I_II_III_peak_8534a	330	4.28896	36.3714	33.013	907	Promoter (<=1kb)	2794970	2805423	10454	+	ENSG00000004478	ENST00000001008	0	FKBP4	- && sp|Q02790|FKBP4_HUMAN Peptidyl-prolyl cis-trans isomerase FKBP4 OS=Homo sapiens OX=9606 GN=FKBP4 PE=1 SV=3 && PF07719:Tetratricopeptide repeat|PF00254:FKBP-type peptidyl-prolyl cis-trans isomerase|PF00515:Tetratricopeptide repeat
12	2794245	2796337	2093	SOX17_I_II_III_peak_8534b	222	3.419	25.2699	22.2991	1496	Promoter (<=1kb)	2794970	2805423	10454	+	ENSG00000004478	ENST00000001008	0	FKBP4	- && sp|Q02790|FKBP4_HUMAN Peptidyl-prolyl cis-trans isomerase FKBP4 OS=Homo sapiens OX=9606 GN=FKBP4 PE=1 SV=3 && PF07719:Tetratricopeptide repeat|PF00254:FKBP-type peptidyl-prolyl cis-trans isomerase|PF00515:Tetratricopeptide repeat
1	23019227	23020264	1038	SOX17_I_II_III_peak_648	362	4.70052	39.6721	36.2091	316	Promoter (<=1kb)	23019443	23076570	57128	+	ENSG00000004487	ENST00000688680	0	KDM1A	- && sp|O60341|KDM1A_HUMAN Lysine-specific histone demethylase 1A OS=Homo sapiens OX=9606 GN=KDM1A PE=1 SV=2 && PF01593:Flavin containing amine oxidoreductase
3	49939770	49940666	897	SOX17_I_II_III_peak_28844	274	5.31454	30.6511	27.4876	537	Promoter (<=1kb)	49940007	50077249	137243	+	ENSG00000004534	ENST00000442092	0	RBM6	- && sp|P78332|RBM6_HUMAN RNA-binding protein 6 OS=Homo sapiens OX=9606 GN=RBM6 PE=1 SV=5 && PF01585:G-patch domain
17	3892257	3893516	1260	SOX17_I_II_III_peak_16388a	176	4.16361	20.4095	17.6161	752	Promoter (<=1kb)	3860315	3893053	32739	-	ENSG00000004660	ENST00000348335	0	CAMKK1	- && sp|Q8N5S9|KKCC1_HUMAN Calcium/calmodulin-dependent protein kinase kinase 1 OS=Homo sapiens OX=9606 GN=CAMKK1 PE=1 SV=2 && -
17	3892257	3893516	1260	SOX17_I_II_III_peak_16388b	229	4.49568	25.9843	22.9858	1028	Promoter (<=1kb)	3860315	3893053	32739	-	ENSG00000004660	ENST00000348335	0	CAMKK1	- && sp|Q8N5S9|KKCC1_HUMAN Calcium/calmodulin-dependent protein kinase kinase 1 OS=Homo sapiens OX=9606 GN=CAMKK1 PE=1 SV=2 && -
7	93402522	93402903	382	SOX17_I_II_III_peak_38734	142	5.38597	16.8787	14.223	173	Distal Intergenic	93349898	93356186	6289	+	ENSG00000004766	ENST00000443443	52624	VPS50	- && sp|Q96JG6|VPS50_HUMAN Syndetin OS=Homo sapiens OX=9606 GN=VPS50 PE=1 SV=3 && PF10474:Protein of unknown function C-terminus (DUF2451)|PF10475:Vacuolar-sorting protein 54, of GARP complex
19	35757490	35758381	892	SOX17_I_II_III_peak_20714a	122	3.86115	14.8545	12.2771	169	Promoter (<=1kb)	35755639	35758079	2441	-	ENSG00000004776	ENST00000592984	0	HSPB6	- && sp|O14558|HSPB6_HUMAN Heat shock protein beta-6 OS=Homo sapiens OX=9606 GN=HSPB6 PE=1 SV=2 && PF00011:Hsp20/alpha crystallin family|PF00525:Alpha crystallin A chain, N terminal
19	35757490	35758381	892	SOX17_I_II_III_peak_20714b	101	3.63971	12.6546	10.1676	696	Promoter (<=1kb)	35755639	35758079	2441	-	ENSG00000004776	ENST00000592984	0	HSPB6	- && sp|O14558|HSPB6_HUMAN Heat shock protein beta-6 OS=Homo sapiens OX=9606 GN=HSPB6 PE=1 SV=2 && PF00011:Hsp20/alpha crystallin family|PF00525:Alpha crystallin A chain, N terminal
19	35775320	35775813	494	SOX17_I_II_III_peak_20716	202	4.08611	23.0977	20.2041	269	Promoter (<=1kb)	35775515	35788822	13308	+	ENSG00000004777	ENST00000378944	0	ARHGAP33	- && sp|O14559|RHG33_HUMAN Rho GTPase-activating protein 33 OS=Homo sapiens OX=9606 GN=ARHGAP33 PE=1 SV=2 && PF00620:RhoGAP domain|PF07653:Variant SH3 domain
19	35784196	35785020	825	SOX17_I_II_III_peak_20717a	21	2.66702	4.15968	2.1699	216	Promoter (<=1kb)	35784832	35786598	1767	+	ENSG00000004777	ENST00000593034	0	ARHGAP33	- && sp|O14559|RHG33_HUMAN Rho GTPase-activating protein 33 OS=Homo sapiens OX=9606 GN=ARHGAP33 PE=1 SV=2 && PF00620:RhoGAP domain|PF07653:Variant SH3 domain
19	35784196	35785020	825	SOX17_I_II_III_peak_20717b	59	2.99956	8.18652	5.90813	648	Promoter (<=1kb)	35784832	35786598	1767	+	ENSG00000004777	ENST00000593034	0	ARHGAP33	- && sp|O14559|RHG33_HUMAN Rho GTPase-activating protein 33 OS=Homo sapiens OX=9606 GN=ARHGAP33 PE=1 SV=2 && PF00620:RhoGAP domain|PF07653:Variant SH3 domain
16	23583576	23583900	325	SOX17_I_II_III_peak_15143	68	3.34341	9.22533	6.89471	144	Intron (ENST00000562133/ENSG00000004779, intron 2 of 3)	23582335	23591153	8819	-	ENSG00000004779	ENST00000567761	7253	NDUFAB1	- && sp|Q0MQC2|ACPM_GORGO Acyl carrier protein, mitochondrial OS=Gorilla gorilla gorilla OX=9595 GN=NDUFAB1 PE=2 SV=1 && PF00550:Phosphopantetheine attachment site
16	23595906	23596610	705	SOX17_I_II_III_peak_15144	327	5.80227	36.1049	32.7549	324	Promoter (<=1kb)	23581014	23596277	15264	-	ENSG00000004779	ENST00000562133	0	NDUFAB1	- && sp|Q0MQC2|ACPM_GORGO Acyl carrier protein, mitochondrial OS=Gorilla gorilla gorilla OX=9595 GN=NDUFAB1 PE=2 SV=1 && PF00550:Phosphopantetheine attachment site
7	20661047	20661806	760	SOX17_I_II_III_peak_37815	65	3.80084	8.87152	6.55692	327	Intron (ENST00000404938/ENSG00000004846, intron 14 of 27)	20647422	20755624	108203	+	ENSG00000004846	ENST00000258738	13625	ABCB5	- && sp|Q2M3G0|ABCB5_HUMAN ATP-binding cassette sub-family B member 5 OS=Homo sapiens OX=9606 GN=ABCB5 PE=1 SV=4 && PF00005:ABC transporter|PF00664:ABC transporter transmembrane region
7	20665994	20666951	958	SOX17_I_II_III_peak_37816	76	3.7525	10.0007	7.63002	153	3' UTR	20647422	20755624	108203	+	ENSG00000004846	ENST00000258738	18572	ABCB5	- && sp|Q2M3G0|ABCB5_HUMAN ATP-binding cassette sub-family B member 5 OS=Homo sapiens OX=9606 GN=ABCB5 PE=1 SV=4 && PF00005:ABC transporter|PF00664:ABC transporter transmembrane region
7	20667561	20669924	2364	SOX17_I_II_III_peak_37817a	114	4.14734	13.9938	11.4514	201	Intron (ENST00000404938/ENSG00000004846, intron 14 of 27)	20647422	20755624	108203	+	ENSG00000004846	ENST00000258738	20139	ABCB5	- && sp|Q2M3G0|ABCB5_HUMAN ATP-binding cassette sub-family B member 5 OS=Homo sapiens OX=9606 GN=ABCB5 PE=1 SV=4 && PF00005:ABC transporter|PF00664:ABC transporter transmembrane region
7	20667561	20669924	2364	SOX17_I_II_III_peak_37817b	264	5.02836	29.5801	26.4546	1061	Intron (ENST00000404938/ENSG00000004846, intron 14 of 27)	20647422	20755624	108203	+	ENSG00000004846	ENST00000258738	20139	ABCB5	- && sp|Q2M3G0|ABCB5_HUMAN ATP-binding cassette sub-family B member 5 OS=Homo sapiens OX=9606 GN=ABCB5 PE=1 SV=4 && PF00005:ABC transporter|PF00664:ABC transporter transmembrane region
7	20667561	20669924	2364	SOX17_I_II_III_peak_37817c	863	9.29129	90.8145	86.3301	1585	Intron (ENST00000404938/ENSG00000004846, intron 14 of 27)	20647422	20755624	108203	+	ENSG00000004846	ENST00000258738	20139	ABCB5	- && sp|Q2M3G0|ABCB5_HUMAN ATP-binding cassette sub-family B member 5 OS=Homo sapiens OX=9606 GN=ABCB5 PE=1 SV=4 && PF00005:ABC transporter|PF00664:ABC transporter transmembrane region
7	20667561	20669924	2364	SOX17_I_II_III_peak_37817d	71	4.32399	9.50956	7.16157	2164	Intron (ENST00000404938/ENSG00000004846, intron 14 of 27)	20647422	20755624	108203	+	ENSG00000004846	ENST00000258738	20139	ABCB5	- && sp|Q2M3G0|ABCB5_HUMAN ATP-binding cassette sub-family B member 5 OS=Homo sapiens OX=9606 GN=ABCB5 PE=1 SV=4 && PF00005:ABC transporter|PF00664:ABC transporter transmembrane region
7	20700579	20700889	311	SOX17_I_II_III_peak_37818	16	2.92907	3.62717	1.69255	188	Intron (ENST00000404938/ENSG00000004846, intron 19 of 27)	20723094	20777038	53945	+	ENSG00000004846	ENST00000441315	-22205	ABCB5	- && sp|Q2M3G0|ABCB5_HUMAN ATP-binding cassette sub-family B member 5 OS=Homo sapiens OX=9606 GN=ABCB5 PE=1 SV=4 && PF00005:ABC transporter|PF00664:ABC transporter transmembrane region
7	20707889	20708263	375	SOX17_I_II_III_peak_37819	93	5.15047	11.8043	9.3527	176	Intron (ENST00000404938/ENSG00000004846, intron 20 of 27)	20723094	20777038	53945	+	ENSG00000004846	ENST00000441315	-14831	ABCB5	- && sp|Q2M3G0|ABCB5_HUMAN ATP-binding cassette sub-family B member 5 OS=Homo sapiens OX=9606 GN=ABCB5 PE=1 SV=4 && PF00005:ABC transporter|PF00664:ABC transporter transmembrane region
7	20717978	20718298	321	SOX17_I_II_III_peak_37820	64	3.53912	8.74288	6.43451	152	Intron (ENST00000404938/ENSG00000004846, intron 20 of 27)	20723094	20777038	53945	+	ENSG00000004846	ENST00000441315	-4796	ABCB5	- && sp|Q2M3G0|ABCB5_HUMAN ATP-binding cassette sub-family B member 5 OS=Homo sapiens OX=9606 GN=ABCB5 PE=1 SV=4 && PF00005:ABC transporter|PF00664:ABC transporter transmembrane region
7	20735502	20735939	438	SOX17_I_II_III_peak_37821	33	3.1458	5.50939	3.39719	296	Intron (ENST00000404938/ENSG00000004846, intron 23 of 27)	20723094	20777038	53945	+	ENSG00000004846	ENST00000441315	12408	ABCB5	- && sp|Q2M3G0|ABCB5_HUMAN ATP-binding cassette sub-family B member 5 OS=Homo sapiens OX=9606 GN=ABCB5 PE=1 SV=4 && PF00005:ABC transporter|PF00664:ABC transporter transmembrane region
7	20737972	20738299	328	SOX17_I_II_III_peak_37822	45	3.84746	6.73289	4.53831	205	Intron (ENST00000404938/ENSG00000004846, intron 23 of 27)	20723094	20777038	53945	+	ENSG00000004846	ENST00000441315	14878	ABCB5	- && sp|Q2M3G0|ABCB5_HUMAN ATP-binding cassette sub-family B member 5 OS=Homo sapiens OX=9606 GN=ABCB5 PE=1 SV=4 && PF00005:ABC transporter|PF00664:ABC transporter transmembrane region
X	25005517	25005990	474	SOX17_I_II_III_peak_43422	42	3.43853	6.46191	4.28612	294	Promoter (<=1kb)	25004860	25006005	1146	-	ENSG00000004848	ENST00000636885	15	ARX	- && sp|Q96QS3|ARX_HUMAN Homeobox protein ARX OS=Homo sapiens OX=9606 GN=ARX PE=1 SV=1 && PF03826:OAR domain|PF00046:Homeodomain
X	25012849	25013299	451	SOX17_I_II_III_peak_43423	22	2.62617	4.26955	2.26593	133	Promoter (2-3kb)	25003694	25015965	12272	-	ENSG00000004848	ENST00000379044	2666	ARX	- && sp|Q96QS3|ARX_HUMAN Homeobox protein ARX OS=Homo sapiens OX=9606 GN=ARX PE=1 SV=1 && PF03826:OAR domain|PF00046:Homeodomain
7	96321325	96322460	1136	SOX17_I_II_III_peak_38759	252	4.75691	28.3131	25.232	597	Promoter (<=1kb)	96120220	96322098	201879	-	ENSG00000004864	ENST00000265631	0	SLC25A13	- && sp|Q9UJS0|CMC2_HUMAN Calcium-binding mitochondrial carrier protein Aralar2 OS=Homo sapiens OX=9606 GN=SLC25A13 PE=1 SV=2 && PF00153:Mitochondrial carrier protein
7	116953154	116954424	1271	SOX17_I_II_III_peak_39055a	202	3.68026	23.1819	20.2853	326	Promoter (<=1kb)	116953238	117230096	276859	+	ENSG00000004866	ENST00000393446	0	ST7	- && sp|Q2IBE8|ST7_GORGO Suppressor of tumorigenicity 7 protein OS=Gorilla gorilla gorilla OX=9595 GN=ST7 PE=3 SV=1 && PF04184:ST7 protein
7	116953154	116954424	1271	SOX17_I_II_III_peak_39055b	259	4.5603	29.064	25.9566	689	Promoter (<=1kb)	116953238	117230096	276859	+	ENSG00000004866	ENST00000393446	0	ST7	- && sp|Q2IBE8|ST7_GORGO Suppressor of tumorigenicity 7 protein OS=Gorilla gorilla gorilla OX=9595 GN=ST7 PE=3 SV=1 && PF04184:ST7 protein
7	116953154	116954424	1271	SOX17_I_II_III_peak_39055c	346	6.45057	38.0232	34.6109	1015	Promoter (<=1kb)	116953238	117230096	276859	+	ENSG00000004866	ENST00000393446	0	ST7	- && sp|Q2IBE8|ST7_GORGO Suppressor of tumorigenicity 7 protein OS=Gorilla gorilla gorilla OX=9595 GN=ST7 PE=3 SV=1 && PF04184:ST7 protein
7	117012381	117012787	407	SOX17_I_II_III_peak_39056	70	5.2533	9.39655	7.05278	195	Promoter (2-3kb)	117014888	117230103	215216	+	ENSG00000004866	ENST00000422922	-2101	ST7	- && sp|Q2IBE8|ST7_GORGO Suppressor of tumorigenicity 7 protein OS=Gorilla gorilla gorilla OX=9595 GN=ST7 PE=3 SV=1 && PF04184:ST7 protein
7	117020613	117021098	486	SOX17_I_II_III_peak_39057	26	3.35779	4.73097	2.68278	319	Promoter (<=1kb)	117020277	117230103	209827	+	ENSG00000004866	ENST00000393447	336	ST7	- && sp|Q2IBE8|ST7_GORGO Suppressor of tumorigenicity 7 protein OS=Gorilla gorilla gorilla OX=9595 GN=ST7 PE=3 SV=1 && PF04184:ST7 protein
7	117225411	117225919	509	SOX17_I_II_III_peak_39060	102	4.86108	12.7692	10.277	275	Intron (ENST00000393446/ENSG00000004866, intron 13 of 13)	117219025	117223133	4109	+	ENSG00000004866	ENST00000464020	6386	ST7	- && sp|Q2IBE8|ST7_GORGO Suppressor of tumorigenicity 7 protein OS=Gorilla gorilla gorilla OX=9595 GN=ST7 PE=3 SV=1 && PF04184:ST7 protein
17	47188900	47189808	909	SOX17_I_II_III_peak_17507	262	3.78515	29.3395	26.2228	253	Promoter (<=1kb)	47117703	47189295	71593	-	ENSG00000004897	ENST00000066544	0	CDC27	- && sp|P30260|CDC27_HUMAN Cell division cycle protein 27 homolog OS=Homo sapiens OX=9606 GN=CDC27 PE=1 SV=2 && PF12895:Anaphase-promoting complex, cyclosome, subunit 3|PF00515:Tetratricopeptide repeat
17	47193781	47194253	473	SOX17_I_II_III_peak_17508	34	2.96296	5.56566	3.45118	165	Distal Intergenic	47157230	47189422	32193	-	ENSG00000004897	ENST00000532575	-4359	CDC27	- && sp|P30260|CDC27_HUMAN Cell division cycle protein 27 homolog OS=Homo sapiens OX=9606 GN=CDC27 PE=1 SV=2 && PF12895:Anaphase-promoting complex, cyclosome, subunit 3|PF00515:Tetratricopeptide repeat
7	93574319	93574629	311	SOX17_I_II_III_peak_38736	39	3.53458	6.08604	3.93611	137	Promoter (<=1kb)	93424486	93574724	150239	-	ENSG00000004948	ENST00000426151	95	CALCR	- && sp|P30988|CALCR_HUMAN Calcitonin receptor OS=Homo sapiens OX=9606 GN=CALCR PE=1 SV=3 && PF02793:Hormone receptor domain|PF00002:7 transmembrane receptor (Secretin family)
X	11111024	11111667	644	SOX17_I_II_III_peak_43277	74	3.05878	9.85331	7.48998	445	Promoter (<=1kb)	11111301	11123078	11778	+	ENSG00000004961	ENST00000321143	0	HCCS	- && sp|P53701|CCHL_HUMAN Holocytochrome c-type synthase OS=Homo sapiens OX=9606 GN=HCCS PE=1 SV=1 && PF01265:Cytochrome c/c1 heme lyase
17	7233991	7234619	629	SOX17_I_II_III_peak_16483	100	2.66085	12.5655	10.0851	408	Promoter (<=1kb)	7225342	7234517	9176	-	ENSG00000004975	ENST00000005340	0	DVL2	- && sp|O14641|DVL2_HUMAN Segment polarity protein dishevelled homolog DVL-2 OS=Homo sapiens OX=9606 GN=DVL2 PE=1 SV=1 && PF00778:DIX domain|PF00595:PDZ domain|PF00610:Domain found in Dishevelled, Egl-10, and Pleckstrin (DEP)|PF12316:Segment polarity protein dishevelled (Dsh) C terminal|PF02377:Dishevelled specific domain
16	2857912	2858870	959	SOX17_I_II_III_peak_14813	44	2.80669	6.60034	4.4142	292	Promoter (<=1kb)	2852730	2858154	5425	-	ENSG00000005001	ENST00000571228	0	PRSS22	- && sp|Q9GZN4|BSSP4_HUMAN Brain-specific serine protease 4 OS=Homo sapiens OX=9606 GN=PRSS22 PE=1 SV=1 && PF00089:Trypsin
19	18831656	18832835	1180	SOX17_I_II_III_peak_20499a	294	5.13033	32.6656	29.4342	372	Promoter (<=1kb)	18831959	18868230	36272	+	ENSG00000005007	ENST00000262803	0	UPF1	- && sp|Q92900|RENT1_HUMAN Regulator of nonsense transcripts 1 OS=Homo sapiens OX=9606 GN=UPF1 PE=1 SV=2 && PF13087:AAA domain|PF13086:AAA domain
19	18831656	18832835	1180	SOX17_I_II_III_peak_20499b	177	4.47285	20.5068	17.7101	886	Promoter (<=1kb)	18831959	18868230	36272	+	ENSG00000005007	ENST00000262803	0	UPF1	- && sp|Q92900|RENT1_HUMAN Regulator of nonsense transcripts 1 OS=Homo sapiens OX=9606 GN=UPF1 PE=1 SV=2 && PF13087:AAA domain|PF13086:AAA domain
19	18866531	18867058	528	SOX17_I_II_III_peak_20500	95	3.15654	12.0431	9.58187	272	3' UTR	18862933	18868229	5297	+	ENSG00000005007	ENST00000600689	3598	UPF1	- && sp|Q92900|RENT1_HUMAN Regulator of nonsense transcripts 1 OS=Homo sapiens OX=9606 GN=UPF1 PE=1 SV=2 && PF13087:AAA domain|PF13086:AAA domain
19	18868359	18868826	468	SOX17_I_II_III_peak_20501	47	3.05105	6.98403	4.77418	167	3' UTR	18862933	18868229	5297	+	ENSG00000005007	ENST00000600689	5426	UPF1	- && sp|Q92900|RENT1_HUMAN Regulator of nonsense transcripts 1 OS=Homo sapiens OX=9606 GN=UPF1 PE=1 SV=2 && PF13087:AAA domain|PF13086:AAA domain
19	18869242	18869622	381	SOX17_I_II_III_peak_20502	68	3.49541	9.19419	6.86672	184	3' UTR	18862933	18868229	5297	+	ENSG00000005007	ENST00000600689	6309	UPF1	- && sp|Q92900|RENT1_HUMAN Regulator of nonsense transcripts 1 OS=Homo sapiens OX=9606 GN=UPF1 PE=1 SV=2 && PF13087:AAA domain|PF13086:AAA domain
7	26864122	26865368	1247	SOX17_I_II_III_peak_37933a	127	3.20806	15.3657	12.7669	435	Promoter (<=1kb)	26667068	26864590	197523	-	ENSG00000005020	ENST00000345317	0	SKAP2	- && sp|O75563|SKAP2_HUMAN Src kinase-associated phosphoprotein 2 OS=Homo sapiens OX=9606 GN=SKAP2 PE=1 SV=1 && PF00018:SH3 domain|PF00169:PH domain
7	26864122	26865368	1247	SOX17_I_II_III_peak_37933b	66	3.42108	8.95533	6.63695	929	Promoter (<=1kb)	26667068	26864590	197523	-	ENSG00000005020	ENST00000345317	0	SKAP2	- && sp|O75563|SKAP2_HUMAN Src kinase-associated phosphoprotein 2 OS=Homo sapiens OX=9606 GN=SKAP2 PE=1 SV=1 && PF00018:SH3 domain|PF00169:PH domain
X	119468125	119468509	385	SOX17_I_II_III_peak_44133	100	3.31008	12.5625	10.0825	222	Promoter (<=1kb)	119468422	119470155	1734	+	ENSG00000005022	ENST00000475354	0	SLC25A5	- && sp|P05141|ADT2_HUMAN ADP/ATP translocase 2 OS=Homo sapiens OX=9606 GN=SLC25A5 PE=1 SV=7 && PF00153:Mitochondrial carrier protein
X	119468686	119469313	628	SOX17_I_II_III_peak_44134	96	3.04291	12.143	9.67624	387	Promoter (<=1kb)	119469277	119470940	1664	+	ENSG00000005022	ENST00000460013	0	SLC25A5	- && sp|P05141|ADT2_HUMAN ADP/ATP translocase 2 OS=Homo sapiens OX=9606 GN=SLC25A5 PE=1 SV=7 && PF00153:Mitochondrial carrier protein
4	109559606	109561002	1397	SOX17_I_II_III_peak_31839a	119	3.85309	14.4988	11.9351	195	Promoter (<=1kb)	109560209	109683194	122986	+	ENSG00000005059	ENST00000472310	0	MCUB	- && sp|Q9NWR8|MCUB_HUMAN Calcium uniporter regulatory subunit MCUb, mitochondrial OS=Homo sapiens OX=9606 GN=MCUB PE=1 SV=2 && PF04678:Mitochondrial calcium uniporter
4	109559606	109561002	1397	SOX17_I_II_III_peak_31839b	186	5.05438	21.441	18.6094	741	Promoter (<=1kb)	109560209	109683194	122986	+	ENSG00000005059	ENST00000472310	0	MCUB	- && sp|Q9NWR8|MCUB_HUMAN Calcium uniporter regulatory subunit MCUb, mitochondrial OS=Homo sapiens OX=9606 GN=MCUB PE=1 SV=2 && PF04678:Mitochondrial calcium uniporter
4	109596697	109597629	933	SOX17_I_II_III_peak_31840	132	3.52315	15.9139	13.2938	700	Intron (ENST00000472310/ENSG00000005059, intron 1 of 4)	109560990	109681469	120480	+	ENSG00000005059	ENST00000452915	35707	MCUB	- && sp|Q9NWR8|MCUB_HUMAN Calcium uniporter regulatory subunit MCUb, mitochondrial OS=Homo sapiens OX=9606 GN=MCUB PE=1 SV=2 && PF04678:Mitochondrial calcium uniporter
4	109603603	109604024	422	SOX17_I_II_III_peak_31841	128	5.20983	15.5001	12.8966	201	Intron (ENST00000472310/ENSG00000005059, intron 1 of 4)	109560990	109681469	120480	+	ENSG00000005059	ENST00000452915	42613	MCUB	- && sp|Q9NWR8|MCUB_HUMAN Calcium uniporter regulatory subunit MCUb, mitochondrial OS=Homo sapiens OX=9606 GN=MCUB PE=1 SV=2 && PF04678:Mitochondrial calcium uniporter
7	102478631	102479252	622	SOX17_I_II_III_peak_38920	143	3.42183	17.0035	14.3407	314	Promoter (<=1kb)	102473128	102478922	5795	-	ENSG00000005075	ENST00000292614	0	POLR2J	- && sp|Q32P79|RPB11_BOVIN DNA-directed RNA polymerase II subunit RPB11 OS=Bos taurus OX=9913 GN=POLR2J PE=1 SV=1 && PF13656:RNA polymerase Rpb3/Rpb11 dimerisation domain
17	5468607	5469496	890	SOX17_I_II_III_peak_16446a	165	3.64644	19.3084	16.5583	245	Promoter (<=1kb)	5440917	5468982	28066	-	ENSG00000005100	ENST00000225296	0	DHX33	- && sp|Q9H6R0|DHX33_HUMAN ATP-dependent RNA helicase DHX33 OS=Homo sapiens OX=9606 GN=DHX33 PE=1 SV=2 && PF00270:DEAD/DEAH box helicase|PF04408:Helicase associated domain (HA2)|PF07717:Oligonucleotide/oligosaccharide-binding (OB)-fold|PF00271:Helicase conserved C-terminal domain
17	5468607	5469496	890	SOX17_I_II_III_peak_16446b	129	3.72941	15.506	12.9012	673	Promoter (<=1kb)	5440917	5468982	28066	-	ENSG00000005100	ENST00000225296	0	DHX33	- && sp|Q9H6R0|DHX33_HUMAN ATP-dependent RNA helicase DHX33 OS=Homo sapiens OX=9606 GN=DHX33 PE=1 SV=2 && PF00270:DEAD/DEAH box helicase|PF04408:Helicase associated domain (HA2)|PF07717:Oligonucleotide/oligosaccharide-binding (OB)-fold|PF00271:Helicase conserved C-terminal domain
17	43656650	43657092	443	SOX17_I_II_III_peak_17354	75	3.62007	9.87633	7.51162	153	Intron (ENST00000318579/ENSG00000005102, intron 1 of 2)	43641379	43661563	20185	-	ENSG00000005102	ENST00000549132	4471	MEOX1	- && sp|P50221|MEOX1_HUMAN Homeobox protein MOX-1 OS=Homo sapiens OX=9606 GN=MEOX1 PE=1 SV=1 && PF00046:Homeodomain
17	43665245	43666018	774	SOX17_I_II_III_peak_17355	152	4.32127	17.9382	15.2396	212	Distal Intergenic	43641380	43661922	20543	-	ENSG00000005102	ENST00000393661	-3323	MEOX1	- && sp|P50221|MEOX1_HUMAN Homeobox protein MOX-1 OS=Homo sapiens OX=9606 GN=MEOX1 PE=1 SV=1 && PF00046:Homeodomain
17	43669843	43670235	393	SOX17_I_II_III_peak_17356	90	3.42632	11.4739	9.0386	225	Distal Intergenic	43641380	43661922	20543	-	ENSG00000005102	ENST00000393661	-7921	MEOX1	- && sp|P50221|MEOX1_HUMAN Homeobox protein MOX-1 OS=Homo sapiens OX=9606 GN=MEOX1 PE=1 SV=1 && PF00046:Homeodomain
7	11831626	11832437	812	SOX17_I_II_III_peak_37740	603	6.88087	64.3785	60.311	359	Promoter (<=1kb)	11370365	11832198	461834	-	ENSG00000005108	ENST00000423059	0	THSD7A	- && sp|Q9UPZ6|THS7A_HUMAN Thrombospondin type-1 domain-containing protein 7A OS=Homo sapiens OX=9606 GN=THSD7A PE=1 SV=4 && -
17	34980104	34981287	1184	SOX17_I_II_III_peak_17043a	287	4.57371	31.9158	28.7085	524	Promoter (<=1kb)	34980512	34994429	13918	+	ENSG00000005156	ENST00000585941	0	LIG3	- && sp|P49916|DNLI3_HUMAN DNA ligase 3 OS=Homo sapiens OX=9606 GN=LIG3 PE=1 SV=2 && PF16759:DNA ligase 3 BRCT domain|PF04675:DNA ligase N terminus|PF01068:ATP dependent DNA ligase domain|PF00645:Poly(ADP-ribose) polymerase and DNA-Ligase Zn-finger region|PF04679:ATP dependent DNA ligase C terminal region
17	34980104	34981287	1184	SOX17_I_II_III_peak_17043b	263	4.49997	29.4673	26.3446	855	Promoter (<=1kb)	34980512	34994429	13918	+	ENSG00000005156	ENST00000585941	0	LIG3	- && sp|P49916|DNLI3_HUMAN DNA ligase 3 OS=Homo sapiens OX=9606 GN=LIG3 PE=1 SV=2 && PF16759:DNA ligase 3 BRCT domain|PF04675:DNA ligase N terminus|PF01068:ATP dependent DNA ligase domain|PF00645:Poly(ADP-ribose) polymerase and DNA-Ligase Zn-finger region|PF04679:ATP dependent DNA ligase C terminal region
12	47705621	47706305	685	SOX17_I_II_III_peak_9277	373	6.18615	40.8974	37.3961	270	Promoter (<=1kb)	47661249	47706030	44782	-	ENSG00000005175	ENST00000005386	0	RPAP3	- && sp|Q9H6T3|RPAP3_HUMAN RNA polymerase II-associated protein 3 OS=Homo sapiens OX=9606 GN=RPAP3 PE=1 SV=2 && PF13877:Potential Monad-binding region of RPAP3|PF00515:Tetratricopeptide repeat
16	20806134	20806454	321	SOX17_I_II_III_peak_15093	106	3.36698	13.1186	10.6132	204	Promoter (<=1kb)	20806429	20821802	15374	+	ENSG00000005189	ENST00000568894	0	REXO5	- && sp|Q96IC2|REXO5_HUMAN RNA exonuclease 5 OS=Homo sapiens OX=9606 GN=REXO5 PE=2 SV=1 && PF00929:Exonuclease|PF00076:RNA recognition motif. (a.k.a. RRM, RBD, or RNP domain)
16	57446979	57448014	1036	SOX17_I_II_III_peak_15612	495	7.56172	53.3701	49.5392	687	Promoter (<=1kb)	57428187	57447385	19199	-	ENSG00000005194	ENST00000394391	0	CIAPIN1	- && sp|Q6FI81|CPIN1_HUMAN Anamorsin OS=Homo sapiens OX=9606 GN=CIAPIN1 PE=1 SV=2 && PF05093:Cytokine-induced anti-apoptosis inhibitor 1, Fe-S biogenesis
19	2328274	2328997	724	SOX17_I_II_III_peak_19648	143	3.46675	17.0035	14.3407	444	Promoter (<=1kb)	2328615	2338526	9912	+	ENSG00000005206	ENST00000585725	0	SPPL2B	- && sp|Q8TCT7|SPP2B_HUMAN Signal peptide peptidase-like 2B OS=Homo sapiens OX=9606 GN=SPPL2B PE=1 SV=2 && PF02225:PA domain|PF04258:Signal peptide peptidase
19	2339727	2340136	410	SOX17_I_II_III_peak_19649	25	2.42011	4.57846	2.55176	190	Promoter (<=1kb)	2339678	2341956	2279	+	ENSG00000005206	ENST00000614784	49	SPPL2B	- && sp|Q8TCT7|SPP2B_HUMAN Signal peptide peptidase-like 2B OS=Homo sapiens OX=9606 GN=SPPL2B PE=1 SV=2 && PF02225:PA domain|PF04258:Signal peptide peptidase
19	2343501	2344072	572	SOX17_I_II_III_peak_19650	31	2.49631	5.19227	3.10981	379	Promoter (<=1kb)	2342722	2353567	10846	+	ENSG00000005206	ENST00000589515	779	SPPL2B	- && sp|Q8TCT7|SPP2B_HUMAN Signal peptide peptidase-like 2B OS=Homo sapiens OX=9606 GN=SPPL2B PE=1 SV=2 && PF02225:PA domain|PF04258:Signal peptide peptidase
19	2346004	2346395	392	SOX17_I_II_III_peak_19651	127	5.02017	15.306	12.7105	204	Intron (ENST00000613503/ENSG00000005206, intron 13 of 14)	2342722	2353567	10846	+	ENSG00000005206	ENST00000589515	3282	SPPL2B	- && sp|Q8TCT7|SPP2B_HUMAN Signal peptide peptidase-like 2B OS=Homo sapiens OX=9606 GN=SPPL2B PE=1 SV=2 && PF02225:PA domain|PF04258:Signal peptide peptidase
9	35111260	35111728	469	SOX17_I_II_III_peak_41689	185	3.41998	21.4135	18.5837	242	Promoter (<=1kb)	35104121	35111588	7468	-	ENSG00000005238	ENST00000603301	0	ATOSB	- && sp|Q7L5A3|F214B_HUMAN Protein FAM214B OS=Homo sapiens OX=9606 GN=FAM214B PE=1 SV=1 && -
9	35115698	35116657	960	SOX17_I_II_III_peak_41690	185	4.02523	21.349	18.5209	657	Promoter (<=1kb)	35104112	35115850	11739	-	ENSG00000005238	ENST00000378566	0	ATOSB	- && sp|Q7L5A3|F214B_HUMAN Protein FAM214B OS=Homo sapiens OX=9606 GN=FAM214B PE=1 SV=1 && -
17	48023297	48024328	1032	SOX17_I_II_III_peak_17545a	85	3.08247	10.9468	8.53368	241	Downstream (1-2kb)	48026171	48028560	2390	-	ENSG00000005243	ENST00000585182	4232	COPZ2	- && sp|Q9P299|COPZ2_HUMAN Coatomer subunit zeta-2 OS=Homo sapiens OX=9606 GN=COPZ2 PE=2 SV=1 && PF01217:Clathrin adaptor complex small chain
17	48023297	48024328	1032	SOX17_I_II_III_peak_17545b	52	2.62813	7.51047	5.27355	852	Downstream (1-2kb)	48026171	48028560	2390	-	ENSG00000005243	ENST00000585182	4232	COPZ2	- && sp|Q9P299|COPZ2_HUMAN Coatomer subunit zeta-2 OS=Homo sapiens OX=9606 GN=COPZ2 PE=2 SV=1 && PF01217:Clathrin adaptor complex small chain
17	48037569	48037972	404	SOX17_I_II_III_peak_17546	56	3.46138	7.93238	5.66844	218	Promoter (<=1kb)	48026167	48037797	11631	-	ENSG00000005243	ENST00000621465	0	COPZ2	- && sp|Q9P299|COPZ2_HUMAN Coatomer subunit zeta-2 OS=Homo sapiens OX=9606 GN=COPZ2 PE=2 SV=1 && PF01217:Clathrin adaptor complex small chain
7	107041936	107042698	763	SOX17_I_II_III_peak_38967	137	5.22185	16.3926	13.7552	451	Promoter (2-3kb)	107044705	107161811	117107	+	ENSG00000005249	ENST00000265717	-2007	PRKAR2B	- && sp|P31323|KAP3_HUMAN cAMP-dependent protein kinase type II-beta regulatory subunit OS=Homo sapiens OX=9606 GN=PRKAR2B PE=1 SV=3 && -
7	107044234	107045315	1082	SOX17_I_II_III_peak_38968	231	4.88777	26.2018	23.1959	394	Promoter (<=1kb)	107044705	107161811	117107	+	ENSG00000005249	ENST00000265717	0	PRKAR2B	- && sp|P31323|KAP3_HUMAN cAMP-dependent protein kinase type II-beta regulatory subunit OS=Homo sapiens OX=9606 GN=PRKAR2B PE=1 SV=3 && -
X	11757443	11759023	1581	SOX17_I_II_III_peak_43280a	136	3.81078	16.2346	13.602	459	Promoter (<=1kb)	11758159	11775747	17589	+	ENSG00000005302	ENST00000361672	0	MSL3	- && sp|Q8N5Y2|MS3L1_HUMAN Male-specific lethal 3 homolog OS=Homo sapiens OX=9606 GN=MSL3 PE=1 SV=1 && PF05712:MRG
X	11757443	11759023	1581	SOX17_I_II_III_peak_43280b	126	3.67194	15.2285	12.6356	1012	Promoter (<=1kb)	11758159	11775747	17589	+	ENSG00000005302	ENST00000361672	0	MSL3	- && sp|Q8N5Y2|MS3L1_HUMAN Male-specific lethal 3 homolog OS=Homo sapiens OX=9606 GN=MSL3 PE=1 SV=1 && PF05712:MRG
16	3737370	3737724	355	SOX17_I_II_III_peak_14875	54	3.29265	7.72115	5.46914	154	Promoter (<=1kb)	3731908	3736999	5092	-	ENSG00000005339	ENST00000571763	-371	CREBBP	- && sp|Q92793|CBP_HUMAN CREB-binding protein OS=Homo sapiens OX=9606 GN=CREBBP PE=1 SV=3 && -
16	3879540	3882007	2468	SOX17_I_II_III_peak_14876a	165	3.59215	19.2574	16.5093	620	Promoter (<=1kb)	3725054	3880713	155660	-	ENSG00000005339	ENST00000262367	0	CREBBP	- && sp|Q92793|CBP_HUMAN CREB-binding protein OS=Homo sapiens OX=9606 GN=CREBBP PE=1 SV=3 && -
16	3879540	3882007	2468	SOX17_I_II_III_peak_14876b	223	3.5776	25.3157	22.3429	1388	Promoter (<=1kb)	3725054	3880713	155660	-	ENSG00000005339	ENST00000262367	0	CREBBP	- && sp|Q92793|CBP_HUMAN CREB-binding protein OS=Homo sapiens OX=9606 GN=CREBBP PE=1 SV=3 && -
17	58304256	58304726	471	SOX17_I_II_III_peak_17825	116	4.11159	14.2051	11.6554	253	Promoter (<=1kb)	58301228	58305388	4161	-	ENSG00000005379	ENST00000581692	662	TSPOAP1	- && sp|O95153|RIMB1_HUMAN Peripheral-type benzodiazepine receptor-associated protein 1 OS=Homo sapiens OX=9606 GN=TSPOAP1 PE=1 SV=2 && -
17	58308440	58308882	443	SOX17_I_II_III_peak_17826	30	2.34202	5.17606	3.09513	355	Promoter (<=1kb)	58307443	58308591	1149	-	ENSG00000005379	ENST00000578486	0	TSPOAP1	- && sp|O95153|RIMB1_HUMAN Peripheral-type benzodiazepine receptor-associated protein 1 OS=Homo sapiens OX=9606 GN=TSPOAP1 PE=1 SV=2 && -
2	75710435	75711102	668	SOX17_I_II_III_peak_23054	314	5.03448	34.725	31.42	299	Promoter (<=1kb)	75662705	75710915	48211	-	ENSG00000005436	ENST00000321027	0	GCFC2	- && sp|P16383|GCFC2_HUMAN Intron Large complex component GCFC2 OS=Homo sapiens OX=9606 GN=GCFC2 PE=1 SV=2 && PF07842:GC-rich sequence DNA-binding factor-like protein
2	75711555	75711885	331	SOX17_I_II_III_peak_23055	43	2.51008	6.48095	4.30348	142	Promoter (<=1kb)	75662708	75710985	48278	-	ENSG00000005436	ENST00000541687	-570	GCFC2	- && sp|P16383|GCFC2_HUMAN Intron Large complex component GCFC2 OS=Homo sapiens OX=9606 GN=GCFC2 PE=1 SV=2 && PF07842:GC-rich sequence DNA-binding factor-like protein
2	74421346	74421901	556	SOX17_I_II_III_peak_23017	132	3.25074	15.9025	13.2836	273	Promoter (<=1kb)	74421678	74425474	3797	+	ENSG00000005448	ENST00000461531	0	WDR54	- && sp|Q9H977|WDR54_HUMAN WD repeat-containing protein 54 OS=Homo sapiens OX=9606 GN=WDR54 PE=1 SV=1 && -
7	87345257	87345981	725	SOX17_I_II_III_peak_38687	194	5.0569	22.3615	19.4964	265	Promoter (<=1kb)	87345664	87399794	54131	+	ENSG00000005469	ENST00000331536	0	CROT	- && sp|Q9UKG9|OCTC_HUMAN Peroxisomal carnitine O-octanoyltransferase OS=Homo sapiens OX=9606 GN=CROT PE=1 SV=2 && PF00755:Choline/Carnitine o-acyltransferase
7	87475357	87476137	781	SOX17_I_II_III_peak_38688	85	3.68482	11.0065	8.58966	389	Promoter (<=1kb)	87401696	87475680	73985	-	ENSG00000005471	ENST00000649586	0	ABCB4	- && sp|P21439|MDR3_HUMAN Phosphatidylcholine translocator ABCB4 OS=Homo sapiens OX=9606 GN=ABCB4 PE=1 SV=2 && PF00005:ABC transporter|PF00664:ABC transporter transmembrane region
7	104939981	104940508	528	SOX17_I_II_III_peak_38939	32	2.79228	5.34426	3.24716	303	Promoter (<=1kb)	104940943	104963216	22274	+	ENSG00000005483	ENST00000653259	-435	KMT2E	- && sp|Q8IZD2|KMT2E_HUMAN Inactive histone-lysine N-methyltransferase 2E OS=Homo sapiens OX=9606 GN=KMT2E PE=1 SV=1 && PF00628:PHD-finger|PF00856:SET domain
7	104943525	104944144	620	SOX17_I_II_III_peak_38940	197	5.88632	22.6649	19.7875	240	Promoter (1-2kb)	104941662	105000643	58982	+	ENSG00000005483	ENST00000659776	1863	KMT2E	- && sp|Q8IZD2|KMT2E_HUMAN Inactive histone-lysine N-methyltransferase 2E OS=Homo sapiens OX=9606 GN=KMT2E PE=1 SV=1 && PF00628:PHD-finger|PF00856:SET domain
7	105013885	105014581	697	SOX17_I_II_III_peak_38942	63	2.26099	8.61265	6.31311	313	Promoter (<=1kb)	105014164	105112658	98495	+	ENSG00000005483	ENST00000257745	0	KMT2E	- && sp|Q8IZD2|KMT2E_HUMAN Inactive histone-lysine N-methyltransferase 2E OS=Homo sapiens OX=9606 GN=KMT2E PE=1 SV=1 && PF00628:PHD-finger|PF00856:SET domain
7	75878722	75879535	814	SOX17_I_II_III_peak_38578	159	3.54947	18.6828	15.9553	328	Promoter (<=1kb)	75878999	75888926	9928	+	ENSG00000005486	ENST00000318622	0	RHBDD2	- && sp|Q6NTF9|RHBD2_HUMAN Rhomboid domain-containing protein 2 OS=Homo sapiens OX=9606 GN=RHBDD2 PE=1 SV=2 && -
16	981347	981779	433	SOX17_I_II_III_peak_14692	61	3.7504	8.4387	6.14932	240	Promoter (<=1kb)	981770	986979	5210	+	ENSG00000005513	ENST00000293894	0	SOX8	- && sp|P57073|SOX8_HUMAN Transcription factor SOX-8 OS=Homo sapiens OX=9606 GN=SOX8 PE=2 SV=1 && -
16	985036	985346	311	SOX17_I_II_III_peak_14693	19	2.47221	3.88655	1.92746	235	Promoter (2-3kb)	982086	986978	4893	+	ENSG00000005513	ENST00000566034	2950	SOX8	- && sp|P57073|SOX8_HUMAN Transcription factor SOX-8 OS=Homo sapiens OX=9606 GN=SOX8 PE=2 SV=1 && -
6	82247177	82248372	1196	SOX17_I_II_III_peak_35980a	385	5.73229	42.055	38.517	276	Promoter (<=1kb)	82169987	82247744	77758	-	ENSG00000005700	ENST00000306270	0	IBTK	- && sp|Q9P2D0|IBTK_HUMAN Inhibitor of Bruton tyrosine kinase OS=Homo sapiens OX=9606 GN=IBTK PE=1 SV=3 && PF00415:Regulator of chromosome condensation (RCC1) repeat|PF12796:Ankyrin repeats (3 copies)|PF00651:BTB/POZ domain
6	82247177	82248372	1196	SOX17_I_II_III_peak_35980b	111	3.27211	13.6809	11.1523	691	Promoter (<=1kb)	82169987	82247744	77758	-	ENSG00000005700	ENST00000306270	0	IBTK	- && sp|Q9P2D0|IBTK_HUMAN Inhibitor of Bruton tyrosine kinase OS=Homo sapiens OX=9606 GN=IBTK PE=1 SV=3 && PF00415:Regulator of chromosome condensation (RCC1) repeat|PF12796:Ankyrin repeats (3 copies)|PF00651:BTB/POZ domain
6	82248693	82249174	482	SOX17_I_II_III_peak_35981	53	2.96187	7.60861	5.36167	233	Promoter (<=1kb)	82191331	82247754	56424	-	ENSG00000005700	ENST00000369751	-939	IBTK	- && sp|Q9P2D0|IBTK_HUMAN Inhibitor of Bruton tyrosine kinase OS=Homo sapiens OX=9606 GN=IBTK PE=1 SV=3 && PF00415:Regulator of chromosome condensation (RCC1) repeat|PF12796:Ankyrin repeats (3 copies)|PF00651:BTB/POZ domain
11	3378683	3379648	966	SOX17_I_II_III_peak_6532a	462	8.93092	50.0368	46.2853	295	Promoter (<=1kb)	3339261	3379133	39873	-	ENSG00000005801	ENST00000528796	0	ZNF195	- && sp|O14628|ZN195_HUMAN Zinc finger protein 195 OS=Homo sapiens OX=9606 GN=ZNF195 PE=1 SV=2 && PF00096:Zinc finger, C2H2 type
11	3378683	3379648	966	SOX17_I_II_III_peak_6532b	404	9.35946	44.0377	40.4443	547	Promoter (<=1kb)	3339261	3379133	39873	-	ENSG00000005801	ENST00000528796	0	ZNF195	- && sp|O14628|ZN195_HUMAN Zinc finger protein 195 OS=Homo sapiens OX=9606 GN=ZNF195 PE=1 SV=2 && PF00096:Zinc finger, C2H2 type
13	77047637	77048351	715	SOX17_I_II_III_peak_11253	403	8.87368	43.9166	40.3265	238	Intron (ENST00000638147/ENSG00000283208, intron 3 of 4)	77044689	77052700	8012	-	ENSG00000005810	ENST00000695082	4349	MYCBP2	- && sp|O75592|MYCB2_HUMAN E3 ubiquitin-protein ligase MYCBP2 OS=Homo sapiens OX=9606 GN=MYCBP2 PE=1 SV=4 && PF00415:Regulator of chromosome condensation (RCC1) repeat|PF13540:Regulator of chromosome condensation (RCC1) repeat|PF08239:Bacterial SH3 domain|PF08005:PHR domain|PF13639:Ring finger domain
13	77326403	77327198	796	SOX17_I_II_III_peak_11254	106	3.48555	13.1377	10.6306	531	Promoter (<=1kb)	77042474	77327094	284621	-	ENSG00000005810	ENST00000682321	0	MYCBP2	- && sp|O75592|MYCB2_HUMAN E3 ubiquitin-protein ligase MYCBP2 OS=Homo sapiens OX=9606 GN=MYCBP2 PE=1 SV=4 && PF00415:Regulator of chromosome condensation (RCC1) repeat|PF13540:Regulator of chromosome condensation (RCC1) repeat|PF08239:Bacterial SH3 domain|PF08005:PHR domain|PF13639:Ring finger domain
13	77329786	77330106	321	SOX17_I_II_III_peak_11255	110	4.02624	13.5438	11.0214	142	Promoter (2-3kb)	77044657	77327094	282438	-	ENSG00000005810	ENST00000683697	-2692	MYCBP2	- && sp|O75592|MYCB2_HUMAN E3 ubiquitin-protein ligase MYCBP2 OS=Homo sapiens OX=9606 GN=MYCBP2 PE=1 SV=4 && PF00415:Regulator of chromosome condensation (RCC1) repeat|PF13540:Regulator of chromosome condensation (RCC1) repeat|PF08239:Bacterial SH3 domain|PF08005:PHR domain|PF13639:Ring finger domain
13	77026326	77027688	1363	SOX17_I_II_III_peak_11252a	111	3.42388	13.6831	11.1539	250	Promoter (<=1kb)	77005260	77027159	21900	-	ENSG00000005812	ENST00000355619	0	FBXL3	- && sp|Q9UKT7|FBXL3_HUMAN F-box/LRR-repeat protein 3 OS=Homo sapiens OX=9606 GN=FBXL3 PE=1 SV=1 && PF12937:F-box-like
13	77026326	77027688	1363	SOX17_I_II_III_peak_11252b	211	4.70488	24.061	21.134	1065	Promoter (<=1kb)	77005260	77027159	21900	-	ENSG00000005812	ENST00000355619	0	FBXL3	- && sp|Q9UKT7|FBXL3_HUMAN F-box/LRR-repeat protein 3 OS=Homo sapiens OX=9606 GN=FBXL3 PE=1 SV=1 && PF12937:F-box-like
16	30473987	30474397	411	SOX17_I_II_III_peak_15283	23	2.41034	4.36997	2.35877	254	Promoter (<=1kb)	30474001	30479174	5174	+	ENSG00000005844	ENST00000569725	0	ITGAL	- && sp|P20701|ITAL_HUMAN Integrin alpha-L OS=Homo sapiens OX=9606 GN=ITGAL PE=1 SV=3 && PF01839:FG-GAP repeat
17	50094966	50095745	780	SOX17_I_II_III_peak_17663	246	4.46546	27.6999	24.6401	469	Promoter (<=1kb)	50095285	50108719	13435	+	ENSG00000005882	ENST00000503614	0	PDK2	- && sp|Q15119|PDK2_HUMAN [Pyruvate dehydrogenase (acetyl-transferring)] kinase isozyme 2, mitochondrial OS=Homo sapiens OX=9606 GN=PDK2 PE=1 SV=2 && PF02518:Histidine kinase-, DNA gyrase B-, and HSP90-like ATPase|PF10436:Mitochondrial branched-chain alpha-ketoacid dehydrogenase kinase
17	50055566	50056876	1311	SOX17_I_II_III_peak_17662	218	3.65897	24.8241	21.8692	523	Promoter (<=1kb)	50055968	50076995	21028	+	ENSG00000005884	ENST00000506401	0	ITGA3	- && sp|P26006|ITA3_HUMAN Integrin alpha-3 OS=Homo sapiens OX=9606 GN=ITGA3 PE=1 SV=5 && PF08441:Integrin alpha
X	24149054	24150744	1691	SOX17_I_II_III_peak_43416a	122	3.59459	14.8369	12.261	314	Promoter (<=1kb)	24149173	24150819	1647	+	ENSG00000005889	ENST00000497813	0	ZFX	- && sp|P17010|ZFX_HUMAN Zinc finger X-chromosomal protein OS=Homo sapiens OX=9606 GN=ZFX PE=2 SV=2 && PF13909:C2H2-type zinc-finger domain|PF04704:Zfx / Zfy transcription activation region
X	24149054	24150744	1691	SOX17_I_II_III_peak_43416b	67	2.74221	9.02634	6.70539	789	Promoter (<=1kb)	24149173	24150819	1647	+	ENSG00000005889	ENST00000497813	0	ZFX	- && sp|P17010|ZFX_HUMAN Zinc finger X-chromosomal protein OS=Homo sapiens OX=9606 GN=ZFX PE=2 SV=2 && PF13909:C2H2-type zinc-finger domain|PF04704:Zfx / Zfy transcription activation region
X	24149054	24150744	1691	SOX17_I_II_III_peak_43416c	138	3.188	16.492	13.8486	1394	Promoter (<=1kb)	24149173	24150819	1647	+	ENSG00000005889	ENST00000497813	0	ZFX	- && sp|P17010|ZFX_HUMAN Zinc finger X-chromosomal protein OS=Homo sapiens OX=9606 GN=ZFX PE=2 SV=2 && PF13909:C2H2-type zinc-finger domain|PF04704:Zfx / Zfy transcription activation region
X	24187646	24188113	468	SOX17_I_II_III_peak_43417	53	3.43504	7.60524	5.35908	244	Intron (ENST00000539115/ENSG00000005889, intron 1 of 5)	24172756	24179550	6795	+	ENSG00000005889	ENST00000474385	14890	ZFX	- && sp|P17010|ZFX_HUMAN Zinc finger X-chromosomal protein OS=Homo sapiens OX=9606 GN=ZFX PE=2 SV=2 && PF13909:C2H2-type zinc-finger domain|PF04704:Zfx / Zfy transcription activation region
X	120468981	120469354	374	SOX17_I_II_III_peak_44146	116	3.42327	14.2316	11.6798	204	Promoter (<=1kb)	120426148	120469296	43149	-	ENSG00000005893	ENST00000200639	0	LAMP2	- && sp|P13473|LAMP2_HUMAN Lysosome-associated membrane glycoprotein 2 OS=Homo sapiens OX=9606 GN=LAMP2 PE=1 SV=2 && PF01299:Lysosome-associated membrane glycoprotein (Lamp)
X	120485806	120486196	391	SOX17_I_II_III_peak_44147	140	4.28096	16.6548	14.005	204	Distal Intergenic	120427827	120469365	41539	-	ENSG00000005893	ENST00000434600	-16441	LAMP2	- && sp|P13473|LAMP2_HUMAN Lysosome-associated membrane glycoprotein 2 OS=Homo sapiens OX=9606 GN=LAMP2 PE=1 SV=2 && PF01299:Lysosome-associated membrane glycoprotein (Lamp)
17	44374639	44375265	627	SOX17_I_II_III_peak_17397	162	3.90338	18.9772	16.238	387	Promoter (<=1kb)	44372181	44376184	4004	-	ENSG00000005961	ENST00000587295	919	ITGA2B	- && sp|P08514|ITA2B_HUMAN Integrin alpha-IIb OS=Homo sapiens OX=9606 GN=ITGA2B PE=1 SV=3 && PF01839:FG-GAP repeat|PF08441:Integrin alpha
17	44385239	44386237	999	SOX17_I_II_III_peak_17398a	182	3.87384	21.0693	18.2502	300	Promoter (<=1kb)	44372180	44385340	13161	-	ENSG00000005961	ENST00000648408	0	ITGA2B	- && sp|P08514|ITA2B_HUMAN Integrin alpha-IIb OS=Homo sapiens OX=9606 GN=ITGA2B PE=1 SV=3 && PF01839:FG-GAP repeat|PF08441:Integrin alpha
17	44385239	44386237	999	SOX17_I_II_III_peak_17398b	62	2.72978	8.54503	6.24998	826	Promoter (<=1kb)	44372180	44385340	13161	-	ENSG00000005961	ENST00000648408	0	ITGA2B	- && sp|P08514|ITA2B_HUMAN Integrin alpha-IIb OS=Homo sapiens OX=9606 GN=ITGA2B PE=1 SV=3 && PF01839:FG-GAP repeat|PF08441:Integrin alpha
16	19521533	19522409	877	SOX17_I_II_III_peak_15079	196	3.45258	22.5178	19.6473	456	Promoter (<=1kb)	19501693	19522098	20406	-	ENSG00000006007	ENST00000353258	0	GDE1	- && sp|Q9NZC3|GDE1_HUMAN Glycerophosphodiester phosphodiesterase 1 OS=Homo sapiens OX=9606 GN=GDE1 PE=1 SV=1 && PF03009:Glycerophosphoryl diester phosphodiesterase family
19	18588620	18589206	587	SOX17_I_II_III_peak_20463	311	5.59231	34.4861	31.1905	297	Promoter (<=1kb)	18588685	18592334	3650	+	ENSG00000006015	ENST00000598375	0	REX1BD	- && sp|Q5H9K5|ZMAT1_HUMAN Zinc finger matrin-type protein 1 OS=Homo sapiens OX=9606 GN=ZMAT1 PE=2 SV=1 && -
19	18589386	18589811	426	SOX17_I_II_III_peak_20464	107	3.45448	13.2726	10.7596	217	Promoter (<=1kb)	18589602	18592336	2735	+	ENSG00000006015	ENST00000595490	0	REX1BD	- && sp|Q5H9K5|ZMAT1_HUMAN Zinc finger matrin-type protein 1 OS=Homo sapiens OX=9606 GN=ZMAT1 PE=2 SV=1 && -
19	18591897	18592257	361	SOX17_I_II_III_peak_20465	34	2.65554	5.51545	3.40289	184	Promoter (1-2kb)	18593237	18594134	898	-	ENSG00000006016	ENST00000596360	1877	CRLF1	- && sp|O75462|CRLF1_HUMAN Cytokine receptor-like factor 1 OS=Homo sapiens OX=9606 GN=CRLF1 PE=1 SV=1 && PF09067:Erythropoietin receptor, ligand binding|PF00041:Fibronectin type III domain
19	18593934	18594760	827	SOX17_I_II_III_peak_20466	201	4.44812	23.0702	20.179	583	Promoter (<=1kb)	18572220	18594435	22216	-	ENSG00000006016	ENST00000594325	0	CRLF1	- && sp|O75462|CRLF1_HUMAN Cytokine receptor-like factor 1 OS=Homo sapiens OX=9606 GN=CRLF1 PE=1 SV=1 && PF09067:Erythropoietin receptor, ligand binding|PF00041:Fibronectin type III domain
19	18594965	18595375	411	SOX17_I_II_III_peak_20467	95	3.55244	11.998	9.54064	208	Promoter (<=1kb)	18572220	18594435	22216	-	ENSG00000006016	ENST00000594325	-530	CRLF1	- && sp|O75462|CRLF1_HUMAN Cytokine receptor-like factor 1 OS=Homo sapiens OX=9606 GN=CRLF1 PE=1 SV=1 && PF09067:Erythropoietin receptor, ligand binding|PF00041:Fibronectin type III domain
19	18604152	18604797	646	SOX17_I_II_III_peak_20468a	35	2.5739	5.64714	3.5266	211	Promoter (2-3kb)	18593237	18606799	13563	-	ENSG00000006016	ENST00000392386	2002	CRLF1	- && sp|O75462|CRLF1_HUMAN Cytokine receptor-like factor 1 OS=Homo sapiens OX=9606 GN=CRLF1 PE=1 SV=1 && PF09067:Erythropoietin receptor, ligand binding|PF00041:Fibronectin type III domain
19	18604152	18604797	646	SOX17_I_II_III_peak_20468b	45	3.14096	6.79457	4.59832	482	Promoter (2-3kb)	18593237	18606799	13563	-	ENSG00000006016	ENST00000392386	2002	CRLF1	- && sp|O75462|CRLF1_HUMAN Cytokine receptor-like factor 1 OS=Homo sapiens OX=9606 GN=CRLF1 PE=1 SV=1 && PF09067:Erythropoietin receptor, ligand binding|PF00041:Fibronectin type III domain
19	18605121	18605601	481	SOX17_I_II_III_peak_20469	64	3.07069	8.70635	6.40035	257	Promoter (1-2kb)	18593237	18606799	13563	-	ENSG00000006016	ENST00000392386	1198	CRLF1	- && sp|O75462|CRLF1_HUMAN Cytokine receptor-like factor 1 OS=Homo sapiens OX=9606 GN=CRLF1 PE=1 SV=1 && PF09067:Erythropoietin receptor, ligand binding|PF00041:Fibronectin type III domain
19	18605785	18606692	908	SOX17_I_II_III_peak_20470	176	4.16361	20.4095	17.6161	442	Promoter (<=1kb)	18593237	18606799	13563	-	ENSG00000006016	ENST00000392386	107	CRLF1	- && sp|O75462|CRLF1_HUMAN Cytokine receptor-like factor 1 OS=Homo sapiens OX=9606 GN=CRLF1 PE=1 SV=1 && PF09067:Erythropoietin receptor, ligand binding|PF00041:Fibronectin type III domain
19	18606868	18608049	1182	SOX17_I_II_III_peak_20471	101	3.63971	12.6546	10.1676	771	Promoter (<=1kb)	18599700	18607741	8042	-	ENSG00000006016	ENST00000593286	0	CRLF1	- && sp|O75462|CRLF1_HUMAN Cytokine receptor-like factor 1 OS=Homo sapiens OX=9606 GN=CRLF1 PE=1 SV=1 && PF09067:Erythropoietin receptor, ligand binding|PF00041:Fibronectin type III domain
19	18609648	18610155	508	SOX17_I_II_III_peak_20472	44	2.81899	6.64313	4.45364	311	Promoter (1-2kb)	18599700	18607741	8042	-	ENSG00000006016	ENST00000593286	-1907	CRLF1	- && sp|O75462|CRLF1_HUMAN Cytokine receptor-like factor 1 OS=Homo sapiens OX=9606 GN=CRLF1 PE=1 SV=1 && PF09067:Erythropoietin receptor, ligand binding|PF00041:Fibronectin type III domain
17	47789980	47790429	450	SOX17_I_II_III_peak_17532	39	2.59375	6.1109	3.95989	331	Distal Intergenic	47808216	47809115	900	-	ENSG00000006025	ENST00000578461	18686	OSBPL7	- && sp|Q9BZF2|OSBL7_HUMAN Oxysterol-binding protein-related protein 7 OS=Homo sapiens OX=9606 GN=OSBPL7 PE=1 SV=1 && PF01237:Oxysterol-binding protein
17	32921806	32922220	415	SOX17_I_II_III_peak_17018	22	2.62617	4.26955	2.26593	125	Distal Intergenic	32927910	32941613	13704	+	ENSG00000006042	ENST00000394642	-5690	TMEM98	- && sp|Q9Y2Y6|TMM98_HUMAN Transmembrane protein 98 OS=Homo sapiens OX=9606 GN=TMEM98 PE=1 SV=1 && -
17	32922670	32922980	311	SOX17_I_II_III_peak_17019	30	2.55883	5.08665	3.0103	222	Distal Intergenic	32927910	32941613	13704	+	ENSG00000006042	ENST00000394642	-4930	TMEM98	- && sp|Q9Y2Y6|TMM98_HUMAN Transmembrane protein 98 OS=Homo sapiens OX=9606 GN=TMEM98 PE=1 SV=1 && -
17	32927742	32928555	814	SOX17_I_II_III_peak_17020	396	7.16596	43.2226	39.651	302	Promoter (<=1kb)	32927910	32941613	13704	+	ENSG00000006042	ENST00000394642	0	TMEM98	- && sp|Q9Y2Y6|TMM98_HUMAN Transmembrane protein 98 OS=Homo sapiens OX=9606 GN=TMEM98 PE=1 SV=1 && -
17	7293947	7295936	1990	SOX17_I_II_III_peak_16493a	202	3.5224	23.097	20.204	877	Promoter (<=1kb)	7288263	7294589	6327	-	ENSG00000006047	ENST00000571485	0	YBX2	- && sp|Q9Y2T7|YBOX2_HUMAN Y-box-binding protein 2 OS=Homo sapiens OX=9606 GN=YBX2 PE=1 SV=2 && -
17	7293947	7295936	1990	SOX17_I_II_III_peak_16493b	42	2.74095	6.4286	4.25548	1601	Promoter (<=1kb)	7288263	7294589	6327	-	ENSG00000006047	ENST00000571485	0	YBX2	- && sp|Q9Y2T7|YBOX2_HUMAN Y-box-binding protein 2 OS=Homo sapiens OX=9606 GN=YBX2 PE=1 SV=2 && -
17	7296264	7296778	515	SOX17_I_II_III_peak_16494	228	4.67573	25.8345	22.8424	227	Promoter (1-2kb)	7288263	7294639	6377	-	ENSG00000006047	ENST00000007699	-1625	YBX2	- && sp|Q9Y2T7|YBOX2_HUMAN Y-box-binding protein 2 OS=Homo sapiens OX=9606 GN=YBX2 PE=1 SV=2 && -
17	45316409	45317665	1257	SOX17_I_II_III_peak_17447	153	2.92325	18.0873	15.3841	530	Promoter (<=1kb)	45263119	45317020	53902	-	ENSG00000006062	ENST00000344686	0	MAP3K14	- && sp|Q99558|M3K14_HUMAN Mitogen-activated protein kinase kinase kinase 14 OS=Homo sapiens OX=9606 GN=MAP3K14 PE=1 SV=2 && -
11	60924183	60925247	1065	SOX17_I_II_III_peak_7202	1174	7.44629	122.31	117.454	357	Promoter (<=1kb)	60924460	60937159	12700	+	ENSG00000006118	ENST00000453848	0	TMEM132A	- && sp|Q24JP5|T132A_HUMAN Transmembrane protein 132A OS=Homo sapiens OX=9606 GN=TMEM132A PE=1 SV=1 && PF15705:Mature oligodendrocyte transmembrane protein, TMEM132D, N-term
17	35587214	35587647	434	SOX17_I_II_III_peak_17055	101	3.1717	12.61	10.1251	213	Promoter (<=1kb)	35587274	35726409	139136	+	ENSG00000006125	ENST00000621914	0	AP2B1	- && sp|P63010|AP2B1_HUMAN AP-2 complex subunit beta OS=Homo sapiens OX=9606 GN=AP2B1 PE=1 SV=1 && PF01602:Adaptin N terminal region|PF09066:Beta2-adaptin appendage, C-terminal sub-domain|PF02883:Adaptin C-terminal domain
16	3282431	3283847	1417	SOX17_I_II_III_peak_14864a	223	4.06159	25.3218	22.3484	492	Promoter (<=1kb)	3283283	3293389	10107	+	ENSG00000006194	ENST00000574253	0	ZNF263	- && sp|O14978|ZN263_HUMAN Zinc finger protein 263 OS=Homo sapiens OX=9606 GN=ZNF263 PE=1 SV=2 && PF02023:SCAN domain
16	3282431	3283847	1417	SOX17_I_II_III_peak_14864b	133	3.58331	15.9559	13.3336	1203	Promoter (<=1kb)	3283283	3293389	10107	+	ENSG00000006194	ENST00000574253	0	ZNF263	- && sp|O14978|ZN263_HUMAN Zinc finger protein 263 OS=Homo sapiens OX=9606 GN=ZNF263 PE=1 SV=2 && PF02023:SCAN domain
16	57372392	57373008	617	SOX17_I_II_III_peak_15610	63	3.25188	8.63508	6.33444	159	Promoter (<=1kb)	57372477	57385041	12565	+	ENSG00000006210	ENST00000563383	0	CX3CL1	- && sp|P78423|X3CL1_HUMAN Fractalkine OS=Homo sapiens OX=9606 GN=CX3CL1 PE=1 SV=1 && -
17	50541796	50542579	784	SOX17_I_II_III_peak_17694	247	3.86381	27.7962	24.7328	281	Promoter (<=1kb)	50543058	50555850	12793	+	ENSG00000006282	ENST00000504334	-479	SPATA20	- && sp|Q8TB22|SPT20_HUMAN Spermatogenesis-associated protein 20 OS=Homo sapiens OX=9606 GN=SPATA20 PE=2 SV=3 && -
17	50547014	50547474	461	SOX17_I_II_III_peak_17695	371	5.46124	40.6917	37.1964	227	Promoter (<=1kb)	50547126	50555852	8727	+	ENSG00000006282	ENST00000356488	0	SPATA20	- && sp|Q8TB22|SPT20_HUMAN Spermatogenesis-associated protein 20 OS=Homo sapiens OX=9606 GN=SPATA20 PE=2 SV=3 && -
17	50549299	50549621	323	SOX17_I_II_III_peak_17696	49	2.96197	7.13511	4.91581	159	Promoter (<=1kb)	50548883	50550851	1969	+	ENSG00000006282	ENST00000505656	416	SPATA20	- && sp|Q8TB22|SPT20_HUMAN Spermatogenesis-associated protein 20 OS=Homo sapiens OX=9606 GN=SPATA20 PE=2 SV=3 && -
17	50560169	50560995	827	SOX17_I_II_III_peak_17697	50	1.94544	7.2915	5.06413	447	Promoter (<=1kb)	50560715	50627474	66760	+	ENSG00000006283	ENST00000359106	0	CACNA1G	- && sp|O43497|CAC1G_HUMAN Voltage-dependent T-type calcium channel subunit alpha-1G OS=Homo sapiens OX=9606 GN=CACNA1G PE=1 SV=3 && PF00520:Ion transport protein
17	50561253	50561683	431	SOX17_I_II_III_peak_17698	71	2.61059	9.47265	7.12608	198	Promoter (<=1kb)	50561285	50627070	65786	+	ENSG00000006283	ENST00000442258	0	CACNA1G	- && sp|O43497|CAC1G_HUMAN Voltage-dependent T-type calcium channel subunit alpha-1G OS=Homo sapiens OX=9606 GN=CACNA1G PE=1 SV=3 && PF00520:Ion transport protein
16	3017363	3018503	1141	SOX17_I_II_III_peak_14833	1191	10.4739	124.035	119.16	589	Promoter (<=1kb)	3018445	3022086	3642	+	ENSG00000006327	ENST00000573001	0	TNFRSF12A	- && sp|Q9NP84|TNR12_HUMAN Tumor necrosis factor receptor superfamily member 12A OS=Homo sapiens OX=9606 GN=TNFRSF12A PE=1 SV=1 && -
16	3019730	3020595	866	SOX17_I_II_III_peak_14834	324	4.99412	35.7671	32.428	543	Promoter (<=1kb)	3020359	3022383	2025	+	ENSG00000006327	ENST00000341627	0	TNFRSF12A	- && sp|Q9NP84|TNR12_HUMAN Tumor necrosis factor receptor superfamily member 12A OS=Homo sapiens OX=9606 GN=TNFRSF12A PE=1 SV=1 && -
16	3020913	3022477	1565	SOX17_I_II_III_peak_14835a	101	3.09033	12.6563	10.1688	247	Promoter (<=1kb)	3020390	3022383	1994	+	ENSG00000006327	ENST00000571351	523	TNFRSF12A	- && sp|Q9NP84|TNR12_HUMAN Tumor necrosis factor receptor superfamily member 12A OS=Homo sapiens OX=9606 GN=TNFRSF12A PE=1 SV=1 && -
16	3020913	3022477	1565	SOX17_I_II_III_peak_14835b	410	7.11938	44.6218	41.0097	855	Promoter (<=1kb)	3020390	3022383	1994	+	ENSG00000006327	ENST00000571351	523	TNFRSF12A	- && sp|Q9NP84|TNR12_HUMAN Tumor necrosis factor receptor superfamily member 12A OS=Homo sapiens OX=9606 GN=TNFRSF12A PE=1 SV=1 && -
7	97005152	97005565	414	SOX17_I_II_III_peak_38763	174	5.56625	20.2072	17.4226	202	Promoter (<=1kb)	97005553	97011040	5488	+	ENSG00000006377	ENST00000518156	0	DLX6	- && sp|P56179|DLX6_HUMAN Homeobox protein DLX-6 OS=Homo sapiens OX=9606 GN=DLX6 PE=2 SV=2 && PF00046:Homeodomain
7	97005943	97006830	888	SOX17_I_II_III_peak_38764a	206	5.55406	23.521	20.6129	241	Promoter (<=1kb)	97006493	97010176	3684	+	ENSG00000006377	ENST00000493273	0	DLX6	- && sp|P56179|DLX6_HUMAN Homeobox protein DLX-6 OS=Homo sapiens OX=9606 GN=DLX6 PE=2 SV=2 && PF00046:Homeodomain
7	97005943	97006830	888	SOX17_I_II_III_peak_38764b	122	4.2823	14.8768	12.2985	591	Promoter (<=1kb)	97006493	97010176	3684	+	ENSG00000006377	ENST00000493273	0	DLX6	- && sp|P56179|DLX6_HUMAN Homeobox protein DLX-6 OS=Homo sapiens OX=9606 GN=DLX6 PE=2 SV=2 && PF00046:Homeodomain
7	97007150	97007477	328	SOX17_I_II_III_peak_38765	76	3.7525	10.0007	7.63002	181	Promoter (<=1kb)	97007425	97010054	2630	+	ENSG00000006377	ENST00000555308	0	DLX6	- && sp|P56179|DLX6_HUMAN Homeobox protein DLX-6 OS=Homo sapiens OX=9606 GN=DLX6 PE=2 SV=2 && PF00046:Homeodomain
14	70755086	70755416	331	SOX17_I_II_III_peak_12561	37	3.55142	5.86994	3.73405	193	Promoter (2-3kb)	70749553	70752956	3404	-	ENSG00000006432	ENST00000554024	-2130	MAP3K9	- && sp|P80192|M3K9_HUMAN Mitogen-activated protein kinase kinase kinase 9 OS=Homo sapiens OX=9606 GN=MAP3K9 PE=1 SV=3 && -
14	70808470	70810246	1777	SOX17_I_II_III_peak_12563	431	6.30394	46.8056	43.1348	1037	Promoter (<=1kb)	70722526	70809513	86988	-	ENSG00000006432	ENST00000554752	0	MAP3K9	- && sp|P80192|M3K9_HUMAN Mitogen-activated protein kinase kinase kinase 9 OS=Homo sapiens OX=9606 GN=MAP3K9 PE=1 SV=3 && -
7	39622971	39624325	1355	SOX17_I_II_III_peak_38160a	366	6.05513	40.1521	36.6735	402	Promoter (<=1kb)	39623565	39706391	82827	+	ENSG00000006451	ENST00000468201	0	RALA	- && sp|P11233|RALA_HUMAN Ras-related protein Ral-A OS=Homo sapiens OX=9606 GN=RALA PE=1 SV=1 && PF00071:Ras family
7	39622971	39624325	1355	SOX17_I_II_III_peak_38160b	217	4.74483	24.6582	21.7091	816	Promoter (<=1kb)	39623565	39706391	82827	+	ENSG00000006451	ENST00000468201	0	RALA	- && sp|P11233|RALA_HUMAN Ras-related protein Ral-A OS=Homo sapiens OX=9606 GN=RALA PE=1 SV=1 && PF00071:Ras family
7	39622971	39624325	1355	SOX17_I_II_III_peak_38160c	161	4.0207	18.9365	16.1994	1053	Promoter (<=1kb)	39623565	39706391	82827	+	ENSG00000006451	ENST00000468201	0	RALA	- && sp|P11233|RALA_HUMAN Ras-related protein Ral-A OS=Homo sapiens OX=9606 GN=RALA PE=1 SV=1 && PF00071:Ras family
7	98354574	98354884	311	SOX17_I_II_III_peak_38785	93	5.35891	11.784	9.33408	142	Promoter (<=1kb)	98317237	98355426	38190	-	ENSG00000006453	ENST00000473569	542	BAIAP2L1	- && sp|Q9UHR4|BI2L1_HUMAN Brain-specific angiogenesis inhibitor 1-associated protein 2-like protein 1 OS=Homo sapiens OX=9606 GN=BAIAP2L1 PE=1 SV=2 && -
7	98400666	98401536	871	SOX17_I_II_III_peak_38786	291	5.30165	32.4043	29.1802	265	Promoter (<=1kb)	98291650	98401090	109441	-	ENSG00000006453	ENST00000005260	0	BAIAP2L1	- && sp|Q9UHR4|BI2L1_HUMAN Brain-specific angiogenesis inhibitor 1-associated protein 2-like protein 1 OS=Homo sapiens OX=9606 GN=BAIAP2L1 PE=1 SV=2 && -
7	140114168	140115877	1710	SOX17_I_II_III_peak_39296a	28	3.01004	4.94604	2.87926	159	Intron (ENST00000397560/ENSG00000006459, intron 9 of 19)	140084855	140119142	34288	-	ENSG00000006459	ENST00000472616	3265	KDM7A	- && sp|Q6ZMT4|KDM7A_HUMAN Lysine-specific demethylase 7A OS=Homo sapiens OX=9606 GN=KDM7A PE=1 SV=2 && PF17811:Jumonji helical domain|PF02373:JmjC domain, hydroxylase|PF00628:PHD-finger
7	140114168	140115877	1710	SOX17_I_II_III_peak_39296b	214	6.2064	24.3491	21.4106	1035	Intron (ENST00000397560/ENSG00000006459, intron 9 of 19)	140084855	140119142	34288	-	ENSG00000006459	ENST00000472616	3265	KDM7A	- && sp|Q6ZMT4|KDM7A_HUMAN Lysine-specific demethylase 7A OS=Homo sapiens OX=9606 GN=KDM7A PE=1 SV=2 && PF17811:Jumonji helical domain|PF02373:JmjC domain, hydroxylase|PF00628:PHD-finger
7	140175425	140176259	835	SOX17_I_II_III_peak_39297	186	3.26693	21.4527	18.6204	394	Promoter (<=1kb)	140084746	140176983	92238	-	ENSG00000006459	ENST00000397560	724	KDM7A	- && sp|Q6ZMT4|KDM7A_HUMAN Lysine-specific demethylase 7A OS=Homo sapiens OX=9606 GN=KDM7A PE=1 SV=2 && PF17811:Jumonji helical domain|PF02373:JmjC domain, hydroxylase|PF00628:PHD-finger
7	140176462	140177742	1281	SOX17_I_II_III_peak_39298	303	4.81443	33.6242	30.3575	638	Promoter (<=1kb)	140084746	140176983	92238	-	ENSG00000006459	ENST00000397560	0	KDM7A	- && sp|Q6ZMT4|KDM7A_HUMAN Lysine-specific demethylase 7A OS=Homo sapiens OX=9606 GN=KDM7A PE=1 SV=2 && PF17811:Jumonji helical domain|PF02373:JmjC domain, hydroxylase|PF00628:PHD-finger
7	141551100	141551771	672	SOX17_I_II_III_peak_39323	144	3.11271	17.1501	14.4803	267	Promoter (<=1kb)	141551278	141654409	103132	+	ENSG00000006530	ENST00000629555	0	AGK	- && sp|Q53H12|AGK_HUMAN Acylglycerol kinase, mitochondrial OS=Homo sapiens OX=9606 GN=AGK PE=1 SV=2 && PF00781:Diacylglycerol kinase catalytic domain
11	68010449	68010860	412	SOX17_I_II_III_peak_7582	53	3.002	7.55824	5.31613	214	Promoter (<=1kb)	68010367	68028694	18328	+	ENSG00000006534	ENST00000617288	82	ALDH3B1	- && sp|P43353|AL3B1_HUMAN Aldehyde dehydrogenase family 3 member B1 OS=Homo sapiens OX=9606 GN=ALDH3B1 PE=1 SV=1 && -
1	54800549	54801441	893	SOX17_I_II_III_peak_1587a	61	3.8653	8.40735	6.11877	229	Promoter (<=1kb)	54779712	54801323	21612	-	ENSG00000006555	ENST00000371276	0	TTC22	- && sp|Q5TAA0|TTC22_HUMAN Tetratricopeptide repeat protein 22 OS=Homo sapiens OX=9606 GN=TTC22 PE=2 SV=1 && -
1	54800549	54801441	893	SOX17_I_II_III_peak_1587b	53	3.55698	7.60524	5.35908	614	Promoter (<=1kb)	54779712	54801323	21612	-	ENSG00000006555	ENST00000371276	0	TTC22	- && sp|Q5TAA0|TTC22_HUMAN Tetratricopeptide repeat protein 22 OS=Homo sapiens OX=9606 GN=TTC22 PE=2 SV=1 && -
7	77798656	77799694	1039	SOX17_I_II_III_peak_38624	409	8.01583	44.5187	40.9088	744	Promoter (<=1kb)	77798773	77957225	158453	+	ENSG00000006576	ENST00000422959	0	PHTF2	- && sp|Q8N3S3|PHTF2_HUMAN Protein PHTF2 OS=Homo sapiens OX=9606 GN=PHTF2 PE=2 SV=2 && PF12129:Male germ-cell putative homeodomain transcription factor
7	77834080	77834409	330	SOX17_I_II_III_peak_38625	54	4.54249	7.7336	5.47884	154	Intron (ENST00000422959/ENSG00000006576, intron 1 of 18)	77840130	77924151	84022	+	ENSG00000006576	ENST00000450574	-5721	PHTF2	- && sp|Q8N3S3|PHTF2_HUMAN Protein PHTF2 OS=Homo sapiens OX=9606 GN=PHTF2 PE=2 SV=2 && PF12129:Male germ-cell putative homeodomain transcription factor
7	75778630	75778957	328	SOX17_I_II_III_peak_38576	25	2.48988	4.6105	2.57954	303	Intron (ENST00000394905/ENSG00000006606, intron 1 of 3)	75769538	75772211	2674	-	ENSG00000006606	ENST00000005180	-6419	CCL26	- && sp|Q9Y258|CCL26_HUMAN C-C motif chemokine 26 OS=Homo sapiens OX=9606 GN=CCL26 PE=1 SV=1 && -
7	75780604	75780957	354	SOX17_I_II_III_peak_38577	81	4.43431	10.5157	8.12055	195	Intron (ENST00000394905/ENSG00000006606, intron 1 of 3)	75769538	75772211	2674	-	ENSG00000006606	ENST00000005180	-8393	CCL26	- && sp|Q9Y258|CCL26_HUMAN C-C motif chemokine 26 OS=Homo sapiens OX=9606 GN=CCL26 PE=1 SV=1 && -
2	241355193	241355512	320	SOX17_I_II_III_peak_25305	92	3.40743	11.6597	9.21377	153	Promoter (<=1kb)	241356285	241494841	138557	+	ENSG00000006607	ENST00000264042	-773	FARP2	- && sp|O94887|FARP2_HUMAN FERM, ARHGEF and pleckstrin domain-containing protein 2 OS=Homo sapiens OX=9606 GN=FARP2 PE=1 SV=3 && PF08736:FERM adjacent (FA)
2	241356012	241356868	857	SOX17_I_II_III_peak_25306	235	4.78953	26.5411	23.5237	323	Promoter (<=1kb)	241356285	241494841	138557	+	ENSG00000006607	ENST00000264042	0	FARP2	- && sp|O94887|FARP2_HUMAN FERM, ARHGEF and pleckstrin domain-containing protein 2 OS=Homo sapiens OX=9606 GN=FARP2 PE=1 SV=3 && PF08736:FERM adjacent (FA)
7	30504163	30504955	793	SOX17_I_II_III_peak_38024	211	4.64391	24.061	21.134	272	Promoter (<=1kb)	30496621	30504829	8209	-	ENSG00000006625	ENST00000275428	0	GGCT	- && sp|O75223|GGCT_HUMAN Gamma-glutamylcyclotransferase OS=Homo sapiens OX=9606 GN=GGCT PE=1 SV=1 && PF13772:AIG2-like family
7	30505138	30505448	311	SOX17_I_II_III_peak_38025	41	2.40971	6.33454	4.169	155	Promoter (<=1kb)	30496623	30504841	8219	-	ENSG00000006625	ENST00000005374	-297	GGCT	- && sp|O75223|GGCT_HUMAN Gamma-glutamylcyclotransferase OS=Homo sapiens OX=9606 GN=GGCT PE=1 SV=1 && PF13772:AIG2-like family
7	87875648	87877147	1500	SOX17_I_II_III_peak_38691a	182	3.82613	21.1023	18.2823	348	Promoter (<=1kb)	87876216	87908376	32161	+	ENSG00000006634	ENST00000413643	0	DBF4	- && sp|Q9UBU7|DBF4A_HUMAN Protein DBF4 homolog A OS=Homo sapiens OX=9606 GN=DBF4 PE=1 SV=1 && PF07535:DBF zinc finger
7	87875648	87877147	1500	SOX17_I_II_III_peak_38691b	481	6.8972	51.9758	48.1765	807	Promoter (<=1kb)	87876216	87908376	32161	+	ENSG00000006634	ENST00000413643	0	DBF4	- && sp|Q9UBU7|DBF4A_HUMAN Protein DBF4 homolog A OS=Homo sapiens OX=9606 GN=DBF4 PE=1 SV=1 && PF07535:DBF zinc finger
19	3606115	3607189	1075	SOX17_I_II_III_peak_19751a	152	4.01646	17.9157	15.2174	582	Promoter (<=1kb)	3594507	3606875	12369	-	ENSG00000006638	ENST00000375190	0	TBXA2R	- && sp|P21731|TA2R_HUMAN Thromboxane A2 receptor OS=Homo sapiens OX=9606 GN=TBXA2R PE=1 SV=3 && PF00001:7 transmembrane receptor (rhodopsin family)
19	3606115	3607189	1075	SOX17_I_II_III_peak_19751b	41	2.08847	6.30193	4.13792	792	Promoter (<=1kb)	3594507	3606875	12369	-	ENSG00000006638	ENST00000375190	0	TBXA2R	- && sp|P21731|TA2R_HUMAN Thromboxane A2 receptor OS=Homo sapiens OX=9606 GN=TBXA2R PE=1 SV=3 && PF00001:7 transmembrane receptor (rhodopsin family)
7	112422782	112423305	524	SOX17_I_II_III_peak_39017	213	9.28125	24.3274	21.3896	276	Promoter (<=1kb)	112422887	112477156	54270	+	ENSG00000006652	ENST00000675578	0	IFRD1	- && sp|O00458|IFRD1_HUMAN Interferon-related developmental regulator 1 OS=Homo sapiens OX=9606 GN=IFRD1 PE=1 SV=4 && PF04836:Interferon-related protein conserved region|PF05004:Interferon-related developmental regulator (IFRD)
7	112449992	112450314	323	SOX17_I_II_III_peak_39018	102	3.73781	12.7502	10.2588	181	Promoter (<=1kb)	112450049	112455855	5807	+	ENSG00000006652	ENST00000445335	0	IFRD1	- && sp|O00458|IFRD1_HUMAN Interferon-related developmental regulator 1 OS=Homo sapiens OX=9606 GN=IFRD1 PE=1 SV=4 && PF04836:Interferon-related protein conserved region|PF05004:Interferon-related developmental regulator (IFRD)
7	112450510	112451499	990	SOX17_I_II_III_peak_39019a	153	3.79337	18.0416	15.3402	205	Promoter (<=1kb)	112451020	112458912	7893	+	ENSG00000006652	ENST00000476927	0	IFRD1	- && sp|O00458|IFRD1_HUMAN Interferon-related developmental regulator 1 OS=Homo sapiens OX=9606 GN=IFRD1 PE=1 SV=4 && PF04836:Interferon-related protein conserved region|PF05004:Interferon-related developmental regulator (IFRD)
7	112450510	112451499	990	SOX17_I_II_III_peak_39019b	188	4.65231	21.739	18.8962	698	Promoter (<=1kb)	112451020	112458912	7893	+	ENSG00000006652	ENST00000476927	0	IFRD1	- && sp|O00458|IFRD1_HUMAN Interferon-related developmental regulator 1 OS=Homo sapiens OX=9606 GN=IFRD1 PE=1 SV=4 && PF04836:Interferon-related protein conserved region|PF05004:Interferon-related developmental regulator (IFRD)
7	74429284	74429639	356	SOX17_I_II_III_peak_38545	45	2.71505	6.69973	4.50757	158	Distal Intergenic	74453790	74602590	148801	+	ENSG00000006704	ENST00000265755	-24151	GTF2IRD1	- && sp|Q9UHL9|GT2D1_HUMAN General transcription factor II-I repeat domain-containing protein 1 OS=Homo sapiens OX=9606 GN=GTF2IRD1 PE=1 SV=1 && PF02946:GTF2I-like repeat
7	74453106	74455449	2344	SOX17_I_II_III_peak_38546a	630	5.82207	67.1321	63.014	830	Promoter (<=1kb)	74453790	74602590	148801	+	ENSG00000006704	ENST00000265755	0	GTF2IRD1	- && sp|Q9UHL9|GT2D1_HUMAN General transcription factor II-I repeat domain-containing protein 1 OS=Homo sapiens OX=9606 GN=GTF2IRD1 PE=1 SV=1 && PF02946:GTF2I-like repeat
7	74453106	74455449	2344	SOX17_I_II_III_peak_38546b	62	3.30399	8.5737	6.27538	2071	Promoter (<=1kb)	74453790	74602590	148801	+	ENSG00000006704	ENST00000265755	0	GTF2IRD1	- && sp|Q9UHL9|GT2D1_HUMAN General transcription factor II-I repeat domain-containing protein 1 OS=Homo sapiens OX=9606 GN=GTF2IRD1 PE=1 SV=1 && PF02946:GTF2I-like repeat
7	74544399	74545360	962	SOX17_I_II_III_peak_38547	331	7.41353	36.5512	33.1863	483	Promoter (<=1kb)	74545762	74601106	55345	+	ENSG00000006704	ENST00000470715	-402	GTF2IRD1	- && sp|Q9UHL9|GT2D1_HUMAN General transcription factor II-I repeat domain-containing protein 1 OS=Homo sapiens OX=9606 GN=GTF2IRD1 PE=1 SV=1 && PF02946:GTF2I-like repeat
7	74580298	74580609	312	SOX17_I_II_III_peak_38548	30	2.64966	5.08665	3.0103	146	Intron (ENST00000265755/ENSG00000006704, intron 22 of 26)	74600960	74602583	1624	+	ENSG00000006704	ENST00000486086	-20351	GTF2IRD1	- && sp|Q9UHL9|GT2D1_HUMAN General transcription factor II-I repeat domain-containing protein 1 OS=Homo sapiens OX=9606 GN=GTF2IRD1 PE=1 SV=1 && PF02946:GTF2I-like repeat
7	74584324	74585013	690	SOX17_I_II_III_peak_38549	52	3.14588	7.53378	5.29511	506	Intron (ENST00000265755/ENSG00000006704, intron 22 of 26)	74600960	74602583	1624	+	ENSG00000006704	ENST00000486086	-15947	GTF2IRD1	- && sp|Q9UHL9|GT2D1_HUMAN General transcription factor II-I repeat domain-containing protein 1 OS=Homo sapiens OX=9606 GN=GTF2IRD1 PE=1 SV=1 && PF02946:GTF2I-like repeat
19	39385945	39386255	311	SOX17_I_II_III_peak_20846	72	3.71927	9.58643	7.23537	158	Promoter (<=1kb)	39386365	39386766	402	-	ENSG00000006712	ENST00000595379	511	PAF1	- && sp|Q8N7H5|PAF1_HUMAN RNA polymerase II-associated factor 1 homolog OS=Homo sapiens OX=9606 GN=PAF1 PE=1 SV=2 && PF03985:Paf1
19	39390691	39391179	489	SOX17_I_II_III_peak_20847	197	5.46539	22.6309	19.7556	272	Promoter (<=1kb)	39385629	39391106	5478	-	ENSG00000006712	ENST00000221265	0	PAF1	- && sp|Q8N7H5|PAF1_HUMAN RNA polymerase II-associated factor 1 homolog OS=Homo sapiens OX=9606 GN=PAF1 PE=1 SV=2 && PF03985:Paf1
7	38863664	38864118	455	SOX17_I_II_III_peak_38149	87	5.72718	11.152	8.72942	236	Intron (ENST00000310301/ENSG00000006715, intron 3 of 28)	38795492	38831346	35855	-	ENSG00000006715	ENST00000413141	-32318	VPS41	- && sp|P49754|VPS41_HUMAN Vacuolar protein sorting-associated protein 41 homolog OS=Homo sapiens OX=9606 GN=VPS41 PE=1 SV=3 && PF00637:Region in Clathrin and VPS
17	12789427	12790076	650	SOX17_I_II_III_peak_16650	111	3.18516	13.7057	11.1754	265	Promoter (<=1kb)	12789498	12991643	202146	+	ENSG00000006740	ENST00000379672	0	ARHGAP44	- && sp|Q17R89|RHG44_HUMAN Rho GTPase-activating protein 44 OS=Homo sapiens OX=9606 GN=ARHGAP44 PE=1 SV=1 && -
17	13017689	13018109	421	SOX17_I_II_III_peak_16652	167	3.8746	19.4773	16.7199	172	Promoter (<=1kb)	12991612	13018027	26416	-	ENSG00000006744	ENST00000338034	0	ELAC2	- && sp|Q9BQ52|RNZ2_HUMAN Zinc phosphodiesterase ELAC protein 2 OS=Homo sapiens OX=9606 GN=ELAC2 PE=1 SV=2 && PF13691:tRNase Z endonuclease|PF12706:Beta-lactamase superfamily domain
7	12556030	12556827	798	SOX17_I_II_III_peak_37745	71	4.33167	9.52286	7.17451	480	Distal Intergenic	12570577	12653104	82528	+	ENSG00000006747	ENST00000341757	-13750	SCIN	- && sp|Q9Y6U3|ADSV_HUMAN Adseverin OS=Homo sapiens OX=9606 GN=SCIN PE=1 SV=4 && PF00626:Gelsolin repeat
7	12570665	12571492	828	SOX17_I_II_III_peak_37746	56	3.36801	7.94587	5.68148	327	Promoter (<=1kb)	12570719	12581105	10387	+	ENSG00000006747	ENST00000417018	0	SCIN	- && sp|Q9Y6U3|ADSV_HUMAN Adseverin OS=Homo sapiens OX=9606 GN=SCIN PE=1 SV=4 && PF00626:Gelsolin repeat
X	2927867	2929698	1832	SOX17_I_II_III_peak_43230a	167	5.82752	19.55	16.7898	288	Promoter (<=1kb)	2903972	2929339	25368	-	ENSG00000006756	ENST00000381154	0	ARSD	- && sp|P51689|ARSD_HUMAN Arylsulfatase D OS=Homo sapiens OX=9606 GN=ARSD PE=1 SV=2 && PF00884:Sulfatase|PF14707:C-terminal region of aryl-sulfatase
X	2927867	2929698	1832	SOX17_I_II_III_peak_43230b	342	6.48481	37.6861	34.2842	1273	Promoter (<=1kb)	2903972	2929339	25368	-	ENSG00000006756	ENST00000381154	0	ARSD	- && sp|P51689|ARSD_HUMAN Arylsulfatase D OS=Homo sapiens OX=9606 GN=ARSD PE=1 SV=2 && PF00884:Sulfatase|PF14707:C-terminal region of aryl-sulfatase
X	7926935	7927406	472	SOX17_I_II_III_peak_43260	56	2.96849	7.86994	5.60823	253	Promoter (<=1kb)	7898247	7927413	29167	-	ENSG00000006757	ENST00000381042	7	PNPLA4	- && sp|P41247|PLPL4_HUMAN Patatin-like phospholipase domain-containing protein 4 OS=Homo sapiens OX=9606 GN=PNPLA4 PE=1 SV=3 && PF01734:Patatin-like phospholipase
12	1686913	1687413	501	SOX17_I_II_III_peak_8514	153	4.51374	18.0307	15.3295	232	Promoter (1-2kb)	1688574	1772924	84351	+	ENSG00000006831	ENST00000537545	-1161	ADIPOR2	- && sp|Q86V24|PAQR2_HUMAN Adiponectin receptor protein 2 OS=Homo sapiens OX=9606 GN=ADIPOR2 PE=1 SV=1 && -
12	1690592	1691613	1022	SOX17_I_II_III_peak_8515	249	3.39332	28.024	24.953	571	Promoter (<=1kb)	1691070	1788674	97605	+	ENSG00000006831	ENST00000357103	0	ADIPOR2	- && sp|Q86V24|PAQR2_HUMAN Adiponectin receptor protein 2 OS=Homo sapiens OX=9606 GN=ADIPOR2 PE=1 SV=1 && -
2	157875649	157876989	1341	SOX17_I_II_III_peak_24009	394	4.67543	43.0514	39.4851	609	Promoter (<=1kb)	157876702	158136154	259453	+	ENSG00000007001	ENST00000605860	0	UPP2	- && sp|O95045|UPP2_HUMAN Uridine phosphorylase 2 OS=Homo sapiens OX=9606 GN=UPP2 PE=1 SV=1 && PF01048:Phosphorylase superfamily
16	2814870	2815610	741	SOX17_I_II_III_peak_14809	178	4.33908	20.6258	17.8251	447	Promoter (1-2kb)	2817180	2821719	4540	+	ENSG00000007038	ENST00000450020	-1570	PRSS21	- && sp|Q9Y6M0|TEST_HUMAN Testisin OS=Homo sapiens OX=9606 GN=PRSS21 PE=1 SV=1 && PF00089:Trypsin
16	2820440	2820840	401	SOX17_I_II_III_peak_14810	47	3.21904	6.96909	4.76043	154	Promoter (1-2kb)	2818927	2826304	7378	+	ENSG00000007038	ENST00000575739	1513	PRSS21	- && sp|Q9Y6M0|TEST_HUMAN Testisin OS=Homo sapiens OX=9606 GN=PRSS21 PE=1 SV=1 && PF00089:Trypsin
19	45078945	45080444	1500	SOX17_I_II_III_peak_21066a	457	6.96063	49.5148	45.7732	261	Promoter (<=1kb)	45079288	45266246	186959	+	ENSG00000007047	ENST00000587566	0	MARK4	- && sp|Q96L34|MARK4_HUMAN MAP/microtubule affinity-regulating kinase 4 OS=Homo sapiens OX=9606 GN=MARK4 PE=1 SV=1 && PF00069:Protein kinase domain
19	45078945	45080444	1500	SOX17_I_II_III_peak_21066b	182	5.28373	21.0693	18.2502	989	Promoter (<=1kb)	45079288	45266246	186959	+	ENSG00000007047	ENST00000587566	0	MARK4	- && sp|Q96L34|MARK4_HUMAN MAP/microtubule affinity-regulating kinase 4 OS=Homo sapiens OX=9606 GN=MARK4 PE=1 SV=1 && PF00069:Protein kinase domain
19	45250933	45251694	762	SOX17_I_II_III_peak_21078	253	5.13164	28.3993	25.3146	229	Promoter (<=1kb)	45251271	45305284	54014	+	ENSG00000007047	ENST00000262891	0	MARK4	- && sp|Q96L34|MARK4_HUMAN MAP/microtubule affinity-regulating kinase 4 OS=Homo sapiens OX=9606 GN=MARK4 PE=1 SV=1 && PF00069:Protein kinase domain
4	16037976	16038496	521	SOX17_I_II_III_peak_31111	71	4.03242	9.48806	7.14088	245	Promoter (<=1kb)	16018301	16038014	19714	-	ENSG00000007062	ENST00000502943	0	PROM1	- && sp|O43490|PROM1_HUMAN Prominin-1 OS=Homo sapiens OX=9606 GN=PROM1 PE=1 SV=1 && PF05478:Prominin
4	16048919	16049238	320	SOX17_I_II_III_peak_31112	36	2.57279	5.77257	3.64461	153	Intron (ENST00000447510/ENSG00000007062, intron 2 of 27)	16018301	16038014	19714	-	ENSG00000007062	ENST00000502943	-10905	PROM1	- && sp|O43490|PROM1_HUMAN Prominin-1 OS=Homo sapiens OX=9606 GN=PROM1 PE=1 SV=1 && PF05478:Prominin
4	16082430	16083470	1041	SOX17_I_II_III_peak_31113a	210	6.08993	23.9539	21.0296	266	Promoter (<=1kb)	16075734	16083465	7732	-	ENSG00000007062	ENST00000508322	0	PROM1	- && sp|O43490|PROM1_HUMAN Prominin-1 OS=Homo sapiens OX=9606 GN=PROM1 PE=1 SV=1 && PF05478:Prominin
4	16082430	16083470	1041	SOX17_I_II_III_peak_31113b	14	2.09926	3.35934	1.46073	907	Promoter (<=1kb)	16075734	16083465	7732	-	ENSG00000007062	ENST00000508322	0	PROM1	- && sp|O43490|PROM1_HUMAN Prominin-1 OS=Homo sapiens OX=9606 GN=PROM1 PE=1 SV=1 && PF05478:Prominin
19	17916592	17917016	425	SOX17_I_II_III_peak_20409	80	3.59947	10.4007	8.01086	161	Distal Intergenic	17933015	17943985	10971	+	ENSG00000007080	ENST00000445755	-15999	CCDC124	- && sp|Q96CT7|CC124_HUMAN Coiled-coil domain-containing protein 124 OS=Homo sapiens OX=9606 GN=CCDC124 PE=1 SV=1 && PF06244:Coiled-coil domain-containing protein 124 /Oxs1
19	17918130	17919794	1665	SOX17_I_II_III_peak_20410a	16	2.10834	3.5291	1.60879	138	Distal Intergenic	17933015	17943985	10971	+	ENSG00000007080	ENST00000445755	-13221	CCDC124	- && sp|Q96CT7|CC124_HUMAN Coiled-coil domain-containing protein 124 OS=Homo sapiens OX=9606 GN=CCDC124 PE=1 SV=1 && PF06244:Coiled-coil domain-containing protein 124 /Oxs1
19	17918130	17919794	1665	SOX17_I_II_III_peak_20410b	19	2.30101	3.95374	1.98906	296	Distal Intergenic	17933015	17943985	10971	+	ENSG00000007080	ENST00000445755	-13221	CCDC124	- && sp|Q96CT7|CC124_HUMAN Coiled-coil domain-containing protein 124 OS=Homo sapiens OX=9606 GN=CCDC124 PE=1 SV=1 && PF06244:Coiled-coil domain-containing protein 124 /Oxs1
19	17918130	17919794	1665	SOX17_I_II_III_peak_20410c	384	9.12303	41.9784	38.4435	797	Distal Intergenic	17933015	17943985	10971	+	ENSG00000007080	ENST00000445755	-13221	CCDC124	- && sp|Q96CT7|CC124_HUMAN Coiled-coil domain-containing protein 124 OS=Homo sapiens OX=9606 GN=CCDC124 PE=1 SV=1 && PF06244:Coiled-coil domain-containing protein 124 /Oxs1
19	17931751	17933250	1500	SOX17_I_II_III_peak_20411a	64	3.76614	8.77749	6.46662	202	Promoter (<=1kb)	17933015	17943985	10971	+	ENSG00000007080	ENST00000445755	0	CCDC124	- && sp|Q96CT7|CC124_HUMAN Coiled-coil domain-containing protein 124 OS=Homo sapiens OX=9606 GN=CCDC124 PE=1 SV=1 && PF06244:Coiled-coil domain-containing protein 124 /Oxs1
19	17931751	17933250	1500	SOX17_I_II_III_peak_20411b	253	5.13164	28.3993	25.3146	998	Promoter (<=1kb)	17933015	17943985	10971	+	ENSG00000007080	ENST00000445755	0	CCDC124	- && sp|Q96CT7|CC124_HUMAN Coiled-coil domain-containing protein 124 OS=Homo sapiens OX=9606 GN=CCDC124 PE=1 SV=1 && PF06244:Coiled-coil domain-containing protein 124 /Oxs1
19	17943363	17943802	440	SOX17_I_II_III_peak_20412	29	2.7397	4.98269	2.91346	174	3' UTR	17936251	17943321	7071	+	ENSG00000007080	ENST00000596123	7112	CCDC124	- && sp|Q96CT7|CC124_HUMAN Coiled-coil domain-containing protein 124 OS=Homo sapiens OX=9606 GN=CCDC124 PE=1 SV=1 && PF06244:Coiled-coil domain-containing protein 124 /Oxs1
19	41564901	41565498	598	SOX17_I_II_III_peak_20947	117	5.28784	14.3451	11.7874	206	Promoter (<=1kb)	41564682	41586810	22129	+	ENSG00000007129	ENST00000482870	219	CEACAM21	- && sp|Q3KPI0|CEA21_HUMAN Carcinoembryonic antigen-related cell adhesion molecule 21 OS=Homo sapiens OX=9606 GN=CEACAM21 PE=2 SV=2 && PF13895:Immunoglobulin domain
17	2593080	2594778	1699	SOX17_I_II_III_peak_16352a	233	3.5369	26.3958	23.3836	233	Promoter (<=1kb)	2593210	2667045	73836	+	ENSG00000007168	ENST00000576586	0	PAFAH1B1	- && sp|P43033|LIS1_BOVIN Platelet-activating factor acetylhydrolase IB subunit beta OS=Bos taurus OX=9913 GN=PAFAH1B1 PE=1 SV=2 && -
17	2593080	2594778	1699	SOX17_I_II_III_peak_16352b	213	3.43517	24.3148	21.3778	620	Promoter (<=1kb)	2593210	2667045	73836	+	ENSG00000007168	ENST00000576586	0	PAFAH1B1	- && sp|P43033|LIS1_BOVIN Platelet-activating factor acetylhydrolase IB subunit beta OS=Bos taurus OX=9913 GN=PAFAH1B1 PE=1 SV=2 && -
17	2593080	2594778	1699	SOX17_I_II_III_peak_16352c	208	3.59831	23.7307	20.8151	1120	Promoter (<=1kb)	2593210	2667045	73836	+	ENSG00000007168	ENST00000576586	0	PAFAH1B1	- && sp|P43033|LIS1_BOVIN Platelet-activating factor acetylhydrolase IB subunit beta OS=Bos taurus OX=9913 GN=PAFAH1B1 PE=1 SV=2 && -
17	2602538	2602848	311	SOX17_I_II_III_peak_16353	39	3.39488	6.12946	3.97723	163	Intron (ENST00000576586/ENSG00000007168, intron 1 of 4)	2609539	2681910	72372	+	ENSG00000007168	ENST00000574816	-6691	PAFAH1B1	- && sp|P43033|LIS1_BOVIN Platelet-activating factor acetylhydrolase IB subunit beta OS=Bos taurus OX=9913 GN=PAFAH1B1 PE=1 SV=2 && -
17	2626624	2627228	605	SOX17_I_II_III_peak_16354	123	5.94423	14.9431	12.3602	357	Intron (ENST00000576586/ENSG00000007168, intron 1 of 4)	2636584	2685608	49025	+	ENSG00000007168	ENST00000675390	-9356	PAFAH1B1	- && sp|P43033|LIS1_BOVIN Platelet-activating factor acetylhydrolase IB subunit beta OS=Bos taurus OX=9913 GN=PAFAH1B1 PE=1 SV=2 && -
17	27793415	27793941	527	SOX17_I_II_III_peak_16877	161	4.20234	18.8382	16.1049	256	Promoter (<=1kb)	27756786	27793694	36909	-	ENSG00000007171	ENST00000697338	0	NOS2	- && sp|P35228|NOS2_HUMAN Nitric oxide synthase, inducible OS=Homo sapiens OX=9606 GN=NOS2 PE=1 SV=2 && -
17	27804086	27804523	438	SOX17_I_II_III_peak_16878	134	5.59473	16.0343	13.4083	229	Exon (ENST00000582441/ENSG00000266202, exon 4 of 5)	27756766	27800529	43764	-	ENSG00000007171	ENST00000313735	-3557	NOS2	- && sp|P35228|NOS2_HUMAN Nitric oxide synthase, inducible OS=Homo sapiens OX=9606 GN=NOS2 PE=1 SV=2 && -
17	11487332	11487642	311	SOX17_I_II_III_peak_16633	31	3.01177	5.26629	3.17748	162	Intron (ENST00000441885/ENSG00000188803, intron 3 of 5)	11598470	11612833	14364	+	ENSG00000007174	ENST00000579828	-110828	DNAH9	- && sp|Q9NYC9|DYH9_HUMAN Dynein axonemal heavy chain 9 OS=Homo sapiens OX=9606 GN=DNAH9 PE=1 SV=3 && PF12780:P-loop containing dynein motor region D4|PF12774:Hydrolytic ATP binding site of dynein motor region|PF12777:Microtubule-binding stalk of dynein motor|PF08385:Dynein heavy chain, N-terminal region 1|PF17852:Dynein heavy chain AAA lid domain|PF17857:AAA+ lid domain|PF18199:Dynein heavy chai…
17	11503322	11503641	320	SOX17_I_II_III_peak_16634	54	4.52982	7.71084	5.45929	162	Intron (ENST00000441885/ENSG00000188803, intron 3 of 5)	11598470	11612833	14364	+	ENSG00000007174	ENST00000579828	-94829	DNAH9	- && sp|Q9NYC9|DYH9_HUMAN Dynein axonemal heavy chain 9 OS=Homo sapiens OX=9606 GN=DNAH9 PE=1 SV=3 && PF12780:P-loop containing dynein motor region D4|PF12774:Hydrolytic ATP binding site of dynein motor region|PF12777:Microtubule-binding stalk of dynein motor|PF08385:Dynein heavy chain, N-terminal region 1|PF17852:Dynein heavy chain AAA lid domain|PF17857:AAA+ lid domain|PF18199:Dynein heavy chai…
17	11559618	11559949	332	SOX17_I_II_III_peak_16635	98	4.53244	12.3086	9.83644	151	3' UTR	11598470	11612833	14364	+	ENSG00000007174	ENST00000579828	-38521	DNAH9	- && sp|Q9NYC9|DYH9_HUMAN Dynein axonemal heavy chain 9 OS=Homo sapiens OX=9606 GN=DNAH9 PE=1 SV=3 && PF12780:P-loop containing dynein motor region D4|PF12774:Hydrolytic ATP binding site of dynein motor region|PF12777:Microtubule-binding stalk of dynein motor|PF08385:Dynein heavy chain, N-terminal region 1|PF17852:Dynein heavy chain AAA lid domain|PF17857:AAA+ lid domain|PF18199:Dynein heavy chai…
17	11580700	11581182	483	SOX17_I_II_III_peak_16636	30	3.6633	5.15439	3.07491	280	Distal Intergenic	11598470	11612833	14364	+	ENSG00000007174	ENST00000579828	-17288	DNAH9	- && sp|Q9NYC9|DYH9_HUMAN Dynein axonemal heavy chain 9 OS=Homo sapiens OX=9606 GN=DNAH9 PE=1 SV=3 && PF12780:P-loop containing dynein motor region D4|PF12774:Hydrolytic ATP binding site of dynein motor region|PF12777:Microtubule-binding stalk of dynein motor|PF08385:Dynein heavy chain, N-terminal region 1|PF17852:Dynein heavy chain AAA lid domain|PF17857:AAA+ lid domain|PF18199:Dynein heavy chai…
17	11598394	11599032	639	SOX17_I_II_III_peak_16637	100	2.78962	12.5651	10.0848	284	Promoter (<=1kb)	11598470	11612833	14364	+	ENSG00000007174	ENST00000579828	0	DNAH9	- && sp|Q9NYC9|DYH9_HUMAN Dynein axonemal heavy chain 9 OS=Homo sapiens OX=9606 GN=DNAH9 PE=1 SV=3 && PF12780:P-loop containing dynein motor region D4|PF12774:Hydrolytic ATP binding site of dynein motor region|PF12777:Microtubule-binding stalk of dynein motor|PF08385:Dynein heavy chain, N-terminal region 1|PF17852:Dynein heavy chain AAA lid domain|PF17857:AAA+ lid domain|PF18199:Dynein heavy chai…
17	11866584	11866942	359	SOX17_I_II_III_peak_16638	54	2.8573	7.67859	5.42771	187	Intron (ENST00000262442/ENSG00000007174, intron 50 of 68)	11873430	11881372	7943	+	ENSG00000007174	ENST00000580255	-6488	DNAH9	- && sp|Q9NYC9|DYH9_HUMAN Dynein axonemal heavy chain 9 OS=Homo sapiens OX=9606 GN=DNAH9 PE=1 SV=3 && PF12780:P-loop containing dynein motor region D4|PF12774:Hydrolytic ATP binding site of dynein motor region|PF12777:Microtubule-binding stalk of dynein motor|PF08385:Dynein heavy chain, N-terminal region 1|PF17852:Dynein heavy chain AAA lid domain|PF17857:AAA+ lid domain|PF18199:Dynein heavy chai…
17	11928282	11928673	392	SOX17_I_II_III_peak_16639	23	3.05713	4.35673	2.34704	250	Intron (ENST00000262442/ENSG00000007174, intron 62 of 68)	11884334	11925461	41128	+	ENSG00000007174	ENST00000581682	43948	DNAH9	- && sp|Q9NYC9|DYH9_HUMAN Dynein axonemal heavy chain 9 OS=Homo sapiens OX=9606 GN=DNAH9 PE=1 SV=3 && PF12780:P-loop containing dynein motor region D4|PF12774:Hydrolytic ATP binding site of dynein motor region|PF12777:Microtubule-binding stalk of dynein motor|PF08385:Dynein heavy chain, N-terminal region 1|PF17852:Dynein heavy chain AAA lid domain|PF17857:AAA+ lid domain|PF18199:Dynein heavy chai…
17	28644704	28645565	862	SOX17_I_II_III_peak_16901	77	2.36631	10.0798	7.70617	304	Promoter (<=1kb)	28614446	28645158	30713	-	ENSG00000007202	ENST00000528896	0	BLTP2	- && sp|Q14667|K0100_HUMAN Protein KIAA0100 OS=Homo sapiens OX=9606 GN=KIAA0100 PE=1 SV=3 && PF10344:Mitochondrial protein from FMP27|PF10351:Golgi-body localisation protein domain|PF10347:RNA pol II promoter Fmp27 protein domain
17	10057397	10057765	369	SOX17_I_II_III_peak_16619	31	2.94731	5.28566	3.19461	154	Promoter (2-3kb)	9946894	10059815	112922	-	ENSG00000007237	ENST00000578599	2050	GAS7	- && sp|O60861|GAS7_HUMAN Growth arrest-specific protein 7 OS=Homo sapiens OX=9606 GN=GAS7 PE=1 SV=3 && PF14604:Variant SH3 domain|PF16623:Unstructured linker region between on GAS7 protein|PF00397:WW domain|PF00611:Fes/CIP4, and EFC/F-BAR homology domain
17	10180747	10181299	553	SOX17_I_II_III_peak_16620	374	8.44691	40.9333	37.4307	321	Intron (ENST00000432992/ENSG00000007237, intron 1 of 13)	9910606	10198606	288001	-	ENSG00000007237	ENST00000432992	17307	GAS7	- && sp|O60861|GAS7_HUMAN Growth arrest-specific protein 7 OS=Homo sapiens OX=9606 GN=GAS7 PE=1 SV=3 && PF14604:Variant SH3 domain|PF16623:Unstructured linker region between on GAS7 protein|PF00397:WW domain|PF00611:Fes/CIP4, and EFC/F-BAR homology domain
17	10198261	10199331	1071	SOX17_I_II_III_peak_16621	83	2.83783	10.7446	8.34067	783	Promoter (<=1kb)	9910606	10198606	288001	-	ENSG00000007237	ENST00000432992	0	GAS7	- && sp|O60861|GAS7_HUMAN Growth arrest-specific protein 7 OS=Homo sapiens OX=9606 GN=GAS7 PE=1 SV=3 && PF14604:Variant SH3 domain|PF16623:Unstructured linker region between on GAS7 protein|PF00397:WW domain|PF00611:Fes/CIP4, and EFC/F-BAR homology domain
19	45171097	45171523	427	SOX17_I_II_III_peak_21074	57	3.57689	7.98455	5.71841	278	Intron (ENST00000587566/ENSG00000007047, intron 1 of 6)	45164725	45178211	13487	-	ENSG00000007255	ENST00000587818	6688	TRAPPC6A	- && sp|O75865|TPC6A_HUMAN Trafficking protein particle complex subunit 6A OS=Homo sapiens OX=9606 GN=TRAPPC6A PE=1 SV=2 && PF04051:Transport protein particle (TRAPP) component
19	45177927	45178299	373	SOX17_I_II_III_peak_21075	172	4.22647	20.0473	17.2685	184	Promoter (<=1kb)	45162928	45178237	15310	-	ENSG00000007255	ENST00000006275	0	TRAPPC6A	- && sp|O75865|TPC6A_HUMAN Trafficking protein particle complex subunit 6A OS=Homo sapiens OX=9606 GN=TRAPPC6A PE=1 SV=2 && PF04051:Transport protein particle (TRAPP) component
17	63952832	63953248	417	SOX17_I_II_III_peak_17950	38	2.74073	5.99891	3.8544	196	Intron (ENST00000435607/ENSG00000007314, intron 13 of 23)	63947954	63949704	1751	-	ENSG00000007314	ENST00000584310	-3128	SCN4A	- && sp|P35499|SCN4A_HUMAN Sodium channel protein type 4 subunit alpha OS=Homo sapiens OX=9606 GN=SCN4A PE=1 SV=4 && -
17	63960127	63960719	593	SOX17_I_II_III_peak_17951	81	3.64879	10.5787	8.18112	153	Promoter (<=1kb)	63959373	63961693	2321	-	ENSG00000007314	ENST00000581514	974	SCN4A	- && sp|P35499|SCN4A_HUMAN Sodium channel protein type 4 subunit alpha OS=Homo sapiens OX=9606 GN=SCN4A PE=1 SV=4 && -
17	63961513	63961839	327	SOX17_I_II_III_peak_17952	111	4.06287	13.7029	11.1731	175	Promoter (<=1kb)	63959373	63961693	2321	-	ENSG00000007314	ENST00000581514	0	SCN4A	- && sp|P35499|SCN4A_HUMAN Sodium channel protein type 4 subunit alpha OS=Homo sapiens OX=9606 GN=SCN4A PE=1 SV=4 && -
1	112524165	112524635	471	SOX17_I_II_III_peak_2252	178	7.19894	20.6283	17.8272	273	Promoter (2-3kb)	112525879	112526952	1074	-	ENSG00000007341	ENST00000477682	2317	ST7L	- && sp|Q8TDW4|ST7L_HUMAN Suppressor of tumorigenicity 7 protein-like OS=Homo sapiens OX=9606 GN=ST7L PE=2 SV=1 && PF04184:ST7 protein
1	112618767	112619245	479	SOX17_I_II_III_peak_2253	323	7.85522	35.6801	32.3446	223	Promoter (<=1kb)	112523514	112619141	95628	-	ENSG00000007341	ENST00000358039	0	ST7L	- && sp|Q8TDW4|ST7L_HUMAN Suppressor of tumorigenicity 7 protein-like OS=Homo sapiens OX=9606 GN=ST7L PE=2 SV=1 && PF04184:ST7 protein
1	112619455	112620197	743	SOX17_I_II_III_peak_2254	124	3.81932	14.9974	12.4132	289	Promoter (<=1kb)	112523518	112619783	96266	-	ENSG00000007341	ENST00000490715	0	ST7L	- && sp|Q8TDW4|ST7L_HUMAN Suppressor of tumorigenicity 7 protein-like OS=Homo sapiens OX=9606 GN=ST7L PE=2 SV=1 && PF04184:ST7 protein
11	31799002	31799854	853	SOX17_I_II_III_peak_6880a	76	3.7525	10.0007	7.63002	299	Promoter (<=1kb)	31789947	31800651	10705	-	ENSG00000007372	ENST00000464174	797	PAX6	- && sp|P26367|PAX6_HUMAN Paired box protein Pax-6 OS=Homo sapiens OX=9606 GN=PAX6 PE=1 SV=2 && -
11	31799002	31799854	853	SOX17_I_II_III_peak_6880b	45	2.71505	6.69973	4.50757	757	Promoter (<=1kb)	31789947	31800651	10705	-	ENSG00000007372	ENST00000464174	797	PAX6	- && sp|P26367|PAX6_HUMAN Paired box protein Pax-6 OS=Homo sapiens OX=9606 GN=PAX6 PE=1 SV=2 && -
11	31804988	31805311	324	SOX17_I_II_III_peak_6881	68	3.34341	9.22533	6.89471	222	Promoter (<=1kb)	31789962	31805467	15506	-	ENSG00000007372	ENST00000638853	156	PAX6	- && sp|P26367|PAX6_HUMAN Paired box protein Pax-6 OS=Homo sapiens OX=9606 GN=PAX6 PE=1 SV=2 && -
11	31806083	31806399	317	SOX17_I_II_III_peak_6882	44	2.72909	6.60034	4.4142	212	Promoter (<=1kb)	31789934	31806411	16478	-	ENSG00000007372	ENST00000638696	12	PAX6	- && sp|P26367|PAX6_HUMAN Paired box protein Pax-6 OS=Homo sapiens OX=9606 GN=PAX6 PE=1 SV=2 && -
11	31810068	31810782	715	SOX17_I_II_III_peak_6883	154	4.76278	18.1976	15.4882	256	Promoter (<=1kb)	31788911	31810667	21757	-	ENSG00000007372	ENST00000379109	0	PAX6	- && sp|P26367|PAX6_HUMAN Paired box protein Pax-6 OS=Homo sapiens OX=9606 GN=PAX6 PE=1 SV=2 && -
11	31811032	31812249	1218	SOX17_I_II_III_peak_6884a	100	4.01211	12.4853	10.0072	191	Promoter (<=1kb)	31784779	31811121	26343	-	ENSG00000007372	ENST00000606377	0	PAX6	- && sp|P26367|PAX6_HUMAN Paired box protein Pax-6 OS=Homo sapiens OX=9606 GN=PAX6 PE=1 SV=2 && -
11	31811032	31812249	1218	SOX17_I_II_III_peak_6884b	85	3.0835	10.9518	8.53854	747	Promoter (<=1kb)	31784779	31811121	26343	-	ENSG00000007372	ENST00000606377	0	PAX6	- && sp|P26367|PAX6_HUMAN Paired box protein Pax-6 OS=Homo sapiens OX=9606 GN=PAX6 PE=1 SV=2 && -
11	31812789	31813227	439	SOX17_I_II_III_peak_6885	76	3.40186	9.99144	7.62221	198	Promoter (<=1kb)	31789026	31812823	23798	-	ENSG00000007372	ENST00000638685	0	PAX6	- && sp|P26367|PAX6_HUMAN Paired box protein Pax-6 OS=Homo sapiens OX=9606 GN=PAX6 PE=1 SV=2 && -
11	31818052	31818406	355	SOX17_I_II_III_peak_6888	66	3.61042	8.95491	6.63695	150	Promoter (<=1kb)	31788912	31817961	29050	-	ENSG00000007372	ENST00000379129	-91	PAX6	- && sp|P26367|PAX6_HUMAN Paired box protein Pax-6 OS=Homo sapiens OX=9606 GN=PAX6 PE=1 SV=2 && -
16	787419	789048	1630	SOX17_I_II_III_peak_14687a	93	3.92131	11.8293	9.37682	421	Promoter (<=1kb)	784974	787981	3008	-	ENSG00000007376	ENST00000561734	0	RPUSD1	- && sp|Q9UJJ7|RUSD1_HUMAN RNA pseudouridylate synthase domain-containing protein 1 OS=Homo sapiens OX=9606 GN=RPUSD1 PE=1 SV=1 && PF00849:RNA pseudouridylate synthase
16	787419	789048	1630	SOX17_I_II_III_peak_14687b	200	3.9609	22.9496	20.0632	1225	Promoter (<=1kb)	784974	787981	3008	-	ENSG00000007376	ENST00000561734	0	RPUSD1	- && sp|Q9UJJ7|RUSD1_HUMAN RNA pseudouridylate synthase domain-containing protein 1 OS=Homo sapiens OX=9606 GN=RPUSD1 PE=1 SV=1 && PF00849:RNA pseudouridylate synthase
16	61094	61498	405	SOX17_I_II_III_peak_14627	19	2.47221	3.88655	1.92746	172	Promoter (<=1kb)	59233	60680	1448	-	ENSG00000007384	ENST00000493647	-414	RHBDF1	- && sp|Q96CC6|RHDF1_HUMAN Inactive rhomboid protein 1 OS=Homo sapiens OX=9606 GN=RHBDF1 PE=1 SV=2 && PF12595:Rhomboid serine protease|PF01694:Rhomboid family
16	72168	72953	786	SOX17_I_II_III_peak_14628	87	2.47734	11.1301	8.70935	349	Promoter (<=1kb)	58059	72631	14573	-	ENSG00000007384	ENST00000262316	0	RHBDF1	- && sp|Q96CC6|RHDF1_HUMAN Inactive rhomboid protein 1 OS=Homo sapiens OX=9606 GN=RHBDF1 PE=1 SV=2 && PF12595:Rhomboid serine protease|PF01694:Rhomboid family
16	228777	229569	793	SOX17_I_II_III_peak_14635	418	4.50014	45.4967	41.8604	462	Promoter (<=1kb)	188969	229439	40471	-	ENSG00000007392	ENST00000426094	0	LUC7L	- && sp|Q9NQ29|LUC7L_HUMAN Putative RNA-binding protein Luc7-like 1 OS=Homo sapiens OX=9606 GN=LUC7L PE=1 SV=1 && -
3	50503293	50503948	656	SOX17_I_II_III_peak_28869	54	2.43988	7.75553	5.49872	362	Promoter (<=1kb)	50362613	50503634	141022	-	ENSG00000007402	ENST00000424201	0	CACNA2D2	- && sp|Q9NY47|CA2D2_HUMAN Voltage-dependent calcium channel subunit alpha-2/delta-2 OS=Homo sapiens OX=9606 GN=CACNA2D2 PE=1 SV=2 && PF00092:von Willebrand factor type A domain|PF08473:Neuronal voltage-dependent calcium channel alpha 2acd|PF08399:VWA N-terminal
16	1331904	1332627	724	SOX17_I_II_III_peak_14706a	76	3.40186	9.99144	7.62221	213	Promoter (1-2kb)	1333638	1349439	15802	+	ENSG00000007516	ENST00000565665	-1011	BAIAP3	- && sp|O94812|BAIP3_HUMAN BAI1-associated protein 3 OS=Homo sapiens OX=9606 GN=BAIAP3 PE=1 SV=2 && PF00168:C2 domain
16	1331904	1332627	724	SOX17_I_II_III_peak_14706b	54	2.8573	7.67859	5.42771	562	Promoter (1-2kb)	1333638	1349439	15802	+	ENSG00000007516	ENST00000565665	-1011	BAIAP3	- && sp|O94812|BAIP3_HUMAN BAI1-associated protein 3 OS=Homo sapiens OX=9606 GN=BAIAP3 PE=1 SV=2 && PF00168:C2 domain
16	1333327	1334635	1309	SOX17_I_II_III_peak_14707a	49	2.78618	7.18288	4.96128	276	Promoter (<=1kb)	1333638	1349439	15802	+	ENSG00000007516	ENST00000565665	0	BAIAP3	- && sp|O94812|BAIP3_HUMAN BAI1-associated protein 3 OS=Homo sapiens OX=9606 GN=BAIAP3 PE=1 SV=2 && PF00168:C2 domain
16	1333327	1334635	1309	SOX17_I_II_III_peak_14707b	83	3.54307	10.7874	8.38231	381	Promoter (<=1kb)	1333638	1349439	15802	+	ENSG00000007516	ENST00000565665	0	BAIAP3	- && sp|O94812|BAIP3_HUMAN BAI1-associated protein 3 OS=Homo sapiens OX=9606 GN=BAIAP3 PE=1 SV=2 && PF00168:C2 domain
16	1333327	1334635	1309	SOX17_I_II_III_peak_14707c	32	2.64641	5.35262	3.25452	1191	Promoter (<=1kb)	1333638	1349439	15802	+	ENSG00000007516	ENST00000565665	0	BAIAP3	- && sp|O94812|BAIP3_HUMAN BAI1-associated protein 3 OS=Homo sapiens OX=9606 GN=BAIAP3 PE=1 SV=2 && PF00168:C2 domain
16	1348022	1348339	318	SOX17_I_II_III_peak_14708	31	2.94634	5.28326	3.1935	143	Promoter (<=1kb)	1347298	1348238	941	+	ENSG00000007516	ENST00000711110	724	BAIAP3	- && sp|O94812|BAIP3_HUMAN BAI1-associated protein 3 OS=Homo sapiens OX=9606 GN=BAIAP3 PE=1 SV=2 && PF00168:C2 domain
16	1351346	1352445	1100	SOX17_I_II_III_peak_14709	65	2.61322	8.90178	6.5865	461	Promoter (<=1kb)	1349240	1351878	2639	-	ENSG00000007520	ENST00000007390	0	TSR3	- && sp|Q9UJK0|TSR3_HUMAN 18S rRNA aminocarboxypropyltransferase OS=Homo sapiens OX=9606 GN=TSR3 PE=1 SV=1 && PF04034:Ribosome biogenesis protein, C-terminal|PF04068:Possible Fer4-like domain in RNase L inhibitor, RLI
16	569555	570327	773	SOX17_I_II_III_peak_14658	140	4.37766	16.7327	14.0816	266	Promoter (<=1kb)	569968	574409	4442	+	ENSG00000007541	ENST00000439574	0	PIGQ	- && sp|Q9BRB3|PIGQ_HUMAN Phosphatidylinositol N-acetylglucosaminyltransferase subunit Q OS=Homo sapiens OX=9606 GN=PIGQ PE=1 SV=3 && -
16	578869	579293	425	SOX17_I_II_III_peak_14659	118	3.75367	14.3836	11.8243	233	Promoter (<=1kb)	578927	584108	5182	+	ENSG00000007541	ENST00000480424	0	PIGQ	- && sp|Q9BRB3|PIGQ_HUMAN Phosphatidylinositol N-acetylglucosaminyltransferase subunit Q OS=Homo sapiens OX=9606 GN=PIGQ PE=1 SV=3 && -
16	1611974	1612851	878	SOX17_I_II_III_peak_14729	237	4.27536	26.7962	23.7694	364	Promoter (<=1kb)	1612337	1614798	2462	+	ENSG00000007545	ENST00000674071	0	CRAMP1	- && sp|Q96RY5|CRML_HUMAN Protein cramped-like OS=Homo sapiens OX=9606 GN=CRAMP1 PE=1 SV=3 && -
16	1613891	1615078	1188	SOX17_I_II_III_peak_14730a	141	4.14109	16.7853	14.1324	460	Promoter (<=1kb)	1614640	1677906	63267	+	ENSG00000007545	ENST00000293925	0	CRAMP1	- && sp|Q96RY5|CRML_HUMAN Protein cramped-like OS=Homo sapiens OX=9606 GN=CRAMP1 PE=1 SV=3 && -
16	1613891	1615078	1188	SOX17_I_II_III_peak_14730b	94	2.85207	11.8928	9.43852	910	Promoter (<=1kb)	1614640	1677906	63267	+	ENSG00000007545	ENST00000293925	0	CRAMP1	- && sp|Q96RY5|CRML_HUMAN Protein cramped-like OS=Homo sapiens OX=9606 GN=CRAMP1 PE=1 SV=3 && -
6	35496271	35497895	1625	SOX17_I_II_III_peak_35454a	102	2.952	12.7833	10.2897	209	Promoter (<=1kb)	35473597	35496950	23354	-	ENSG00000007866	ENST00000402886	0	TEAD3	- && sp|Q99594|TEAD3_HUMAN Transcriptional enhancer factor TEF-5 OS=Homo sapiens OX=9606 GN=TEAD3 PE=1 SV=2 && PF01285:TEA/ATTS domain|PF17725:YAP binding domain
6	35496271	35497895	1625	SOX17_I_II_III_peak_35454b	102	3.01752	12.7146	10.2246	811	Promoter (<=1kb)	35473597	35496950	23354	-	ENSG00000007866	ENST00000402886	0	TEAD3	- && sp|Q99594|TEAD3_HUMAN Transcriptional enhancer factor TEF-5 OS=Homo sapiens OX=9606 GN=TEAD3 PE=1 SV=2 && PF01285:TEA/ATTS domain|PF17725:YAP binding domain
1	6701158	6702332	1175	SOX17_I_II_III_peak_242	223	4.06159	25.3218	22.3484	625	Promoter (<=1kb)	6634170	6701816	67647	-	ENSG00000007923	ENST00000377577	0	DNAJC11	- && sp|Q9NVH1|DJC11_HUMAN DnaJ homolog subfamily C member 11 OS=Homo sapiens OX=9606 GN=DNAJC11 PE=1 SV=2 && PF00226:DnaJ domain
6	16128717	16130047	1331	SOX17_I_II_III_peak_34983	282	5.37551	31.4135	28.2244	425	Promoter (<=1kb)	16129086	16148248	19163	+	ENSG00000007944	ENST00000356840	0	MYLIP	- && sp|Q8WY64|MYLIP_HUMAN E3 ubiquitin-protein ligase MYLIP OS=Homo sapiens OX=9606 GN=MYLIP PE=1 SV=2 && PF00373:FERM central domain|PF13920:Zinc finger, C3HC4 type (RING finger)|PF09379:FERM N-terminal domain
1	23503603	23504537	935	SOX17_I_II_III_peak_662	116	3.71678	14.2153	11.6653	528	Downstream (1-2kb)	23516359	23519396	3038	-	ENSG00000007968	ENST00000487237	14859	E2F2	- && sp|Q14209|E2F2_HUMAN Transcription factor E2F2 OS=Homo sapiens OX=9606 GN=E2F2 PE=1 SV=1 && -
1	23504863	23505185	323	SOX17_I_II_III_peak_663	58	3.53285	8.13376	5.85984	162	Downstream (1-2kb)	23516359	23519396	3038	-	ENSG00000007968	ENST00000487237	14211	E2F2	- && sp|Q14209|E2F2_HUMAN Transcription factor E2F2 OS=Homo sapiens OX=9606 GN=E2F2 PE=1 SV=1 && -
1	23528253	23528609	357	SOX17_I_II_III_peak_664	36	2.57279	5.77257	3.64461	186	Promoter (2-3kb)	23506438	23531233	24796	-	ENSG00000007968	ENST00000361729	2624	E2F2	- && sp|Q14209|E2F2_HUMAN Transcription factor E2F2 OS=Homo sapiens OX=9606 GN=E2F2 PE=1 SV=1 && -
1	23530366	23531702	1337	SOX17_I_II_III_peak_665	283	4.67966	31.5238	28.3296	687	Promoter (<=1kb)	23506438	23531233	24796	-	ENSG00000007968	ENST00000361729	0	E2F2	- && sp|Q14209|E2F2_HUMAN Transcription factor E2F2 OS=Homo sapiens OX=9606 GN=E2F2 PE=1 SV=1 && -
6	170552889	170553294	406	SOX17_I_II_III_peak_37164	80	2.99651	10.4898	8.09638	201	Promoter (<=1kb)	170535120	170553307	18188	-	ENSG00000008018	ENST00000262193	13	PSMB1	- && sp|P20618|PSB1_HUMAN Proteasome subunit beta type-1 OS=Homo sapiens OX=9606 GN=PSMB1 PE=1 SV=2 && PF00227:Proteasome subunit
X	47619668	47619989	322	SOX17_I_II_III_peak_43607	51	2.89271	7.35723	5.12629	190	Promoter (<=1kb)	47571901	47619857	47957	-	ENSG00000008056	ENST00000295987	0	SYN1	- && sp|P17600|SYN1_HUMAN Synapsin-1 OS=Homo sapiens OX=9606 GN=SYN1 PE=1 SV=3 && PF02750:Synapsin, ATP binding domain|PF02078:Synapsin, N-terminal domain|PF10581:Synapsin N-terminal
6	15244622	15246303	1682	SOX17_I_II_III_peak_34967a	425	6.22526	46.1569	42.5019	591	Promoter (<=1kb)	15246069	15522042	275974	+	ENSG00000008083	ENST00000341776	0	JARID2	- && sp|Q92833|JARD2_HUMAN Protein Jumonji OS=Homo sapiens OX=9606 GN=JARID2 PE=1 SV=2 && -
6	15244622	15246303	1682	SOX17_I_II_III_peak_34967b	482	5.94798	52.0197	48.219	1153	Promoter (<=1kb)	15246069	15522042	275974	+	ENSG00000008083	ENST00000341776	0	JARID2	- && sp|Q92833|JARD2_HUMAN Protein Jumonji OS=Homo sapiens OX=9606 GN=JARID2 PE=1 SV=2 && -
6	15247931	15249148	1218	SOX17_I_II_III_peak_34968	526	7.69521	56.5766	52.6695	781	Promoter (<=1kb)	15248855	15522040	273186	+	ENSG00000008083	ENST00000397311	0	JARID2	- && sp|Q92833|JARD2_HUMAN Protein Jumonji OS=Homo sapiens OX=9606 GN=JARID2 PE=1 SV=2 && -
6	15414845	15416633	1789	SOX17_I_II_III_peak_34972a	156	4.79441	18.3822	15.6667	566	Intron (ENST00000341776/ENSG00000008083, intron 3 of 17)	15501358	15508393	7036	+	ENSG00000008083	ENST00000474854	-84725	JARID2	- && sp|Q92833|JARD2_HUMAN Protein Jumonji OS=Homo sapiens OX=9606 GN=JARID2 PE=1 SV=2 && -
6	15414845	15416633	1789	SOX17_I_II_III_peak_34972b	23	2.5789	4.35259	2.34301	1588	Intron (ENST00000341776/ENSG00000008083, intron 3 of 17)	15501358	15508393	7036	+	ENSG00000008083	ENST00000474854	-84725	JARID2	- && sp|Q92833|JARD2_HUMAN Protein Jumonji OS=Homo sapiens OX=9606 GN=JARID2 PE=1 SV=2 && -
6	15434452	15434823	372	SOX17_I_II_III_peak_34973	80	5.14949	10.4903	8.09688	185	Intron (ENST00000341776/ENSG00000008083, intron 3 of 17)	15501358	15508393	7036	+	ENSG00000008083	ENST00000474854	-66535	JARID2	- && sp|Q92833|JARD2_HUMAN Protein Jumonji OS=Homo sapiens OX=9606 GN=JARID2 PE=1 SV=2 && -
6	15438933	15439587	655	SOX17_I_II_III_peak_34974	21	3.0114	4.12402	2.13856	372	Intron (ENST00000341776/ENSG00000008083, intron 3 of 17)	15501358	15508393	7036	+	ENSG00000008083	ENST00000474854	-61771	JARID2	- && sp|Q92833|JARD2_HUMAN Protein Jumonji OS=Homo sapiens OX=9606 GN=JARID2 PE=1 SV=2 && -
6	15460782	15461489	708	SOX17_I_II_III_peak_34975	132	7.14881	15.8912	13.2739	430	Intron (ENST00000341776/ENSG00000008083, intron 4 of 17)	15501358	15508393	7036	+	ENSG00000008083	ENST00000474854	-39869	JARID2	- && sp|Q92833|JARD2_HUMAN Protein Jumonji OS=Homo sapiens OX=9606 GN=JARID2 PE=1 SV=2 && -
X	18425144	18426491	1348	SOX17_I_II_III_peak_43361a	27	2.37251	4.77379	2.72041	306	Promoter (<=1kb)	18425583	18653625	228043	+	ENSG00000008086	ENST00000379996	0	CDKL5	- && sp|O76039|CDKL5_HUMAN Cyclin-dependent kinase-like 5 OS=Homo sapiens OX=9606 GN=CDKL5 PE=1 SV=2 && -
X	18425144	18426491	1348	SOX17_I_II_III_peak_43361b	62	3.02134	8.51216	6.21842	648	Promoter (<=1kb)	18425583	18653625	228043	+	ENSG00000008086	ENST00000379996	0	CDKL5	- && sp|O76039|CDKL5_HUMAN Cyclin-dependent kinase-like 5 OS=Homo sapiens OX=9606 GN=CDKL5 PE=1 SV=2 && -
X	18425144	18426491	1348	SOX17_I_II_III_peak_43361c	37	2.5062	5.90546	3.76733	1025	Promoter (<=1kb)	18425583	18653625	228043	+	ENSG00000008086	ENST00000379996	0	CDKL5	- && sp|O76039|CDKL5_HUMAN Cyclin-dependent kinase-like 5 OS=Homo sapiens OX=9606 GN=CDKL5 PE=1 SV=2 && -
X	18441809	18442819	1011	SOX17_I_II_III_peak_43362	70	5.01636	9.39655	7.05278	395	Promoter (<=1kb)	18442188	18653629	211442	+	ENSG00000008086	ENST00000379989	0	CDKL5	- && sp|O76039|CDKL5_HUMAN Cyclin-dependent kinase-like 5 OS=Homo sapiens OX=9606 GN=CDKL5 PE=1 SV=2 && -
1	1724013	1724759	747	SOX17_I_II_III_peak_96	208	4.50502	23.7518	20.8343	520	Promoter (<=1kb)	1702379	1724357	21979	-	ENSG00000008128	ENST00000404249	0	CDK11A	- && sp|Q9UQ88|CD11A_HUMAN Cyclin-dependent kinase 11A OS=Homo sapiens OX=9606 GN=CDK11A PE=1 SV=4 && PF00069:Protein kinase domain
1	1753292	1753652	361	SOX17_I_II_III_peak_98	18	2.76966	3.80491	1.85247	238	Promoter (<=1kb)	1752975	1754383	1409	-	ENSG00000008130	ENST00000498806	731	NADK	- && sp|O95544|NADK_HUMAN NAD kinase OS=Homo sapiens OX=9606 GN=NADK PE=1 SV=1 && PF01513:ATP-NAD kinase
1	1777906	1779226	1321	SOX17_I_II_III_peak_99	76	2.64885	10.0433	7.67077	831	Promoter (<=1kb)	1751232	1778470	27239	-	ENSG00000008130	ENST00000341426	0	NADK	- && sp|O95544|NADK_HUMAN NAD kinase OS=Homo sapiens OX=9606 GN=NADK PE=1 SV=1 && PF01513:ATP-NAD kinase
1	1782143	1782723	581	SOX17_I_II_III_peak_100	31	2.94731	5.28566	3.19461	342	Promoter (1-2kb)	1779157	1780457	1301	-	ENSG00000008130	ENST00000480542	-1686	NADK	- && sp|O95544|NADK_HUMAN NAD kinase OS=Homo sapiens OX=9606 GN=NADK PE=1 SV=1 && PF01513:ATP-NAD kinase
6	50713934	50714244	311	SOX17_I_II_III_peak_35753	91	4.41051	11.5922	9.15039	215	Promoter (<=1kb)	50713526	50773033	59508	+	ENSG00000008197	ENST00000008391	408	TFAP2D	- && sp|Q7Z6R9|AP2D_HUMAN Transcription factor AP-2-delta OS=Homo sapiens OX=9606 GN=TFAP2D PE=1 SV=1 && PF03299:Transcription factor AP-2
3	38039134	38039781	648	SOX17_I_II_III_peak_28604	172	3.8016	19.9847	17.2074	258	Promoter (<=1kb)	38039205	38097798	58594	+	ENSG00000008226	ENST00000440294	0	DLEC1	- && sp|Q9Y238|DLEC1_HUMAN Deleted in lung and esophageal cancer protein 1 OS=Homo sapiens OX=9606 GN=DLEC1 PE=1 SV=2 && -
3	38079953	38082694	2742	SOX17_I_II_III_peak_28607c	435	8.25315	47.2832	43.5989	1411	Intron (ENST00000440294/ENSG00000008226, intron 6 of 16)	38062778	38086269	23492	+	ENSG00000008226	ENST00000469151	17175	DLEC1	- && sp|Q9Y238|DLEC1_HUMAN Deleted in lung and esophageal cancer protein 1 OS=Homo sapiens OX=9606 GN=DLEC1 PE=1 SV=2 && -
3	38077789	38078255	467	SOX17_I_II_III_peak_28606	36	2.79974	5.81054	3.68047	279	Intron (ENST00000440294/ENSG00000008226, intron 6 of 16)	38062778	38086269	23492	+	ENSG00000008226	ENST00000469151	15011	DLEC1	- && sp|Q9Y238|DLEC1_HUMAN Deleted in lung and esophageal cancer protein 1 OS=Homo sapiens OX=9606 GN=DLEC1 PE=1 SV=2 && -
3	38079953	38082694	2742	SOX17_I_II_III_peak_28607a	87	3.81781	11.1592	8.73659	359	Intron (ENST00000440294/ENSG00000008226, intron 6 of 16)	38062778	38086269	23492	+	ENSG00000008226	ENST00000469151	17175	DLEC1	- && sp|Q9Y238|DLEC1_HUMAN Deleted in lung and esophageal cancer protein 1 OS=Homo sapiens OX=9606 GN=DLEC1 PE=1 SV=2 && -
3	38079953	38082694	2742	SOX17_I_II_III_peak_28607b	109	4.0856	13.424	10.9054	828	Intron (ENST00000440294/ENSG00000008226, intron 6 of 16)	38062778	38086269	23492	+	ENSG00000008226	ENST00000469151	17175	DLEC1	- && sp|Q9Y238|DLEC1_HUMAN Deleted in lung and esophageal cancer protein 1 OS=Homo sapiens OX=9606 GN=DLEC1 PE=1 SV=2 && -
3	38099622	38099985	364	SOX17_I_II_III_peak_28609	95	3.42539	12.0187	9.55874	184	Intron (ENST00000346219/ENSG00000008226, intron 18 of 35)	38109810	38111737	1928	+	ENSG00000008226	ENST00000477260	-9825	DLEC1	- && sp|Q9Y238|DLEC1_HUMAN Deleted in lung and esophageal cancer protein 1 OS=Homo sapiens OX=9606 GN=DLEC1 PE=1 SV=2 && -
3	38079953	38082694	2742	SOX17_I_II_III_peak_28607d	216	4.32647	24.5929	21.6455	1915	Intron (ENST00000440294/ENSG00000008226, intron 6 of 16)	38062778	38086269	23492	+	ENSG00000008226	ENST00000469151	17175	DLEC1	- && sp|Q9Y238|DLEC1_HUMAN Deleted in lung and esophageal cancer protein 1 OS=Homo sapiens OX=9606 GN=DLEC1 PE=1 SV=2 && -
3	38079953	38082694	2742	SOX17_I_II_III_peak_28607e	226	4.71822	25.6834	22.6968	2484	Intron (ENST00000440294/ENSG00000008226, intron 6 of 16)	38062778	38086269	23492	+	ENSG00000008226	ENST00000469151	17175	DLEC1	- && sp|Q9Y238|DLEC1_HUMAN Deleted in lung and esophageal cancer protein 1 OS=Homo sapiens OX=9606 GN=DLEC1 PE=1 SV=2 && -
3	38083528	38083976	449	SOX17_I_II_III_peak_28608	30	2.55883	5.08665	3.0103	285	Intron (ENST00000440294/ENSG00000008226, intron 6 of 16)	38062778	38086269	23492	+	ENSG00000008226	ENST00000469151	20750	DLEC1	- && sp|Q9Y238|DLEC1_HUMAN Deleted in lung and esophageal cancer protein 1 OS=Homo sapiens OX=9606 GN=DLEC1 PE=1 SV=2 && -
7	6153664	6154184	521	SOX17_I_II_III_peak_37656	124	3.90163	15.0497	12.4634	244	3' UTR	6164740	6170221	5482	-	ENSG00000008256	ENST00000465320	16037	CYTH3	- && sp|O43739|CYH3_HUMAN Cytohesin-3 OS=Homo sapiens OX=9606 GN=CYTH3 PE=1 SV=2 && -
7	6158897	6159227	331	SOX17_I_II_III_peak_37657	63	3.18861	8.67491	6.37155	172	Intron (ENST00000306177/ENSG00000106346, intron 16 of 17)	6164740	6170221	5482	-	ENSG00000008256	ENST00000465320	10994	CYTH3	- && sp|O43739|CYH3_HUMAN Cytohesin-3 OS=Homo sapiens OX=9606 GN=CYTH3 PE=1 SV=2 && -
7	6160205	6160597	393	SOX17_I_II_III_peak_37658	133	4.20337	15.9803	13.3563	208	3' UTR	6164740	6170221	5482	-	ENSG00000008256	ENST00000465320	9624	CYTH3	- && sp|O43739|CYH3_HUMAN Cytohesin-3 OS=Homo sapiens OX=9606 GN=CYTH3 PE=1 SV=2 && -
7	6162753	6163604	852	SOX17_I_II_III_peak_37659	21	1.80732	4.14813	2.15984	399	3' UTR	6164740	6170221	5482	-	ENSG00000008256	ENST00000465320	6617	CYTH3	- && sp|O43739|CYH3_HUMAN Cytohesin-3 OS=Homo sapiens OX=9606 GN=CYTH3 PE=1 SV=2 && -
7	6164030	6164390	361	SOX17_I_II_III_peak_37660	206	5.03942	23.6098	20.6984	175	3' UTR	6164740	6170221	5482	-	ENSG00000008256	ENST00000465320	5831	CYTH3	- && sp|O43739|CYH3_HUMAN Cytohesin-3 OS=Homo sapiens OX=9606 GN=CYTH3 PE=1 SV=2 && -
7	6165775	6166111	337	SOX17_I_II_III_peak_37661	35	2.53792	5.6469	3.5266	150	Exon (ENST00000350796/ENSG00000008256, exon 10 of 13)	6164740	6170221	5482	-	ENSG00000008256	ENST00000465320	4110	CYTH3	- && sp|O43739|CYH3_HUMAN Cytohesin-3 OS=Homo sapiens OX=9606 GN=CYTH3 PE=1 SV=2 && -
7	6170315	6171186	872	SOX17_I_II_III_peak_37662a	30	2.24967	5.13681	3.05757	107	Promoter (<=1kb)	6165545	6170959	5415	-	ENSG00000008256	ENST00000495176	0	CYTH3	- && sp|O43739|CYH3_HUMAN Cytohesin-3 OS=Homo sapiens OX=9606 GN=CYTH3 PE=1 SV=2 && -
7	6170315	6171186	872	SOX17_I_II_III_peak_37662b	34	2.42415	5.58734	3.47168	489	Promoter (<=1kb)	6165545	6170959	5415	-	ENSG00000008256	ENST00000495176	0	CYTH3	- && sp|O43739|CYH3_HUMAN Cytohesin-3 OS=Homo sapiens OX=9606 GN=CYTH3 PE=1 SV=2 && -
7	6258383	6258693	311	SOX17_I_II_III_peak_37664	25	2.8547	4.59405	2.56654	124	Intron (ENST00000350796/ENSG00000008256, intron 1 of 12)	6161779	6272624	110846	-	ENSG00000008256	ENST00000350796	13931	CYTH3	- && sp|O43739|CYH3_HUMAN Cytohesin-3 OS=Homo sapiens OX=9606 GN=CYTH3 PE=1 SV=2 && -
7	6272038	6272994	957	SOX17_I_II_III_peak_37665	286	3.51302	31.8834	28.6783	614	Promoter (<=1kb)	6161779	6272624	110846	-	ENSG00000008256	ENST00000350796	0	CYTH3	- && sp|O43739|CYH3_HUMAN Cytohesin-3 OS=Homo sapiens OX=9606 GN=CYTH3 PE=1 SV=2 && -
7	87933885	87934630	746	SOX17_I_II_III_peak_38692	527	7.50933	56.659	52.7497	435	Promoter (<=1kb)	87934143	88202889	268747	+	ENSG00000008277	ENST00000398204	0	ADAM22	- && sp|Q9P0K1|ADA22_HUMAN Disintegrin and metalloproteinase domain-containing protein 22 OS=Homo sapiens OX=9606 GN=ADAM22 PE=1 SV=1 && -
7	106071383	106071730	348	SOX17_I_II_III_peak_38959	133	5.92586	15.9372	13.3157	160	Distal Intergenic	106091699	106093252	1554	-	ENSG00000008282	ENST00000460770	21522	SYPL1	- && sp|Q16563|SYPL1_HUMAN Synaptophysin-like protein 1 OS=Homo sapiens OX=9606 GN=SYPL1 PE=1 SV=1 && PF01284:Membrane-associating domain
7	106111691	106112839	1149	SOX17_I_II_III_peak_38960	246	4.58137	27.6947	24.6356	802	Promoter (<=1kb)	106090505	106112312	21808	-	ENSG00000008282	ENST00000455385	0	SYPL1	- && sp|Q16563|SYPL1_HUMAN Synaptophysin-like protein 1 OS=Homo sapiens OX=9606 GN=SYPL1 PE=1 SV=1 && PF01284:Membrane-associating domain
17	63445568	63448013	2446	SOX17_I_II_III_peak_17935a	260	4.02481	29.1422	26.0334	815	Promoter (<=1kb)	63432304	63446306	14003	-	ENSG00000008283	ENST00000360793	0	CYB561	- && sp|P49447|CY561_HUMAN Transmembrane ascorbate-dependent reductase CYB561 OS=Homo sapiens OX=9606 GN=CYB561 PE=1 SV=2 && PF03188:Eukaryotic cytochrome b561
17	63445568	63448013	2446	SOX17_I_II_III_peak_17935b	32	2.28661	5.36818	3.26938	1912	Promoter (<=1kb)	63432304	63446306	14003	-	ENSG00000008283	ENST00000360793	0	CYB561	- && sp|P49447|CY561_HUMAN Transmembrane ascorbate-dependent reductase CYB561 OS=Homo sapiens OX=9606 GN=CYB561 PE=1 SV=2 && PF03188:Eukaryotic cytochrome b561
17	63445568	63448013	2446	SOX17_I_II_III_peak_17935c	81	2.92066	10.5653	8.16809	2240	Promoter (<=1kb)	63432304	63446306	14003	-	ENSG00000008283	ENST00000360793	0	CYB561	- && sp|P49447|CY561_HUMAN Transmembrane ascorbate-dependent reductase CYB561 OS=Homo sapiens OX=9606 GN=CYB561 PE=1 SV=2 && PF03188:Eukaryotic cytochrome b561
17	51045772	51046311	540	SOX17_I_II_III_peak_17718	26	3.35779	4.73097	2.68278	197	Promoter (<=1kb)	51030914	51046837	15924	-	ENSG00000008294	ENST00000511987	526	SPAG9	- && sp|O60271|JIP4_HUMAN C-Jun-amino-terminal kinase-interacting protein 4 OS=Homo sapiens OX=9606 GN=SPAG9 PE=1 SV=4 && PF09744:JNK_SAPK-associated protein-1|PF16471:JNK-interacting protein leucine zipper II
17	51046470	51046867	398	SOX17_I_II_III_peak_17719	38	3.44341	5.94584	3.80349	189	Promoter (<=1kb)	51030914	51046837	15924	-	ENSG00000008294	ENST00000511987	0	SPAG9	- && sp|O60271|JIP4_HUMAN C-Jun-amino-terminal kinase-interacting protein 4 OS=Homo sapiens OX=9606 GN=SPAG9 PE=1 SV=4 && PF09744:JNK_SAPK-associated protein-1|PF16471:JNK-interacting protein leucine zipper II
17	51120108	51121205	1098	SOX17_I_II_III_peak_17720a	86	2.68364	11.0662	8.64711	143	Promoter (<=1kb)	50962174	51120868	158695	-	ENSG00000008294	ENST00000262013	0	SPAG9	- && sp|O60271|JIP4_HUMAN C-Jun-amino-terminal kinase-interacting protein 4 OS=Homo sapiens OX=9606 GN=SPAG9 PE=1 SV=4 && PF09744:JNK_SAPK-associated protein-1|PF16471:JNK-interacting protein leucine zipper II
17	51120108	51121205	1098	SOX17_I_II_III_peak_17720b	228	3.39131	25.8212	22.8309	767	Promoter (<=1kb)	50962174	51120868	158695	-	ENSG00000008294	ENST00000262013	0	SPAG9	- && sp|O60271|JIP4_HUMAN C-Jun-amino-terminal kinase-interacting protein 4 OS=Homo sapiens OX=9606 GN=SPAG9 PE=1 SV=4 && PF09744:JNK_SAPK-associated protein-1|PF16471:JNK-interacting protein leucine zipper II
3	48662470	48662921	452	SOX17_I_II_III_peak_28803	106	4.31022	13.1181	10.6132	235	Promoter (<=1kb)	48636463	48662886	26424	-	ENSG00000008300	ENST00000164024	0	CELSR3	- && sp|Q9NYQ7|CELR3_HUMAN Cadherin EGF LAG seven-pass G-type receptor 3 OS=Homo sapiens OX=9606 GN=CELSR3 PE=1 SV=2 && PF01825:GPCR proteolysis site, GPS, motif|PF00002:7 transmembrane receptor (Secretin family)|PF16489:GPCR-Autoproteolysis INducing (GAIN) domain|PF02210:Laminin G domain|PF00053:Laminin EGF domain|PF00008:EGF-like domain|PF00028:Cadherin domain
7	122143933	122144423	491	SOX17_I_II_III_peak_39090	170	4.9557	19.8123	17.0428	146	Promoter (<=1kb)	122064583	122144300	79718	-	ENSG00000008311	ENST00000679864	0	AASS	- && sp|Q9UDR5|AASS_HUMAN Alpha-aminoadipic semialdehyde synthase, mitochondrial OS=Homo sapiens OX=9606 GN=AASS PE=1 SV=1 && PF03435:Saccharopine dehydrogenase NADP binding domain|PF16653:Saccharopine dehydrogenase C-terminal domain
12	6298034	6298451	418	SOX17_I_II_III_peak_8626	22	2.46588	4.24399	2.24302	189	Distal Intergenic	6310436	6328505	18070	+	ENSG00000008323	ENST00000011684	-11985	PLEKHG6	- && sp|Q3KR16|PKHG6_HUMAN Pleckstrin homology domain-containing family G member 6 OS=Homo sapiens OX=9606 GN=PLEKHG6 PE=1 SV=3 && PF00621:RhoGEF domain
12	6299444	6299809	366	SOX17_I_II_III_peak_8627	34	2.30302	5.52475	3.41171	205	Distal Intergenic	6310436	6328505	18070	+	ENSG00000008323	ENST00000011684	-10627	PLEKHG6	- && sp|Q3KR16|PKHG6_HUMAN Pleckstrin homology domain-containing family G member 6 OS=Homo sapiens OX=9606 GN=PLEKHG6 PE=1 SV=3 && PF00621:RhoGEF domain
12	6309983	6311303	1321	SOX17_I_II_III_peak_8628	422	4.27196	45.9419	42.2951	441	Promoter (<=1kb)	6310436	6328505	18070	+	ENSG00000008323	ENST00000011684	0	PLEKHG6	- && sp|Q3KR16|PKHG6_HUMAN Pleckstrin homology domain-containing family G member 6 OS=Homo sapiens OX=9606 GN=PLEKHG6 PE=1 SV=3 && PF00621:RhoGEF domain
3	42581466	42582656	1191	SOX17_I_II_III_peak_28687a	680	7.63503	72.2704	68.0648	290	Promoter (<=1kb)	42581840	42595114	13275	+	ENSG00000008324	ENST00000447630	0	SS18L2	- && sp|Q9UHA2|S18L2_HUMAN SS18-like protein 2 OS=Homo sapiens OX=9606 GN=SS18L2 PE=1 SV=1 && -
3	42581466	42582656	1191	SOX17_I_II_III_peak_28687b	390	6.41193	42.6549	39.0997	892	Promoter (<=1kb)	42581840	42595114	13275	+	ENSG00000008324	ENST00000447630	0	SS18L2	- && sp|Q9UHA2|S18L2_HUMAN SS18-like protein 2 OS=Homo sapiens OX=9606 GN=SS18L2 PE=1 SV=1 && -
3	42590274	42590634	361	SOX17_I_II_III_peak_28688	75	3.24403	9.90577	7.54015	197	Promoter (<=1kb)	42590860	42596934	6075	+	ENSG00000008324	ENST00000011691	-226	SS18L2	- && sp|Q9UHA2|S18L2_HUMAN SS18-like protein 2 OS=Homo sapiens OX=9606 GN=SS18L2 PE=1 SV=1 && -
3	42590853	42591291	439	SOX17_I_II_III_peak_28689	173	3.92481	20.0948	17.3142	195	Promoter (<=1kb)	42590860	42596934	6075	+	ENSG00000008324	ENST00000011691	0	SS18L2	- && sp|Q9UHA2|S18L2_HUMAN SS18-like protein 2 OS=Homo sapiens OX=9606 GN=SS18L2 PE=1 SV=1 && -
19	4343127	4344060	934	SOX17_I_II_III_peak_19799a	242	4.57751	27.2941	24.2496	259	Promoter (<=1kb)	4343527	4360086	16560	+	ENSG00000008382	ENST00000262966	0	MPND	- && sp|Q8N594|MPND_HUMAN MPN domain-containing protein OS=Homo sapiens OX=9606 GN=MPND PE=1 SV=1 && PF18755:Restriction Enzyme Adenine Methylase Associated|PF01398:JAB1/Mov34/MPN/PAD-1 ubiquitin protease
19	4343127	4344060	934	SOX17_I_II_III_peak_19799b	277	4.90827	30.8953	27.7247	610	Promoter (<=1kb)	4343527	4360086	16560	+	ENSG00000008382	ENST00000262966	0	MPND	- && sp|Q8N594|MPND_HUMAN MPN domain-containing protein OS=Homo sapiens OX=9606 GN=MPND PE=1 SV=1 && PF18755:Restriction Enzyme Adenine Methylase Associated|PF01398:JAB1/Mov34/MPN/PAD-1 ubiquitin protease
12	16347379	16347907	529	SOX17_I_II_III_peak_8888	524	8.62621	56.3311	52.4295	273	Promoter (<=1kb)	16347645	16349106	1462	+	ENSG00000008394	ENST00000534835	0	MGST1	- && sp|Q09FC8|ZN415_HUMAN Zinc finger protein 415 OS=Homo sapiens OX=9606 GN=ZNF415 PE=1 SV=2 && -
12	107092835	107094168	1334	SOX17_I_II_III_peak_10236a	51	2.89271	7.35723	5.12629	108	Promoter (<=1kb)	106991364	107093549	102186	-	ENSG00000008405	ENST00000008527	0	CRY1	- && sp|Q16526|CRY1_HUMAN Cryptochrome-1 OS=Homo sapiens OX=9606 GN=CRY1 PE=1 SV=1 && -
12	107092835	107094168	1334	SOX17_I_II_III_peak_10236b	171	4.08037	19.9575	17.1824	565	Promoter (<=1kb)	106991364	107093549	102186	-	ENSG00000008405	ENST00000008527	0	CRY1	- && sp|Q16526|CRY1_HUMAN Cryptochrome-1 OS=Homo sapiens OX=9606 GN=CRY1 PE=1 SV=1 && -
12	107092835	107094168	1334	SOX17_I_II_III_peak_10236c	91	3.02107	11.5711	9.13069	1107	Promoter (<=1kb)	106991364	107093549	102186	-	ENSG00000008405	ENST00000008527	0	CRY1	- && sp|Q16526|CRY1_HUMAN Cryptochrome-1 OS=Homo sapiens OX=9606 GN=CRY1 PE=1 SV=1 && -
19	12983292	12983910	619	SOX17_I_II_III_peak_20236	646	8.48479	68.821	64.6723	305	Distal Intergenic	12995475	13098796	103322	+	ENSG00000008441	ENST00000592199	-11565	NFIX	- && sp|Q14938|NFIX_HUMAN Nuclear factor 1 X-type OS=Homo sapiens OX=9606 GN=NFIX PE=1 SV=2 && -
19	12995159	12995509	351	SOX17_I_II_III_peak_20237	85	3.08247	10.9468	8.53368	173	Promoter (<=1kb)	12995475	13098796	103322	+	ENSG00000008441	ENST00000592199	0	NFIX	- && sp|Q14938|NFIX_HUMAN Nuclear factor 1 X-type OS=Homo sapiens OX=9606 GN=NFIX PE=1 SV=2 && -
19	12995783	12996126	344	SOX17_I_II_III_peak_20238	24	2.70434	4.46132	2.44265	241	Promoter (<=1kb)	12995608	13096201	100594	+	ENSG00000008441	ENST00000397661	175	NFIX	- && sp|Q14938|NFIX_HUMAN Nuclear factor 1 X-type OS=Homo sapiens OX=9606 GN=NFIX PE=1 SV=2 && -
19	13051518	13052106	589	SOX17_I_II_III_peak_20240	783	9.11408	82.7233	78.3512	323	Intron (ENST00000592199/ENSG00000008441, intron 2 of 10)	13070003	13074019	4017	+	ENSG00000008441	ENST00000588680	-17897	NFIX	- && sp|Q14938|NFIX_HUMAN Nuclear factor 1 X-type OS=Homo sapiens OX=9606 GN=NFIX PE=1 SV=2 && -
19	13069416	13069929	514	SOX17_I_II_III_peak_20241	170	5.46179	19.8588	17.087	286	Promoter (<=1kb)	13070003	13074019	4017	+	ENSG00000008441	ENST00000588680	-74	NFIX	- && sp|Q14938|NFIX_HUMAN Nuclear factor 1 X-type OS=Homo sapiens OX=9606 GN=NFIX PE=1 SV=2 && -
19	13070456	13070895	440	SOX17_I_II_III_peak_20242	123	3.66845	14.9013	12.3213	152	Promoter (<=1kb)	13070003	13074019	4017	+	ENSG00000008441	ENST00000588680	453	NFIX	- && sp|Q14938|NFIX_HUMAN Nuclear factor 1 X-type OS=Homo sapiens OX=9606 GN=NFIX PE=1 SV=2 && -
8	133486245	133486567	323	SOX17_I_II_III_peak_41045	50	3.44859	7.32054	5.09172	133	Intron (ENST00000522652/ENSG00000008513, intron 3 of 9)	133488082	133489633	1552	-	ENSG00000008513	ENST00000521627	3066	ST3GAL1	- && sp|Q11201|SIA4A_HUMAN CMP-N-acetylneuraminate-beta-galactosamide-alpha-2,3-sialyltransferase 1 OS=Homo sapiens OX=9606 GN=ST3GAL1 PE=1 SV=1 && -
8	133489259	133490524	1266	SOX17_I_II_III_peak_41046a	45	2.82347	6.71283	4.51967	149	Promoter (<=1kb)	133475809	133489640	13832	-	ENSG00000008513	ENST00000523634	0	ST3GAL1	- && sp|Q11201|SIA4A_HUMAN CMP-N-acetylneuraminate-beta-galactosamide-alpha-2,3-sialyltransferase 1 OS=Homo sapiens OX=9606 GN=ST3GAL1 PE=1 SV=1 && -
8	133489259	133490524	1266	SOX17_I_II_III_peak_41046b	574	11.0116	61.4945	57.4831	585	Promoter (<=1kb)	133475809	133489640	13832	-	ENSG00000008513	ENST00000523634	0	ST3GAL1	- && sp|Q11201|SIA4A_HUMAN CMP-N-acetylneuraminate-beta-galactosamide-alpha-2,3-sialyltransferase 1 OS=Homo sapiens OX=9606 GN=ST3GAL1 PE=1 SV=1 && -
8	133503282	133503960	679	SOX17_I_II_III_peak_41047	94	4.68897	11.9262	9.47121	266	Intron (ENST00000522652/ENSG00000008513, intron 2 of 9)	133476143	133499421	23279	-	ENSG00000008513	ENST00000520020	-3861	ST3GAL1	- && sp|Q11201|SIA4A_HUMAN CMP-N-acetylneuraminate-beta-galactosamide-alpha-2,3-sialyltransferase 1 OS=Homo sapiens OX=9606 GN=ST3GAL1 PE=1 SV=1 && -
8	133551662	133552228	567	SOX17_I_II_III_peak_41048	114	5.51232	13.9489	11.4074	250	Intron (ENST00000522652/ENSG00000008513, intron 1 of 9)	133476029	133570379	94351	-	ENSG00000008513	ENST00000519435	18151	ST3GAL1	- && sp|Q11201|SIA4A_HUMAN CMP-N-acetylneuraminate-beta-galactosamide-alpha-2,3-sialyltransferase 1 OS=Homo sapiens OX=9606 GN=ST3GAL1 PE=1 SV=1 && -
8	133569999	133572830	2832	SOX17_I_II_III_peak_41049a	52	2.74155	7.43751	5.20369	149	Promoter (<=1kb)	133454848	133571887	117040	-	ENSG00000008513	ENST00000522652	0	ST3GAL1	- && sp|Q11201|SIA4A_HUMAN CMP-N-acetylneuraminate-beta-galactosamide-alpha-2,3-sialyltransferase 1 OS=Homo sapiens OX=9606 GN=ST3GAL1 PE=1 SV=1 && -
8	133569999	133572830	2832	SOX17_I_II_III_peak_41049b	81	3.64879	10.5787	8.18112	546	Promoter (<=1kb)	133454848	133571887	117040	-	ENSG00000008513	ENST00000522652	0	ST3GAL1	- && sp|Q11201|SIA4A_HUMAN CMP-N-acetylneuraminate-beta-galactosamide-alpha-2,3-sialyltransferase 1 OS=Homo sapiens OX=9606 GN=ST3GAL1 PE=1 SV=1 && -
8	133569999	133572830	2832	SOX17_I_II_III_peak_41049c	153	4.51374	18.0307	15.3295	1223	Promoter (<=1kb)	133454848	133571887	117040	-	ENSG00000008513	ENST00000522652	0	ST3GAL1	- && sp|Q11201|SIA4A_HUMAN CMP-N-acetylneuraminate-beta-galactosamide-alpha-2,3-sialyltransferase 1 OS=Homo sapiens OX=9606 GN=ST3GAL1 PE=1 SV=1 && -
8	133569999	133572830	2832	SOX17_I_II_III_peak_41049d	263	4.19671	29.46	26.3382	2045	Promoter (<=1kb)	133454848	133571887	117040	-	ENSG00000008513	ENST00000522652	0	ST3GAL1	- && sp|Q11201|SIA4A_HUMAN CMP-N-acetylneuraminate-beta-galactosamide-alpha-2,3-sialyltransferase 1 OS=Homo sapiens OX=9606 GN=ST3GAL1 PE=1 SV=1 && -
16	3045917	3046605	689	SOX17_I_II_III_peak_14840	56	2.75395	7.86097	5.60028	421	Promoter (<=1kb)	3046062	3060717	14656	+	ENSG00000008516	ENST00000612971	0	MMP25	- && sp|Q9NPA2|MMP25_HUMAN Matrix metalloproteinase-25 OS=Homo sapiens OX=9606 GN=MMP25 PE=1 SV=1 && PF01471:Putative peptidoglycan binding domain|PF00413:Matrixin
16	2090863	2091299	437	SOX17_I_II_III_peak_14763	76	2.90288	10.0555	7.68266	211	Promoter (<=1kb)	2089527	2090839	1313	-	ENSG00000008710	ENST00000472577	-24	PKD1	- && sp|P98161|PKD1_HUMAN Polycystin-1 OS=Homo sapiens OX=9606 GN=PKD1 PE=1 SV=3 && -
16	2135156	2136456	1301	SOX17_I_II_III_peak_14766a	146	3.95576	17.2812	14.608	237	Promoter (<=1kb)	2088708	2135898	47191	-	ENSG00000008710	ENST00000262304	0	PKD1	- && sp|P98161|PKD1_HUMAN Polycystin-1 OS=Homo sapiens OX=9606 GN=PKD1 PE=1 SV=3 && -
16	2135156	2136456	1301	SOX17_I_II_III_peak_14766b	180	4.06342	20.8734	18.0645	758	Promoter (<=1kb)	2088708	2135898	47191	-	ENSG00000008710	ENST00000262304	0	PKD1	- && sp|P98161|PKD1_HUMAN Polycystin-1 OS=Homo sapiens OX=9606 GN=PKD1 PE=1 SV=3 && -
22	50600245	50601156	912	SOX17_I_II_III_peak_28035a	73	2.7584	9.69681	7.34181	219	Promoter (<=1kb)	50600793	50613978	13186	+	ENSG00000008735	ENST00000329492	0	MAPK8IP2	- && sp|Q13387|JIP2_HUMAN C-Jun-amino-terminal kinase-interacting protein 2 OS=Homo sapiens OX=9606 GN=MAPK8IP2 PE=1 SV=2 && -
22	50600245	50601156	912	SOX17_I_II_III_peak_28035b	81	2.92066	10.5653	8.16809	690	Promoter (<=1kb)	50600793	50613978	13186	+	ENSG00000008735	ENST00000329492	0	MAPK8IP2	- && sp|Q13387|JIP2_HUMAN C-Jun-amino-terminal kinase-interacting protein 2 OS=Homo sapiens OX=9606 GN=MAPK8IP2 PE=1 SV=2 && -
17	40026914	40027339	426	SOX17_I_II_III_peak_17186	53	2.96187	7.60861	5.36167	163	Promoter (<=1kb)	40026306	40027149	844	-	ENSG00000008838	ENST00000495586	0	MED24	- && sp|O75448|MED24_HUMAN Mediator of RNA polymerase II transcription subunit 24 OS=Homo sapiens OX=9606 GN=MED24 PE=1 SV=1 && PF11277:Mediator complex subunit 24 N-terminal
17	40054455	40054863	409	SOX17_I_II_III_peak_17187	251	6.71806	28.2671	25.1893	206	Promoter (<=1kb)	40053348	40054742	1395	-	ENSG00000008838	ENST00000580302	0	MED24	- && sp|O75448|MED24_HUMAN Mediator of RNA polymerase II transcription subunit 24 OS=Homo sapiens OX=9606 GN=MED24 PE=1 SV=1 && PF11277:Mediator complex subunit 24 N-terminal
8	22998998	22999818	821	SOX17_I_II_III_peak_39835	173	3.92481	20.0948	17.3142	345	Promoter (<=1kb)	22999548	23020199	20652	+	ENSG00000008853	ENST00000251822	0	RHOBTB2	- && sp|Q9BYZ6|RHBT2_HUMAN Rho-related BTB domain-containing protein 2 OS=Homo sapiens OX=9606 GN=RHOBTB2 PE=1 SV=2 && PF00651:BTB/POZ domain|PF00071:Ras family
2	37004062	37005086	1025	SOX17_I_II_III_peak_22339	174	6.61888	20.2669	17.4807	391	Intron (ENST00000233099/ENSG00000008869, intron 30 of 35)	37008168	37013995	5828	-	ENSG00000008869	ENST00000471051	8909	HEATR5B	- && sp|Q9P2D3|HTR5B_HUMAN HEAT repeat-containing protein 5B OS=Homo sapiens OX=9606 GN=HEATR5B PE=1 SV=2 && -
2	37083723	37084775	1053	SOX17_I_II_III_peak_22340a	294	5.13033	32.6656	29.4342	265	Promoter (<=1kb)	36980895	37084372	103478	-	ENSG00000008869	ENST00000233099	0	HEATR5B	- && sp|Q9P2D3|HTR5B_HUMAN HEAT repeat-containing protein 5B OS=Homo sapiens OX=9606 GN=HEATR5B PE=1 SV=2 && -
2	37083723	37084775	1053	SOX17_I_II_III_peak_22340b	110	3.58676	13.6149	11.0896	813	Promoter (<=1kb)	36980895	37084372	103478	-	ENSG00000008869	ENST00000233099	0	HEATR5B	- && sp|Q9P2D3|HTR5B_HUMAN HEAT repeat-containing protein 5B OS=Homo sapiens OX=9606 GN=HEATR5B PE=1 SV=2 && -
3	169966409	169967281	873	SOX17_I_II_III_peak_30193a	148	3.30439	17.561	14.8782	350	Promoter (<=1kb)	169966635	169968523	1889	+	ENSG00000008952	ENST00000461933	0	SEC62	- && sp|Q99442|SEC62_HUMAN Translocation protein SEC62 OS=Homo sapiens OX=9606 GN=SEC62 PE=1 SV=1 && PF03839:Translocation protein Sec62
3	169966409	169967281	873	SOX17_I_II_III_peak_30193b	222	4.37668	25.2596	22.289	584	Promoter (<=1kb)	169966635	169968523	1889	+	ENSG00000008952	ENST00000461933	0	SEC62	- && sp|Q99442|SEC62_HUMAN Translocation protein SEC62 OS=Homo sapiens OX=9606 GN=SEC62 PE=1 SV=1 && PF03839:Translocation protein Sec62
8	56074092	56074889	798	SOX17_I_II_III_peak_40218	418	5.66796	45.5128	41.8758	269	Promoter (<=1kb)	56067254	56074144	6891	-	ENSG00000008988	ENST00000618656	0	RPS20	- && sp|Q3ZBH8|RS20_BOVIN 40S ribosomal protein S20 OS=Bos taurus OX=9913 GN=RPS20 PE=3 SV=1 && PF00338:Ribosomal protein S10p/S20e
1	114757260	114757978	719	SOX17_I_II_III_peak_2309	189	3.99128	21.8344	18.9901	299	Promoter (<=1kb)	114716916	114757933	41018	-	ENSG00000009307	ENST00000689989	0	CSDE1	- && sp|O75534|CSDE1_HUMAN Cold shock domain-containing protein E1 OS=Homo sapiens OX=9606 GN=CSDE1 PE=1 SV=2 && PF00313:'Cold-shock' DNA-binding domain
7	157138398	157139357	960	SOX17_I_II_III_peak_39531	631	8.80109	67.2551	63.1353	317	Promoter (<=1kb)	157138926	157269370	130445	+	ENSG00000009335	ENST00000348165	0	UBE3C	- && sp|Q15386|UBE3C_HUMAN Ubiquitin-protein ligase E3C OS=Homo sapiens OX=9606 GN=UBE3C PE=1 SV=3 && PF00632:HECT-domain (ubiquitin-transferase)
6	111477317	111477857	541	SOX17_I_II_III_peak_36322	132	7.14881	15.8912	13.2739	255	Intron (ENST00000434009/ENSG00000009413, intron 1 of 33)	111299031	111482919	183889	-	ENSG00000009413	ENST00000434009	5062	REV3L	- && sp|O60673|REV3L_HUMAN DNA polymerase zeta catalytic subunit OS=Homo sapiens OX=9606 GN=REV3L PE=1 SV=2 && -
6	111478768	111479148	381	SOX17_I_II_III_peak_36323	88	4.59495	11.298	8.87005	204	Intron (ENST00000434009/ENSG00000009413, intron 1 of 33)	111299031	111482919	183889	-	ENSG00000009413	ENST00000434009	3771	REV3L	- && sp|O60673|REV3L_HUMAN DNA polymerase zeta catalytic subunit OS=Homo sapiens OX=9606 GN=REV3L PE=1 SV=2 && -
6	111482187	111484302	2116	SOX17_I_II_III_peak_36324a	235	4.5273	26.6102	23.5887	379	Promoter (<=1kb)	111299031	111482919	183889	-	ENSG00000009413	ENST00000434009	0	REV3L	- && sp|O60673|REV3L_HUMAN DNA polymerase zeta catalytic subunit OS=Homo sapiens OX=9606 GN=REV3L PE=1 SV=2 && -
6	111482187	111484302	2116	SOX17_I_II_III_peak_36324b	306	5.12146	33.9571	30.6804	824	Promoter (<=1kb)	111299031	111482919	183889	-	ENSG00000009413	ENST00000434009	0	REV3L	- && sp|O60673|REV3L_HUMAN DNA polymerase zeta catalytic subunit OS=Homo sapiens OX=9606 GN=REV3L PE=1 SV=2 && -
6	111482187	111484302	2116	SOX17_I_II_III_peak_36324c	483	5.85122	52.2058	48.3993	1258	Promoter (<=1kb)	111299031	111482919	183889	-	ENSG00000009413	ENST00000434009	0	REV3L	- && sp|O60673|REV3L_HUMAN DNA polymerase zeta catalytic subunit OS=Homo sapiens OX=9606 GN=REV3L PE=1 SV=2 && -
6	111482187	111484302	2116	SOX17_I_II_III_peak_36324d	403	4.7657	43.8976	40.308	1622	Promoter (<=1kb)	111299031	111482919	183889	-	ENSG00000009413	ENST00000434009	0	REV3L	- && sp|O60673|REV3L_HUMAN DNA polymerase zeta catalytic subunit OS=Homo sapiens OX=9606 GN=REV3L PE=1 SV=2 && -
X	124487337	124488255	919	SOX17_I_II_III_peak_44175a	26	3.59473	4.73097	2.68278	428	Intron (ENST00000371130/ENSG00000009694, intron 20 of 30)	124453459	124497143	43685	-	ENSG00000009694	ENST00000461429	8888	TENM1	- && sp|Q9UKZ4|TEN1_HUMAN Teneurin-1 OS=Homo sapiens OX=9606 GN=TENM1 PE=1 SV=2 && PF06484:Teneurin Intracellular Region|PF15636:GHH signature containing HNH/Endo VII superfamily nuclease toxin
X	124487337	124488255	919	SOX17_I_II_III_peak_44175b	45	3.9814	6.70051	4.5079	781	Intron (ENST00000371130/ENSG00000009694, intron 20 of 30)	124453459	124497143	43685	-	ENSG00000009694	ENST00000461429	8888	TENM1	- && sp|Q9UKZ4|TEN1_HUMAN Teneurin-1 OS=Homo sapiens OX=9606 GN=TENM1 PE=1 SV=2 && PF06484:Teneurin Intracellular Region|PF15636:GHH signature containing HNH/Endo VII superfamily nuclease toxin
X	124488445	124489099	655	SOX17_I_II_III_peak_44176	40	3.70132	6.16376	4.00927	113	Intron (ENST00000371130/ENSG00000009694, intron 20 of 30)	124453459	124497143	43685	-	ENSG00000009694	ENST00000461429	8044	TENM1	- && sp|Q9UKZ4|TEN1_HUMAN Teneurin-1 OS=Homo sapiens OX=9606 GN=TENM1 PE=1 SV=2 && PF06484:Teneurin Intracellular Region|PF15636:GHH signature containing HNH/Endo VII superfamily nuclease toxin
1	18632666	18632990	325	SOX17_I_II_III_peak_520	74	3.5858	9.76362	7.40714	160	Promoter (1-2kb)	18631524	18736102	104579	+	ENSG00000009709	ENST00000400661	1142	PAX7	- && sp|P23759|PAX7_HUMAN Paired box protein Pax-7 OS=Homo sapiens OX=9606 GN=PAX7 PE=1 SV=4 && -
1	18636351	18636936	586	SOX17_I_II_III_peak_521	83	3.98261	10.7016	8.3004	190	Exon (ENST00000420770/ENSG00000009709, exon 4 of 9)	18631524	18736102	104579	+	ENSG00000009709	ENST00000400661	4827	PAX7	- && sp|P23759|PAX7_HUMAN Paired box protein Pax-7 OS=Homo sapiens OX=9606 GN=PAX7 PE=1 SV=4 && -
1	18637634	18638104	471	SOX17_I_II_III_peak_522	174	4.41023	20.2058	17.4215	234	Intron (ENST00000420770/ENSG00000009709, intron 4 of 8)	18631524	18736102	104579	+	ENSG00000009709	ENST00000400661	6110	PAX7	- && sp|P23759|PAX7_HUMAN Paired box protein Pax-7 OS=Homo sapiens OX=9606 GN=PAX7 PE=1 SV=4 && -
1	18640255	18641902	1648	SOX17_I_II_III_peak_523	1512	11.858	156.515	151.28	640	Intron (ENST00000420770/ENSG00000009709, intron 4 of 8)	18631524	18736102	104579	+	ENSG00000009709	ENST00000400661	8731	PAX7	- && sp|P23759|PAX7_HUMAN Paired box protein Pax-7 OS=Homo sapiens OX=9606 GN=PAX7 PE=1 SV=4 && -
1	18643031	18644290	1260	SOX17_I_II_III_peak_524a	124	3.90163	15.0497	12.4634	208	Intron (ENST00000420770/ENSG00000009709, intron 4 of 8)	18631524	18736102	104579	+	ENSG00000009709	ENST00000400661	11507	PAX7	- && sp|P23759|PAX7_HUMAN Paired box protein Pax-7 OS=Homo sapiens OX=9606 GN=PAX7 PE=1 SV=4 && -
1	18643031	18644290	1260	SOX17_I_II_III_peak_524b	319	5.7413	35.3093	31.9865	731	Intron (ENST00000420770/ENSG00000009709, intron 4 of 8)	18631524	18736102	104579	+	ENSG00000009709	ENST00000400661	11507	PAX7	- && sp|P23759|PAX7_HUMAN Paired box protein Pax-7 OS=Homo sapiens OX=9606 GN=PAX7 PE=1 SV=4 && -
1	18645005	18645445	441	SOX17_I_II_III_peak_525	106	3.13775	13.1772	10.6687	204	Intron (ENST00000420770/ENSG00000009709, intron 4 of 8)	18631524	18736102	104579	+	ENSG00000009709	ENST00000400661	13481	PAX7	- && sp|P23759|PAX7_HUMAN Paired box protein Pax-7 OS=Homo sapiens OX=9606 GN=PAX7 PE=1 SV=4 && -
1	18646401	18647355	955	SOX17_I_II_III_peak_526	337	6.40392	37.1377	33.7541	290	Intron (ENST00000420770/ENSG00000009709, intron 4 of 8)	18631524	18736102	104579	+	ENSG00000009709	ENST00000400661	14877	PAX7	- && sp|P23759|PAX7_HUMAN Paired box protein Pax-7 OS=Homo sapiens OX=9606 GN=PAX7 PE=1 SV=4 && -
1	18649810	18650236	427	SOX17_I_II_III_peak_527	31	2.73988	5.20014	3.11704	234	Intron (ENST00000420770/ENSG00000009709, intron 4 of 8)	18631524	18736102	104579	+	ENSG00000009709	ENST00000400661	18286	PAX7	- && sp|P23759|PAX7_HUMAN Paired box protein Pax-7 OS=Homo sapiens OX=9606 GN=PAX7 PE=1 SV=4 && -
1	18651735	18652293	559	SOX17_I_II_III_peak_528	206	6.48336	23.6063	20.6953	338	Intron (ENST00000420770/ENSG00000009709, intron 4 of 8)	18631524	18736102	104579	+	ENSG00000009709	ENST00000400661	20211	PAX7	- && sp|P23759|PAX7_HUMAN Paired box protein Pax-7 OS=Homo sapiens OX=9606 GN=PAX7 PE=1 SV=4 && -
1	18722369	18722745	377	SOX17_I_II_III_peak_529	52	3.37397	7.43963	5.20539	188	Intron (ENST00000420770/ENSG00000009709, intron 7 of 8)	18631524	18736102	104579	+	ENSG00000009709	ENST00000400661	90845	PAX7	- && sp|P23759|PAX7_HUMAN Paired box protein Pax-7 OS=Homo sapiens OX=9606 GN=PAX7 PE=1 SV=4 && -
1	27725109	27726726	1618	SOX17_I_II_III_peak_858a	49	2.78618	7.18288	4.96128	187	Promoter (<=1kb)	27725961	27763116	37156	+	ENSG00000009780	ENST00000373954	0	FAM76A	- && sp|Q8TAV0|FA76A_HUMAN Protein FAM76A OS=Homo sapiens OX=9606 GN=FAM76A PE=2 SV=1 && PF16046:FAM76 protein
1	27725109	27726726	1618	SOX17_I_II_III_peak_858b	887	7.47449	93.2279	88.7108	1153	Promoter (<=1kb)	27725961	27763116	37156	+	ENSG00000009780	ENST00000373954	0	FAM76A	- && sp|Q8TAV0|FA76A_HUMAN Protein FAM76A OS=Homo sapiens OX=9606 GN=FAM76A PE=2 SV=1 && PF16046:FAM76 protein
14	77290833	77291856	1024	SOX17_I_II_III_peak_12716	88	4.59495	11.298	8.87005	269	Promoter (<=1kb)	77285281	77291367	6087	-	ENSG00000009830	ENST00000553880	0	POMT2	- && sp|Q9UKY4|POMT2_HUMAN Protein O-mannosyl-transferase 2 OS=Homo sapiens OX=9606 GN=POMT2 PE=1 SV=2 && -
14	77313243	77313985	743	SOX17_I_II_III_peak_12717a	72	3.71927	9.58643	7.23537	254	Promoter (<=1kb)	77304773	77312635	7863	-	ENSG00000009830	ENST00000557525	-608	POMT2	- && sp|Q9UKY4|POMT2_HUMAN Protein O-mannosyl-transferase 2 OS=Homo sapiens OX=9606 GN=POMT2 PE=1 SV=2 && -
14	77313243	77313985	743	SOX17_I_II_III_peak_12717b	31	2.49631	5.19227	3.10981	562	Promoter (<=1kb)	77304773	77312635	7863	-	ENSG00000009830	ENST00000557525	-608	POMT2	- && sp|Q9UKY4|POMT2_HUMAN Protein O-mannosyl-transferase 2 OS=Homo sapiens OX=9606 GN=POMT2 PE=1 SV=2 && -
14	77320358	77321837	1480	SOX17_I_II_III_peak_12718a	324	4.99412	35.7671	32.428	350	Promoter (<=1kb)	77274956	77320883	45928	-	ENSG00000009830	ENST00000261534	0	POMT2	- && sp|Q9UKY4|POMT2_HUMAN Protein O-mannosyl-transferase 2 OS=Homo sapiens OX=9606 GN=POMT2 PE=1 SV=2 && -
14	77320358	77321837	1480	SOX17_I_II_III_peak_12718b	173	4.05377	20.1472	17.366	920	Promoter (<=1kb)	77274956	77320883	45928	-	ENSG00000009830	ENST00000261534	0	POMT2	- && sp|Q9UKY4|POMT2_HUMAN Protein O-mannosyl-transferase 2 OS=Homo sapiens OX=9606 GN=POMT2 PE=1 SV=2 && -
14	77320358	77321837	1480	SOX17_I_II_III_peak_12718c	195	4.39268	22.403	19.5354	1251	Promoter (<=1kb)	77274956	77320883	45928	-	ENSG00000009830	ENST00000261534	0	POMT2	- && sp|Q9UKY4|POMT2_HUMAN Protein O-mannosyl-transferase 2 OS=Homo sapiens OX=9606 GN=POMT2 PE=1 SV=2 && -
6	142147097	142147560	464	SOX17_I_II_III_peak_36682	262	6.46517	29.4032	26.2839	223	Promoter (<=1kb)	142147162	142220946	73785	+	ENSG00000009844	ENST00000452973	0	VTA1	- && sp|Q9NP79|VTA1_HUMAN Vacuolar protein sorting-associated protein VTA1 homolog OS=Homo sapiens OX=9606 GN=VTA1 PE=1 SV=1 && PF18097:Vta1 C-terminal domain|PF04652:Vta1 like
7	73623066	73623629	564	SOX17_I_II_III_peak_38511	60	2.81492	8.34325	6.0573	329	Promoter (<=1kb)	73593194	73624492	31299	-	ENSG00000009950	ENST00000345114	863	MLXIPL	- && sp|Q9NP71|MLXPL_HUMAN Carbohydrate-responsive element-binding protein OS=Homo sapiens OX=9606 GN=MLXIPL PE=1 SV=1 && -
7	73624256	73624604	349	SOX17_I_II_III_peak_38512	122	3.53769	14.8369	12.261	170	Promoter (<=1kb)	73593194	73624492	31299	-	ENSG00000009950	ENST00000345114	0	MLXIPL	- && sp|Q9NP71|MLXPL_HUMAN Carbohydrate-responsive element-binding protein OS=Homo sapiens OX=9606 GN=MLXIPL PE=1 SV=1 && -
7	73521405	73523159	1755	SOX17_I_II_III_peak_38505a	383	5.87717	41.9237	38.3908	692	Promoter (<=1kb)	73440406	73522293	81888	-	ENSG00000009954	ENST00000339594	0	BAZ1B	- && sp|Q9UIG0|BAZ1B_HUMAN Tyrosine-protein kinase BAZ1B OS=Homo sapiens OX=9606 GN=BAZ1B PE=1 SV=2 && PF15613:Williams-Beuren syndrome DDT (WSD), D-TOX E motif|PF00628:PHD-finger|PF15612:WSTF, HB1, Itc1p, MBD9 motif 1|PF10537:ATP-utilising chromatin assembly and remodelling N-terminal|PF00439:Bromodomain
7	73521405	73523159	1755	SOX17_I_II_III_peak_38505b	966	11.6994	101.291	96.6749	1273	Promoter (<=1kb)	73440406	73522293	81888	-	ENSG00000009954	ENST00000339594	0	BAZ1B	- && sp|Q9UIG0|BAZ1B_HUMAN Tyrosine-protein kinase BAZ1B OS=Homo sapiens OX=9606 GN=BAZ1B PE=1 SV=2 && PF15613:Williams-Beuren syndrome DDT (WSD), D-TOX E motif|PF00628:PHD-finger|PF15612:WSTF, HB1, Itc1p, MBD9 motif 1|PF10537:ATP-utilising chromatin assembly and remodelling N-terminal|PF00439:Bromodomain
6	13705566	13705888	323	SOX17_I_II_III_peak_34941	45	3.694	6.73202	4.53751	178	Intron (ENST00000011619/ENSG00000010017, intron 1 of 13)	13621498	13711835	90338	-	ENSG00000010017	ENST00000011619	5947	RANBP9	- && sp|Q96S59|RANB9_HUMAN Ran-binding protein 9 OS=Homo sapiens OX=9606 GN=RANBP9 PE=1 SV=1 && PF10607:CTLH/CRA C-terminal to LisH motif domain|PF08513:LisH|PF00622:SPRY domain
6	13710626	13712460	1835	SOX17_I_II_III_peak_34942a	199	4.89579	22.8742	19.9905	225	Promoter (<=1kb)	13621498	13711835	90338	-	ENSG00000010017	ENST00000011619	0	RANBP9	- && sp|Q96S59|RANB9_HUMAN Ran-binding protein 9 OS=Homo sapiens OX=9606 GN=RANBP9 PE=1 SV=1 && PF10607:CTLH/CRA C-terminal to LisH motif domain|PF08513:LisH|PF00622:SPRY domain
6	13710626	13712460	1835	SOX17_I_II_III_peak_34942b	149	3.67377	17.6647	14.9761	745	Promoter (<=1kb)	13621498	13711835	90338	-	ENSG00000010017	ENST00000011619	0	RANBP9	- && sp|Q96S59|RANB9_HUMAN Ran-binding protein 9 OS=Homo sapiens OX=9606 GN=RANBP9 PE=1 SV=1 && PF10607:CTLH/CRA C-terminal to LisH motif domain|PF08513:LisH|PF00622:SPRY domain
6	13710626	13712460	1835	SOX17_I_II_III_peak_34942c	365	5.00622	40.0211	36.5449	1401	Promoter (<=1kb)	13621498	13711835	90338	-	ENSG00000010017	ENST00000011619	0	RANBP9	- && sp|Q96S59|RANB9_HUMAN Ran-binding protein 9 OS=Homo sapiens OX=9606 GN=RANBP9 PE=1 SV=1 && PF10607:CTLH/CRA C-terminal to LisH motif domain|PF08513:LisH|PF00622:SPRY domain
6	13716586	13717023	438	SOX17_I_II_III_peak_34943	21	2.72726	4.1611	2.1699	187	Distal Intergenic	13621498	13711835	90338	-	ENSG00000010017	ENST00000011619	-4751	RANBP9	- && sp|Q96S59|RANB9_HUMAN Ran-binding protein 9 OS=Homo sapiens OX=9606 GN=RANBP9 PE=1 SV=1 && PF10607:CTLH/CRA C-terminal to LisH motif domain|PF08513:LisH|PF00622:SPRY domain
1	231338060	231338651	592	SOX17_I_II_III_peak_4173	102	3.01752	12.7146	10.2246	349	Promoter (<=1kb)	231338256	231352521	14266	+	ENSG00000010072	ENST00000008440	0	SPRTN	- && sp|Q9H040|SPRTN_HUMAN DNA-dependent metalloprotease SPRTN OS=Homo sapiens OX=9606 GN=SPRTN PE=1 SV=2 && PF08700:Vps51/Vps67
1	171781096	171781610	515	SOX17_I_II_III_peak_3159	286	4.79739	31.8546	28.6513	285	Promoter (<=1kb)	171781660	171797716	16057	+	ENSG00000010165	ENST00000361735	-50	METTL13	- && sp|Q8N6R0|EFNMT_HUMAN eEF1A lysine and N-terminal methyltransferase OS=Homo sapiens OX=9606 GN=EEF1AKNMT PE=1 SV=1 && PF08241:Methyltransferase domain|PF01564:Spermine/spermidine synthase domain
12	4562013	4562460	448	SOX17_I_II_III_peak_8580	258	3.84652	28.9103	25.8079	253	Promoter (<=1kb)	4562208	4613875	51668	+	ENSG00000010219	ENST00000543431	0	DYRK4	- && sp|Q9NR20|DYRK4_HUMAN Dual specificity tyrosine-phosphorylation-regulated kinase 4 OS=Homo sapiens OX=9606 GN=DYRK4 PE=1 SV=2 && PF00069:Protein kinase domain
12	4584684	4585246	563	SOX17_I_II_III_peak_8581	68	3.19465	9.2175	6.88767	259	Intron (ENST00000543431/ENSG00000010219, intron 2 of 14)	4590078	4615302	25225	+	ENSG00000010219	ENST00000540757	-4832	DYRK4	- && sp|Q9NR20|DYRK4_HUMAN Dual specificity tyrosine-phosphorylation-regulated kinase 4 OS=Homo sapiens OX=9606 GN=DYRK4 PE=1 SV=2 && PF00069:Protein kinase domain
12	4604882	4605241	360	SOX17_I_II_III_peak_8582	193	5.21964	22.1971	19.3375	176	Promoter (<=1kb)	4604897	4613873	8977	+	ENSG00000010219	ENST00000545571	0	DYRK4	- && sp|Q9NR20|DYRK4_HUMAN Dual specificity tyrosine-phosphorylation-regulated kinase 4 OS=Homo sapiens OX=9606 GN=DYRK4 PE=1 SV=2 && PF00069:Protein kinase domain
3	48609199	48610125	927	SOX17_I_II_III_peak_28801	345	7.17067	37.9723	34.5618	562	Promoter (<=1kb)	48599002	48609646	10645	-	ENSG00000010256	ENST00000203407	0	UQCRC1	- && sp|P31930|QCR1_HUMAN Cytochrome b-c1 complex subunit 1, mitochondrial OS=Homo sapiens OX=9606 GN=UQCRC1 PE=1 SV=3 && PF05193:Peptidase M16 inactive domain|PF00675:Insulinase (Peptidase family M16)
7	38178038	38178988	951	SOX17_I_II_III_peak_38147a	205	4.33015	23.4931	20.5859	389	Promoter (<=1kb)	38178245	38230669	52425	+	ENSG00000010270	ENST00000009041	0	STARD3NL	- && sp|O95772|STR3N_HUMAN STARD3 N-terminal-like protein OS=Homo sapiens OX=9606 GN=STARD3NL PE=1 SV=1 && PF10457:Cholesterol-capturing domain
7	38178038	38178988	951	SOX17_I_II_III_peak_38147b	302	6.05804	33.5132	30.2522	663	Promoter (<=1kb)	38178245	38230669	52425	+	ENSG00000010270	ENST00000009041	0	STARD3NL	- && sp|O95772|STR3N_HUMAN STARD3 N-terminal-like protein OS=Homo sapiens OX=9606 GN=STARD3NL PE=1 SV=1 && PF10457:Cholesterol-capturing domain
12	6190764	6191332	569	SOX17_I_II_III_peak_8620	41	2.40971	6.33454	4.169	176	Distal Intergenic	6199715	6238271	38557	+	ENSG00000010278	ENST00000382518	-8383	CD9	- && sp|P21926|CD9_HUMAN CD9 antigen OS=Homo sapiens OX=9606 GN=CD9 PE=1 SV=4 && PF00335:Tetraspanin family
12	6192475	6192904	430	SOX17_I_II_III_peak_8621	153	4.51374	18.0307	15.3295	207	Distal Intergenic	6199715	6238271	38557	+	ENSG00000010278	ENST00000382518	-6811	CD9	- && sp|P21926|CD9_HUMAN CD9 antigen OS=Homo sapiens OX=9606 GN=CD9 PE=1 SV=4 && PF00335:Tetraspanin family
12	6198550	6198982	433	SOX17_I_II_III_peak_8622	107	3.57253	13.2546	10.7431	236	Promoter (<=1kb)	6199715	6238271	38557	+	ENSG00000010278	ENST00000382518	-733	CD9	- && sp|P21926|CD9_HUMAN CD9 antigen OS=Homo sapiens OX=9606 GN=CD9 PE=1 SV=4 && PF00335:Tetraspanin family
12	6199216	6199577	362	SOX17_I_II_III_peak_8623	277	4.72242	30.9669	27.7928	196	Promoter (<=1kb)	6199715	6238271	38557	+	ENSG00000010278	ENST00000382518	-138	CD9	- && sp|P21926|CD9_HUMAN CD9 antigen OS=Homo sapiens OX=9606 GN=CD9 PE=1 SV=4 && PF00335:Tetraspanin family
12	6199936	6201583	1648	SOX17_I_II_III_peak_8624a	89	2.32757	11.4072	8.97598	334	Promoter (<=1kb)	6200327	6238247	37921	+	ENSG00000010278	ENST00000610354	0	CD9	- && sp|P21926|CD9_HUMAN CD9 antigen OS=Homo sapiens OX=9606 GN=CD9 PE=1 SV=4 && PF00335:Tetraspanin family
12	6199936	6201583	1648	SOX17_I_II_III_peak_8624b	155	3.01102	18.2149	15.5054	683	Promoter (<=1kb)	6200327	6238247	37921	+	ENSG00000010278	ENST00000610354	0	CD9	- && sp|P21926|CD9_HUMAN CD9 antigen OS=Homo sapiens OX=9606 GN=CD9 PE=1 SV=4 && PF00335:Tetraspanin family
12	6199936	6201583	1648	SOX17_I_II_III_peak_8624c	109	2.81057	13.4937	10.9734	1217	Promoter (<=1kb)	6200327	6238247	37921	+	ENSG00000010278	ENST00000610354	0	CD9	- && sp|P21926|CD9_HUMAN CD9 antigen OS=Homo sapiens OX=9606 GN=CD9 PE=1 SV=4 && PF00335:Tetraspanin family
3	42701361	42701720	360	SOX17_I_II_III_peak_28693	90	4.50341	11.4437	9.01147	199	Promoter (<=1kb)	42692663	42701521	8859	-	ENSG00000010282	ENST00000310417	0	HHATL	- && sp|Q9HCP6|HHATL_HUMAN Protein-cysteine N-palmitoyltransferase HHAT-like protein OS=Homo sapiens OX=9606 GN=HHATL PE=1 SV=1 && PF03062:MBOAT, membrane-bound O-acyltransferase family
12	6493050	6494324	1275	SOX17_I_II_III_peak_8639a	91	3.11723	11.5886	9.14804	306	Promoter (<=1kb)	6493356	6511192	17837	+	ENSG00000010292	ENST00000541399	0	NCAPD2	- && sp|Q15021|CND1_HUMAN Condensin complex subunit 1 OS=Homo sapiens OX=9606 GN=NCAPD2 PE=1 SV=3 && PF12922:non-SMC mitotic condensation complex subunit 1, N-term|PF12717:non-SMC mitotic condensation complex subunit 1
12	6493050	6494324	1275	SOX17_I_II_III_peak_8639b	593	7.21572	63.3693	59.323	831	Promoter (<=1kb)	6493356	6511192	17837	+	ENSG00000010292	ENST00000541399	0	NCAPD2	- && sp|Q15021|CND1_HUMAN Condensin complex subunit 1 OS=Homo sapiens OX=9606 GN=NCAPD2 PE=1 SV=3 && PF12922:non-SMC mitotic condensation complex subunit 1, N-term|PF12717:non-SMC mitotic condensation complex subunit 1
12	6554335	6554710	376	SOX17_I_II_III_peak_8645	300	4.89222	33.28	30.026	177	Promoter (1-2kb)	6539539	6556042	16504	-	ENSG00000010295	ENST00000619571	1332	IFFO1	- && sp|Q0D2I5|IFFO1_HUMAN Non-homologous end joining factor IFFO1 OS=Homo sapiens OX=9606 GN=IFFO1 PE=1 SV=2 && -
12	6555856	6556381	526	SOX17_I_II_III_peak_8646	53	2.3752	7.56325	5.32107	163	Promoter (<=1kb)	6539528	6556071	16544	-	ENSG00000010295	ENST00000336604	0	IFFO1	- && sp|Q0D2I5|IFFO1_HUMAN Non-homologous end joining factor IFFO1 OS=Homo sapiens OX=9606 GN=IFFO1 PE=1 SV=2 && -
19	45669186	45669527	342	SOX17_I_II_III_peak_21110	126	4.72897	15.267	12.6733	224	Promoter (<=1kb)	45670256	45671362	1107	+	ENSG00000010310	ENST00000591322	-729	GIPR	- && sp|P48546|GIPR_HUMAN Gastric inhibitory polypeptide receptor OS=Homo sapiens OX=9606 GN=GIPR PE=1 SV=1 && -
19	45676854	45677516	663	SOX17_I_II_III_peak_21111	106	3.36698	13.1186	10.6132	436	Promoter (<=1kb)	45677526	45678400	875	+	ENSG00000010310	ENST00000591224	-10	GIPR	- && sp|P48546|GIPR_HUMAN Gastric inhibitory polypeptide receptor OS=Homo sapiens OX=9606 GN=GIPR PE=1 SV=1 && -
19	45681415	45682010	596	SOX17_I_II_III_peak_21112	210	4.27626	23.9321	21.009	355	3' UTR	45677637	45678126	490	+	ENSG00000010310	ENST00000593127	3778	GIPR	- && sp|P48546|GIPR_HUMAN Gastric inhibitory polypeptide receptor OS=Homo sapiens OX=9606 GN=GIPR PE=1 SV=1 && -
3	52409608	52411000	1393	SOX17_I_II_III_peak_28914a	93	2.86665	11.7997	9.34859	376	Promoter (<=1kb)	52410660	52423641	12982	+	ENSG00000010318	ENST00000327906	0	PHF7	- && sp|Q9BWX1|PHF7_HUMAN PHD finger protein 7 OS=Homo sapiens OX=9606 GN=PHF7 PE=1 SV=1 && PF13771:PHD-like zinc-binding domain
3	52409608	52411000	1393	SOX17_I_II_III_peak_28914b	167	3.8746	19.4773	16.7199	1101	Promoter (<=1kb)	52410660	52423641	12982	+	ENSG00000010318	ENST00000327906	0	PHF7	- && sp|Q9BWX1|PHF7_HUMAN PHD finger protein 7 OS=Homo sapiens OX=9606 GN=PHF7 PE=1 SV=1 && PF13771:PHD-like zinc-binding domain
3	52429625	52430014	390	SOX17_I_II_III_peak_28915	29	3.12902	5.01493	2.9448	158	Distal Intergenic	52421016	52422857	1842	+	ENSG00000010318	ENST00000459935	8609	PHF7	- && sp|Q9BWX1|PHF7_HUMAN PHD finger protein 7 OS=Homo sapiens OX=9606 GN=PHF7 PE=1 SV=1 && PF13771:PHD-like zinc-binding domain
3	52455296	52455936	641	SOX17_I_II_III_peak_28917	100	3.42458	12.5672	10.0856	284	Promoter (<=1kb)	52455604	52493068	37465	+	ENSG00000010322	ENST00000345716	0	NISCH	- && sp|Q9Y2I1|NISCH_HUMAN Nischarin OS=Homo sapiens OX=9606 GN=NISCH PE=1 SV=3 && -
19	49812868	49813807	940	SOX17_I_II_III_peak_21357a	258	7.13929	28.9802	25.877	210	Promoter (<=1kb)	49806866	49813292	6427	-	ENSG00000010361	ENST00000313777	0	FUZ	- && sp|Q9BT04|FUZZY_HUMAN Protein fuzzy homolog OS=Homo sapiens OX=9606 GN=FUZ PE=1 SV=1 && -
19	49812868	49813807	940	SOX17_I_II_III_peak_21357b	51	3.36395	7.37508	5.14339	719	Promoter (<=1kb)	49806866	49813292	6427	-	ENSG00000010361	ENST00000313777	0	FUZ	- && sp|Q9BT04|FUZZY_HUMAN Protein fuzzy homolog OS=Homo sapiens OX=9606 GN=FUZ PE=1 SV=1 && -
X	149471009	149471319	311	SOX17_I_II_III_peak_44382	63	3.33556	8.67725	6.37222	156	Distal Intergenic	149495483	149498266	2784	-	ENSG00000010404	ENST00000466019	26947	IDS	- && sp|P22304|IDS_HUMAN Iduronate 2-sulfatase OS=Homo sapiens OX=9606 GN=IDS PE=1 SV=1 && -
16	3234803	3235698	896	SOX17_I_II_III_peak_14861a	17	1.83597	3.66338	1.72583	198	Promoter (<=1kb)	3222325	3235158	12834	-	ENSG00000010539	ENST00000414144	0	ZNF200	- && sp|P98182|ZN200_HUMAN Zinc finger protein 200 OS=Homo sapiens OX=9606 GN=ZNF200 PE=1 SV=2 && PF00096:Zinc finger, C2H2 type
16	3234803	3235698	896	SOX17_I_II_III_peak_14861b	61	3.04427	8.39525	6.1076	414	Promoter (<=1kb)	3222325	3235158	12834	-	ENSG00000010539	ENST00000414144	0	ZNF200	- && sp|P98182|ZN200_HUMAN Zinc finger protein 200 OS=Homo sapiens OX=9606 GN=ZNF200 PE=1 SV=2 && PF00096:Zinc finger, C2H2 type
16	3234803	3235698	896	SOX17_I_II_III_peak_14861c	91	3.59832	11.5901	9.14927	576	Promoter (<=1kb)	3222325	3235158	12834	-	ENSG00000010539	ENST00000414144	0	ZNF200	- && sp|P98182|ZN200_HUMAN Zinc finger protein 200 OS=Homo sapiens OX=9606 GN=ZNF200 PE=1 SV=2 && PF00096:Zinc finger, C2H2 type
12	6904598	6905088	491	SOX17_I_II_III_peak_8675	30	2.24967	5.13681	3.05757	263	Promoter (<=1kb)	6904733	6914229	9497	+	ENSG00000010626	ENST00000007969	0	LRRC23	- && sp|Q53EV4|LRC23_HUMAN Leucine-rich repeat-containing protein 23 OS=Homo sapiens OX=9606 GN=LRRC23 PE=1 SV=2 && PF14580:Leucine-rich repeat
12	6873075	6873843	769	SOX17_I_II_III_peak_8671	272	3.73196	30.3849	27.2302	413	Promoter (<=1kb)	6873569	6907733	34165	+	ENSG00000010626	ENST00000433346	0	LRRC23	- && sp|Q53EV4|LRC23_HUMAN Leucine-rich repeat-containing protein 23 OS=Homo sapiens OX=9606 GN=LRRC23 PE=1 SV=2 && PF14580:Leucine-rich repeat
1	41150633	41151419	787	SOX17_I_II_III_peak_1209	304	9.67632	33.6907	30.4209	405	Intron (ENST00000326197/ENSG00000010803, intron 4 of 14)	41028712	41159868	131157	-	ENSG00000010803	ENST00000695337	8449	SCMH1	- && sp|Q96GD3|SCMH1_HUMAN Polycomb protein SCMH1 OS=Homo sapiens OX=9606 GN=SCMH1 PE=1 SV=1 && -
1	41151654	41152403	750	SOX17_I_II_III_peak_1210a	32	3.27271	5.31046	3.21596	207	5' UTR	41028712	41159868	131157	-	ENSG00000010803	ENST00000695337	7465	SCMH1	- && sp|Q96GD3|SCMH1_HUMAN Polycomb protein SCMH1 OS=Homo sapiens OX=9606 GN=SCMH1 PE=1 SV=1 && -
1	41151654	41152403	750	SOX17_I_II_III_peak_1210b	61	3.8653	8.40735	6.11877	537	5' UTR	41028712	41159868	131157	-	ENSG00000010803	ENST00000695337	7465	SCMH1	- && sp|Q96GD3|SCMH1_HUMAN Polycomb protein SCMH1 OS=Homo sapiens OX=9606 GN=SCMH1 PE=1 SV=1 && -
1	41241147	41242734	1588	SOX17_I_II_III_peak_1211	403	5.57811	43.967	40.3752	1098	Promoter (<=1kb)	41027202	41242110	214909	-	ENSG00000010803	ENST00000337495	0	SCMH1	- && sp|Q96GD3|SCMH1_HUMAN Polycomb protein SCMH1 OS=Homo sapiens OX=9606 GN=SCMH1 PE=1 SV=1 && -
6	111692239	111692562	324	SOX17_I_II_III_peak_36329	82	3.96588	10.6508	8.25017	165	Intron (ENST00000354650/ENSG00000010810, intron 12 of 13)	111661760	111696524	34765	-	ENSG00000010810	ENST00000467921	3962	FYN	- && sp|P06241|FYN_HUMAN Tyrosine-protein kinase Fyn OS=Homo sapiens OX=9606 GN=FYN PE=1 SV=3 && PF00017:SH2 domain|PF00018:SH3 domain|PF07714:Protein tyrosine kinase
6	111845606	111845922	317	SOX17_I_II_III_peak_36330	76	3.74847	9.9803	7.61228	146	Promoter (<=1kb)	111708017	111844944	136928	-	ENSG00000010810	ENST00000523570	-662	FYN	- && sp|P06241|FYN_HUMAN Tyrosine-protein kinase Fyn OS=Homo sapiens OX=9606 GN=FYN PE=1 SV=3 && PF00017:SH2 domain|PF00018:SH3 domain|PF07714:Protein tyrosine kinase
6	111872393	111873745	1353	SOX17_I_II_III_peak_36331	289	5.10739	32.205	28.988	858	Promoter (<=1kb)	111660332	111873452	213121	-	ENSG00000010810	ENST00000354650	0	FYN	- && sp|P06241|FYN_HUMAN Tyrosine-protein kinase Fyn OS=Homo sapiens OX=9606 GN=FYN PE=1 SV=3 && PF00017:SH2 domain|PF00018:SH3 domain|PF07714:Protein tyrosine kinase
6	142845896	142846471	576	SOX17_I_II_III_peak_36690	231	5.52246	26.1856	23.181	224	Intron (ENST00000012134/ENSG00000010818, intron 1 of 8)	142770506	142837047	66542	-	ENSG00000010818	ENST00000474532	-8849	HIVEP2	- && sp|P31629|ZEP2_HUMAN Transcription factor HIVEP2 OS=Homo sapiens OX=9606 GN=HIVEP2 PE=1 SV=2 && -
6	142926531	142927293	763	SOX17_I_II_III_peak_36691	416	5.98332	45.233	41.6028	457	Intron (ENST00000012134/ENSG00000010818, intron 1 of 8)	142751481	142944597	193117	-	ENSG00000010818	ENST00000703916	17304	HIVEP2	- && sp|P31629|ZEP2_HUMAN Transcription factor HIVEP2 OS=Homo sapiens OX=9606 GN=HIVEP2 PE=1 SV=2 && -
6	142944629	142946333	1705	SOX17_I_II_III_peak_36692a	112	3.08003	13.7955	11.2597	320	Promoter (<=1kb)	142751469	142945031	193563	-	ENSG00000010818	ENST00000012134	0	HIVEP2	- && sp|P31629|ZEP2_HUMAN Transcription factor HIVEP2 OS=Homo sapiens OX=9606 GN=HIVEP2 PE=1 SV=2 && -
6	142944629	142946333	1705	SOX17_I_II_III_peak_36692b	127	3.20806	15.3657	12.7669	1214	Promoter (<=1kb)	142751469	142945031	193563	-	ENSG00000010818	ENST00000012134	0	HIVEP2	- && sp|P31629|ZEP2_HUMAN Transcription factor HIVEP2 OS=Homo sapiens OX=9606 GN=HIVEP2 PE=1 SV=2 && -
1	23742984	23744197	1214	SOX17_I_II_III_peak_680a	409	6.05347	44.5904	40.9791	328	Promoter (<=1kb)	23743448	23762023	18576	+	ENSG00000011007	ENST00000609199	0	ELOA	- && sp|Q14241|ELOA1_HUMAN Elongin-A OS=Homo sapiens OX=9606 GN=ELOA PE=1 SV=2 && -
1	23742984	23744197	1214	SOX17_I_II_III_peak_680b	228	4.67573	25.8345	22.8424	828	Promoter (<=1kb)	23743448	23762023	18576	+	ENSG00000011007	ENST00000609199	0	ELOA	- && sp|Q14241|ELOA1_HUMAN Elongin-A OS=Homo sapiens OX=9606 GN=ELOA PE=1 SV=2 && -
1	23790911	23791458	548	SOX17_I_II_III_peak_683	199	5.29647	22.8454	19.9621	339	Promoter (<=1kb)	23791145	23795539	4395	+	ENSG00000011009	ENST00000374514	0	LYPLA2	- && sp|O95372|LYPA2_HUMAN Acyl-protein thioesterase 2 OS=Homo sapiens OX=9606 GN=LYPLA2 PE=1 SV=1 && PF02230:Phospholipase/Carboxylesterase
1	11805311	11806664	1354	SOX17_I_II_III_peak_376a	235	4.5273	26.6102	23.5887	534	Promoter (<=1kb)	11806096	11843143	37048	+	ENSG00000011021	ENST00000312413	0	CLCN6	- && sp|P51797|CLCN6_HUMAN Chloride transport protein 6 OS=Homo sapiens OX=9606 GN=CLCN6 PE=1 SV=2 && PF00571:CBS domain|PF00654:Voltage gated chloride channel
1	11805311	11806664	1354	SOX17_I_II_III_peak_376b	154	4.53353	18.1127	15.4083	1118	Promoter (<=1kb)	11806096	11843143	37048	+	ENSG00000011021	ENST00000312413	0	CLCN6	- && sp|P51797|CLCN6_HUMAN Chloride transport protein 6 OS=Homo sapiens OX=9606 GN=CLCN6 PE=1 SV=2 && PF00571:CBS domain|PF00654:Voltage gated chloride channel
17	62627676	62628614	939	SOX17_I_II_III_peak_17929a	148	2.90688	17.5173	14.8379	182	Promoter (<=1kb)	62627685	62676604	48920	+	ENSG00000011028	ENST00000584265	0	MRC2	- && sp|Q9UBG0|MRC2_HUMAN C-type mannose receptor 2 OS=Homo sapiens OX=9606 GN=MRC2 PE=1 SV=2 && PF00059:Lectin C-type domain|PF00040:Fibronectin type II domain
17	62627676	62628614	939	SOX17_I_II_III_peak_17929b	112	3.03278	13.7363	11.2045	577	Promoter (<=1kb)	62627685	62676604	48920	+	ENSG00000011028	ENST00000584265	0	MRC2	- && sp|Q9UBG0|MRC2_HUMAN C-type mannose receptor 2 OS=Homo sapiens OX=9606 GN=MRC2 PE=1 SV=2 && PF00059:Lectin C-type domain|PF00040:Fibronectin type II domain
17	62628853	62629172	320	SOX17_I_II_III_peak_17930	28	2.35155	4.96599	2.89853	197	Promoter (1-2kb)	62627685	62676604	48920	+	ENSG00000011028	ENST00000584265	1168	MRC2	- && sp|Q9UBG0|MRC2_HUMAN C-type mannose receptor 2 OS=Homo sapiens OX=9606 GN=MRC2 PE=1 SV=2 && PF00059:Lectin C-type domain|PF00040:Fibronectin type II domain
17	62692221	62692821	601	SOX17_I_II_III_peak_17932	29	2.65874	4.97498	2.90655	177	3' UTR	62688858	62689933	1076	+	ENSG00000011028	ENST00000580916	3363	MRC2	- && sp|Q9UBG0|MRC2_HUMAN C-type mannose receptor 2 OS=Homo sapiens OX=9606 GN=MRC2 PE=1 SV=2 && PF00059:Lectin C-type domain|PF00040:Fibronectin type II domain
17	51153410	51154048	639	SOX17_I_II_III_peak_17721	337	7.09894	37.1313	33.7482	260	Promoter (<=1kb)	51153590	51171744	18155	+	ENSG00000011052	ENST00000393193	0	NME1-NME2	- && sp|P22392|NDKB_HUMAN Nucleoside diphosphate kinase B OS=Homo sapiens OX=9606 GN=NME2 PE=1 SV=1 && PF00334:Nucleoside diphosphate kinase
12	3076761	3078004	1244	SOX17_I_II_III_peak_8545	284	3.79861	31.6625	28.4646	483	Promoter (<=1kb)	3077355	3286564	209210	+	ENSG00000011105	ENST00000537971	0	TSPAN9	- && sp|O75954|TSN9_HUMAN Tetraspanin-9 OS=Homo sapiens OX=9606 GN=TSPAN9 PE=1 SV=1 && -
12	3094601	3096213	1613	SOX17_I_II_III_peak_8546a	59	3.05279	8.18136	5.90454	250	Intron (ENST00000537971/ENSG00000011105, intron 1 of 7)	3077428	3084210	6783	+	ENSG00000011105	ENST00000539631	17173	TSPAN9	- && sp|O75954|TSN9_HUMAN Tetraspanin-9 OS=Homo sapiens OX=9606 GN=TSPAN9 PE=1 SV=1 && -
12	3094601	3096213	1613	SOX17_I_II_III_peak_8546b	457	6.49319	49.4896	45.7488	899	Intron (ENST00000537971/ENSG00000011105, intron 1 of 7)	3077428	3084210	6783	+	ENSG00000011105	ENST00000539631	17173	TSPAN9	- && sp|O75954|TSN9_HUMAN Tetraspanin-9 OS=Homo sapiens OX=9606 GN=TSPAN9 PE=1 SV=1 && -
12	3094601	3096213	1613	SOX17_I_II_III_peak_8546c	45	2.24241	6.72026	4.52677	1461	Intron (ENST00000537971/ENSG00000011105, intron 1 of 7)	3077428	3084210	6783	+	ENSG00000011105	ENST00000539631	17173	TSPAN9	- && sp|O75954|TSN9_HUMAN Tetraspanin-9 OS=Homo sapiens OX=9606 GN=TSPAN9 PE=1 SV=1 && -
12	3199597	3201244	1648	SOX17_I_II_III_peak_8551a	63	2.26099	8.61265	6.31311	326	Promoter (<=1kb)	3199984	3278612	78629	+	ENSG00000011105	ENST00000640568	0	TSPAN9	- && sp|O75954|TSN9_HUMAN Tetraspanin-9 OS=Homo sapiens OX=9606 GN=TSPAN9 PE=1 SV=1 && -
12	3199597	3201244	1648	SOX17_I_II_III_peak_8551b	116	2.87372	14.1831	11.6347	780	Promoter (<=1kb)	3199984	3278612	78629	+	ENSG00000011105	ENST00000640568	0	TSPAN9	- && sp|O75954|TSN9_HUMAN Tetraspanin-9 OS=Homo sapiens OX=9606 GN=TSPAN9 PE=1 SV=1 && -
12	3199597	3201244	1648	SOX17_I_II_III_peak_8551c	140	3.33179	16.687	14.0369	1353	Promoter (<=1kb)	3199984	3278612	78629	+	ENSG00000011105	ENST00000640568	0	TSPAN9	- && sp|O75954|TSN9_HUMAN Tetraspanin-9 OS=Homo sapiens OX=9606 GN=TSPAN9 PE=1 SV=1 && -
12	3214280	3215303	1024	SOX17_I_II_III_peak_8552a	280	4.53761	31.2816	28.0956	217	Promoter (<=1kb)	3215251	3281281	66031	+	ENSG00000011105	ENST00000431374	0	TSPAN9	- && sp|O75954|TSN9_HUMAN Tetraspanin-9 OS=Homo sapiens OX=9606 GN=TSPAN9 PE=1 SV=1 && -
12	3214280	3215303	1024	SOX17_I_II_III_peak_8552b	159	3.84593	18.6532	15.9296	656	Promoter (<=1kb)	3215251	3281281	66031	+	ENSG00000011105	ENST00000431374	0	TSPAN9	- && sp|O75954|TSN9_HUMAN Tetraspanin-9 OS=Homo sapiens OX=9606 GN=TSPAN9 PE=1 SV=1 && -
12	3241532	3241919	388	SOX17_I_II_III_peak_8553	169	4.10671	19.7612	16.9953	224	Intron (ENST00000537971/ENSG00000011105, intron 2 of 7)	3215251	3281281	66031	+	ENSG00000011105	ENST00000431374	26281	TSPAN9	- && sp|O75954|TSN9_HUMAN Tetraspanin-9 OS=Homo sapiens OX=9606 GN=TSPAN9 PE=1 SV=1 && -
12	3253717	3254372	656	SOX17_I_II_III_peak_8554	130	3.88498	15.6198	13.0115	301	Intron (ENST00000537971/ENSG00000011105, intron 2 of 7)	3272912	3280471	7560	+	ENSG00000011105	ENST00000492305	-18540	TSPAN9	- && sp|O75954|TSN9_HUMAN Tetraspanin-9 OS=Homo sapiens OX=9606 GN=TSPAN9 PE=1 SV=1 && -
14	93331531	93331841	311	SOX17_I_II_III_peak_12925	59	2.99956	8.18652	5.90813	143	Promoter (<=1kb)	93294853	93332346	37494	-	ENSG00000011114	ENST00000554968	505	BTBD7	- && sp|Q9P203|BTBD7_HUMAN BTB/POZ domain-containing protein 7 OS=Homo sapiens OX=9606 GN=BTBD7 PE=1 SV=3 && PF07707:BTB And C-terminal Kelch|PF00651:BTB/POZ domain
14	93332278	93333335	1058	SOX17_I_II_III_peak_12926	151	3.02307	17.8468	15.1511	586	Promoter (<=1kb)	93237550	93333036	95487	-	ENSG00000011114	ENST00000334746	0	BTBD7	- && sp|Q9P203|BTBD7_HUMAN BTB/POZ domain-containing protein 7 OS=Homo sapiens OX=9606 GN=BTBD7 PE=1 SV=3 && PF07707:BTB And C-terminal Kelch|PF00651:BTB/POZ domain
19	3761359	3762040	682	SOX17_I_II_III_peak_19770	208	4.13353	23.7382	20.8216	404	Promoter (<=1kb)	3750772	3761692	10921	-	ENSG00000011132	ENST00000316757	0	APBA3	- && sp|O96018|APBA3_HUMAN Amyloid-beta A4 precursor protein-binding family A member 3 OS=Homo sapiens OX=9606 GN=APBA3 PE=1 SV=1 && -
17	58219024	58219408	385	SOX17_I_II_III_peak_17821	68	2.56756	9.1639	6.83686	198	Promoter (<=1kb)	58205441	58219245	13805	-	ENSG00000011143	ENST00000678568	0	MKS1	- && sp|Q9NXB0|MKS1_HUMAN Meckel syndrome type 1 protein OS=Homo sapiens OX=9606 GN=MKS1 PE=1 SV=2 && -
17	58220549	58220867	319	SOX17_I_II_III_peak_17822	53	3.32574	7.5446	5.30425	153	Promoter (<=1kb)	58205740	58219605	13866	-	ENSG00000011143	ENST00000537529	-944	MKS1	- && sp|Q9NXB0|MKS1_HUMAN Meckel syndrome type 1 protein OS=Homo sapiens OX=9606 GN=MKS1 PE=1 SV=2 && -
3	43690174	43691698	1525	SOX17_I_II_III_peak_28710a	359	4.86234	39.3749	35.9215	767	Promoter (<=1kb)	43690880	43718797	27918	+	ENSG00000011198	ENST00000458276	0	ABHD5	- && sp|Q8WTS1|ABHD5_HUMAN 1-acylglycerol-3-phosphate O-acyltransferase ABHD5 OS=Homo sapiens OX=9606 GN=ABHD5 PE=1 SV=1 && PF00561:alpha/beta hydrolase fold
3	43690174	43691698	1525	SOX17_I_II_III_peak_28710b	273	3.84611	30.5342	27.3744	1068	Promoter (<=1kb)	43690880	43718797	27918	+	ENSG00000011198	ENST00000458276	0	ABHD5	- && sp|Q8WTS1|ABHD5_HUMAN 1-acylglycerol-3-phosphate O-acyltransferase ABHD5 OS=Homo sapiens OX=9606 GN=ABHD5 PE=1 SV=1 && PF00561:alpha/beta hydrolase fold
X	8731868	8732193	326	SOX17_I_II_III_peak_43261	36	2.4314	5.79339	3.66425	156	Promoter (<=1kb)	8528874	8732137	203264	-	ENSG00000011201	ENST00000262648	0	ANOS1	- && sp|P23352|KALM_HUMAN Anosmin-1 OS=Homo sapiens OX=9606 GN=ANOS1 PE=1 SV=3 && PF17869:Anosmin cysteine rich domain|PF00041:Fibronectin type III domain|PF00095:WAP-type (Whey Acidic Protein) 'four-disulfide core'
19	15412670	15413075	406	SOX17_I_II_III_peak_20344	33	2.84854	5.49784	3.38638	166	Intron (ENST00000397410/ENSG00000011243, intron 1 of 13)	15401381	15417678	16298	-	ENSG00000011243	ENST00000599488	4603	AKAP8L	- && sp|Q9ULX6|AKP8L_HUMAN A-kinase anchor protein 8-like OS=Homo sapiens OX=9606 GN=AKAP8L PE=1 SV=4 && -
19	15418410	15419052	643	SOX17_I_II_III_peak_20345	159	4.09521	18.6492	15.9258	320	Promoter (<=1kb)	15380050	15418988	38939	-	ENSG00000011243	ENST00000397410	0	AKAP8L	- && sp|Q9ULX6|AKP8L_HUMAN A-kinase anchor protein 8-like OS=Homo sapiens OX=9606 GN=AKAP8L PE=1 SV=4 && -
17	51228918	51229298	381	SOX17_I_II_III_peak_17723	51	3.26332	7.36367	5.13219	184	Intron (ENST00000586178/ENSG00000011258, intron 2 of 16)	51177427	51225224	47798	-	ENSG00000011258	ENST00000415868	-3694	MBTD1	- && sp|Q05BQ5|MBTD1_HUMAN MBT domain-containing protein 1 OS=Homo sapiens OX=9606 GN=MBTD1 PE=1 SV=2 && PF02820:mbt repeat
17	51259674	51261238	1565	SOX17_I_II_III_peak_17724a	290	4.23819	32.318	29.0981	243	Promoter (<=1kb)	51177425	51260049	82625	-	ENSG00000011258	ENST00000586178	0	MBTD1	- && sp|Q05BQ5|MBTD1_HUMAN MBT domain-containing protein 1 OS=Homo sapiens OX=9606 GN=MBTD1 PE=1 SV=2 && PF02820:mbt repeat
17	51259674	51261238	1565	SOX17_I_II_III_peak_17724b	140	2.68671	16.6523	14.004	1008	Promoter (<=1kb)	51177425	51260049	82625	-	ENSG00000011258	ENST00000586178	0	MBTD1	- && sp|Q05BQ5|MBTD1_HUMAN MBT domain-containing protein 1 OS=Homo sapiens OX=9606 GN=MBTD1 PE=1 SV=2 && PF02820:mbt repeat
7	5769175	5769506	332	SOX17_I_II_III_peak_37640	80	3.59947	10.4007	8.01086	198	Intron (ENST00000389902/ENSG00000011275, intron 1 of 16)	5622695	5761138	138444	-	ENSG00000011275	ENST00000389900	-8037	RNF216	- && sp|Q9NWF9|RN216_HUMAN E3 ubiquitin-protein ligase RNF216 OS=Homo sapiens OX=9606 GN=RNF216 PE=1 SV=3 && -
7	5780682	5781897	1216	SOX17_I_II_III_peak_37641	368	4.73608	40.3644	36.8779	743	Promoter (<=1kb)	5620047	5781663	161617	-	ENSG00000011275	ENST00000389902	0	RNF216	- && sp|Q9NWF9|RN216_HUMAN E3 ubiquitin-protein ligase RNF216 OS=Homo sapiens OX=9606 GN=RNF216 PE=1 SV=3 && -
7	5793674	5794047	374	SOX17_I_II_III_peak_37642	53	2.62309	7.63015	5.38198	162	Distal Intergenic	5620047	5781696	161650	-	ENSG00000011275	ENST00000425013	-11978	RNF216	- && sp|Q9NWF9|RN216_HUMAN E3 ubiquitin-protein ligase RNF216 OS=Homo sapiens OX=9606 GN=RNF216 PE=1 SV=3 && -
17	15999176	16000467	1292	SOX17_I_II_III_peak_16688a	352	5.80907	38.7198	35.2857	403	Promoter (<=1kb)	15999784	16004251	4468	+	ENSG00000011295	ENST00000466729	0	TTC19	- && sp|Q6DKK2|TTC19_HUMAN Tetratricopeptide repeat protein 19, mitochondrial OS=Homo sapiens OX=9606 GN=TTC19 PE=1 SV=4 && PF13424:Tetratricopeptide repeat
17	15999176	16000467	1292	SOX17_I_II_III_peak_16688b	244	4.32028	27.4562	24.4068	766	Promoter (<=1kb)	15999784	16004251	4468	+	ENSG00000011295	ENST00000466729	0	TTC19	- && sp|Q6DKK2|TTC19_HUMAN Tetratricopeptide repeat protein 19, mitochondrial OS=Homo sapiens OX=9606 GN=TTC19 PE=1 SV=4 && PF13424:Tetratricopeptide repeat
17	16011363	16011684	322	SOX17_I_II_III_peak_16689	47	3.21904	6.96909	4.76043	141	Intron (ENST00000475723/ENSG00000011295, intron 7 of 9)	15999834	16003853	4020	+	ENSG00000011295	ENST00000470399	11529	TTC19	- && sp|Q6DKK2|TTC19_HUMAN Tetratricopeptide repeat protein 19, mitochondrial OS=Homo sapiens OX=9606 GN=TTC19 PE=1 SV=4 && PF13424:Tetratricopeptide repeat
19	795216	795615	400	SOX17_I_II_III_peak_19413	78	3.31339	10.183	7.80617	220	Promoter (1-2kb)	797075	812327	15253	+	ENSG00000011304	ENST00000635647	-1460	PTBP1	- && sp|P26599|PTBP1_HUMAN Polypyrimidine tract-binding protein 1 OS=Homo sapiens OX=9606 GN=PTBP1 PE=1 SV=1 && -
[truncated: 54,963 more rows]

## Sheet: F - FOXA2-ChIPseq
chromosome	start	end	width	name	score	signal value	-log10 pvalue	-log10 qvalue	peak summit	annotation	gene start	gene end	gene length	gene strand	gene Id	transcript Id	distance to TSS	gene name	gene description
[truncated: 68,018 more rows]

[truncated: 3 more sheets: G - ChiPseq evaluation, I - Non-res. Genes YST-like c., J - Resistant genes YST-like c.]
