# Supplementary material for: Induction of SOX17 with stimulation of WNT, TGF‐beta, and FGF signaling drives embryonal carcinomas into the yolk‐sac tumor lineage resulting in increased cisplatin resistance
Source: Int J Cancer. 2025 Mar 2;156(11):2210–24. doi: 10.1002/ijc.35385 (PMC11970549; doi:10.1002/ijc.35385)
Supplement: Supplementary file 2 — Table S1. [file IJC-156-2210-s003.xlsx]

## Sheet: A - Cell lines
Cell line	RRID	Species	Entity	Medium	Supplements	Provided / supplied by
1411H	CVCL_2268	Human	Embryonal carcinoma / Yolk-sac tumor intermediate	DMEM (1X) GlutaMAX-I, + Pyruvat, + 4,5g/l D-Glucose	10 % FBS, 1 % P/S (10,000 U), 1 % L-Glutamin (200 mM)	Prof. Dr. Matthew Murray (University of Cambridge, Cambridge, United Kingdom)
833KE	CVCL_2292	Human	Embryonal carcinoma	DMEM (1x) + GlutaMAX-I	10 % FBS, 1 % P/S (10,000 U), 1 % L-Glutamin (200 mM)	Merck KGaA, Darmstadt, Germany
833KE-MPHv2+	subclone of CVCL_2292	Human	Embryonal carcinoma	DMEM (1x) + GlutaMAX-I	10 % FBS, 1 % P/S (10,000 U), 1 % L-Glutamin (200 mM)	established in the Urological Research Laboratory, University Hospital Düsseldorf
2102EP	CVCL_C522	Human	Embryonal carcinoma	DMEM (1X) GlutaMAX-I, + Pyruvat, + 4,5g/l D-Glucose	10 % FBS, 1 % P/S (10,000 U), 1 % L-Glutamin (200 mM)	Dr. Christoph Oing (University Medical Center Hamburg-Eppendorf, Germany)
2102EP-MPHv2+	subclone of CVCL_C522	Human	Embryonal carcinoma	DMEM (1X) GlutaMAX-I, + Pyruvat, + 4,5g/l D-Glucose	10 % FBS, 1 % P/S (10,000 U), 1 % L-Glutamin (200 mM)	established in the Urological Research Laboratory, University Hospital Düsseldorf
GCT27	CVCL_A344	Human	Embryonal carcinoma	DMEM (1X) GlutaMAX-I, + Pyruvat, + 4,5g/l D-Glucose	10 % FBS, 0.5 % P/S (5,000 U), 1 % L-Glutamin (200 mM)	Prof. Dr. Francesc Viñals Canals (Catalan Institute of Oncology)
GCT27-MPHv2+	subclone of CVCL_A344	Human	Embryonal carcinoma	DMEM (1X) GlutaMAX-I, + Pyruvat, + 4,5g/l D-Glucose	10 % FBS, 0.5 % P/S (5,000 U), 1 % L-Glutamin (200 mM)	established in the Urological Research Laboratory, University Hospital Düsseldorf
GCT72	CVCL_A349	Human	Yolk-sac tumor	RPMI Medium 1640 (1x)	10 % FBS, 1 % P/S (10,000 U), 1 % L-Glutamin (200 mM)	Dr. Thomas Müller (Medical Faculty of Martin Luther University Halle-Wittenberg, Halle (Saale), Germany)
HEK293	CVCL_0045	Human	Embryonic kidey cells	DMEM (1X) GlutaMAX-I, + Pyruvat, + 4,5g/l D-Glucose	10 % FBS, 1 % P/S (10,000 U), 1 % L-Glutamin (200 mM)	Prof. Dr. Victoria Kolb-Bachofen (Heinrich Heine University, Düsseldorf, Germany)
NCCIT	CVCL_1451	Human	Embryonal carcinoma	RPMI Medium 1640 (1x)	10 % FBS, 1 % P/S (10,000 U), 1 % L-Glutamin (200 mM)	Dr. Christoph Oing (University Medical Center Hamburg-Eppendorf, Germany)
NCCIT-MPHv2+	subclone of CVCL_1451	Human	Embryonal carcinoma	RPMI Medium 1640 (1x)	10 % FBS, 1 % P/S (10,000 U), 1 % L-Glutamin (200 mM)	established in the Urological Research Laboratory, University Hospital Düsseldorf
NT2/D1	CVCL_3407	Human	Embryonal carcinoma	DMEM (1X) GlutaMAX-I, + Pyruvat, + 4,5g/l D-Glucose	10 % FBS, 1 % P/S (10,000 U), 1 % L-Glutamin (200 mM)	Dr. Christoph Oing (University Medical Center Hamburg-Eppendorf, Germany)
NT2/D1-MPHv2+	subclone of CVCL_3407	Human	Embryonal carcinoma	DMEM (1X) GlutaMAX-I, + Pyruvat, + 4,5g/l D-Glucose	10 % FBS, 1 % P/S (10,000 U), 1 % L-Glutamin (200 mM)	established in the Urological Research Laboratory, University Hospital Düsseldorf
TCam-2	CVCL_T012	Human	Seminoma	RPMI Medium 1640 (1x)	10 % FBS, 1 % P/S (10,000 U), 1 % L-Glutamin (200 mM)	Dr. Janet Shipley (Institute of Cancer Research, Sutton, England)

## Sheet: B - Drugs
Drug	Supplier	Final concentration(s)	Solvent	Application
Activin-A	STEMCELL Technologies Germany GmbH (Köln, Germany)	100 ng/ml	H2O	YST-like differentiation
BMP2	Gibco via Thermo Fisher Scientific (schwerte, Germany)	75 ng/ml	20 mM acetic acid	YST-like differentiation
BMP4	Gibco via Thermo Fisher Scientific (schwerte, Germany)	75 ng/ml	4 mM HCl containing 0.1% human serum albumin	YST-like differentiation
CHIR99021 (CHIRON)	Sigma Aldrich Chemie GmBH (Steinheim, Germany)	3 µM	DMSO	YST-like differentiation
Cisplatin	NeoCorp GmbH (Holzkirchen, Germany)	2.5 µM ; 5 µM ; 7.5 µM ; 10 µM ; 15 µM	H2O	XTT
Cisplatin	NeoCorp GmbH (Holzkirchen, Germany)	calculated LD50(48h) of concering cell line	H2O	FACS afrer YST-like differentiation
FGF4	R&D Systems, Bio-Techne GmbH (Minneapolis, MN, USA)	25 ng/ml	PBS	YST-like differentiation
Heparin sodium salt	Torcis, Bio-Techne GmbH (Minneapolis, MN, USA)	1 µg/ml	H2O	YST-like differentiation
NOGGIN	Antibodies-online GmbH (Aachen, Germany)	500 ng/ml	H2O	YST-like differentiation
SCH772984	Selleck Chemicals GmbH (Cologne, Germany)	100 nM	DMSO	YST-like differentiation
WNT3a	R&D Systems, Bio-Techne GmbH (Minneapolis, MN, USA)	100 ng/ml	H2O	YST-like differentiation
WNT5a	Abcam (Cambridge, UK)	100 ng/ml	H2O	YST-like differentiation
XAV-939	Selleck Chemicals GmbH (Cologne, Germany)	4 µM	DMSO	YST-like differentiation

## Sheet: C - Oligonucleotides
Gene	Forward primer (5' --> 3')	Reverse primer (5' --> 3')	Tan	Cycles
ACTB	AAAGACCTGTACGCCAACAC	GTCATACTCCTGCTTGCTGAT	60°C	45
AFP	GTGGTCAGTTTGCAGCATTC	GCAGAGGAGATGTGCTGGAT	60°C	45
ANKRD1	AGTAGAGGAACTGGTCACTGG	TGTTTCTCGCTTTTCCACTGTT	60°C	45
APOA1	CCCAGTTGTCAAGGAGCTTT	TGGATGTGCTCAAAGACAGC	60°C	45
BCL2	CCTGTGGATGACTGAGTACCTG	CAGAGGCCGCATGCTGGG	60°C	45
BCLXL	TAAACTGGGGTCGCATTGTG	AGGTAAGTGGCCATCCAAGC	60°C	45
BIRC5	AGGACCACCGCATCTCTACAT	AAGTCTGGCTCGTTCTCAGTG	60°C	45
BRCA2	CACCCACCCTTAGTTCTACTGT	CCAATGTGGTCTTTGCAGCTAT	60°C	45
CDKN1A	TGGAGACTCTCAGGGTCGAAA	GGCGTTTGGAGTGGTAGAAATC	60°C	45
CST1	ACTTGGACACCTGTGCCTTC	TTGACACCTGGATTTCACCA	60°C	45
CXCR4	ACGCCACCAACAGTCAGAG	AGTCGGGAATAGTCAGCAGGA	60°C	45
ERBB2	CCAGCTGGCTCTCACACTG	AGCCCTTACACATCGGAGAAC	60°C	45
ERCC2	GTCGATGGGAAATGCCACAG	GTCATCCAGGTTGTAGATGCC	60°C	45
FOXA2	CATGCCTGGCAGCTTGG	CTCTCTCACTTGTCCTCGATCC	60°C	45
GAPDH	TGCCAAATATGATGACATCAAGAA	GGAGTGGGTGTCGCTGTTG	60°C	45
GATA6	CTGCGGGCTCTACAGCAAG	GTTGGCACAGGACAATCCAAG	60°C	45
GPC3	ATTGGCAAGTTATGTGCCCAT	TTCGGCTGGATAAGGTTTCTTC	60°C	45
GSR	TTCCAGAATACCAACGTCAAAGG	GTTTTCGGCCAGCAGCTATTG	60°C	45
HSP27	ACGGTCAAGACCAAGGATGG	AGCGTGTATTTCCGCGTGA	60°C	45
LGALS3	GTGAAGCCCAATGCAAACAGA	AGCGTGGGTTAAAGTGGAAGG	60°C	45
MLH1	CTCTTCATCAACCATCGTCTGG	GCAAATAGGCTGCATACACTGTT	60°C	45
MRP2	CCCTGCTGTTCGATATACCAATC	TCGAGAGAATCCAGAATAGGGAC	60°C	45
MSH2	AGGCATCCAAGGAGAATGATTG	GGAATCCACATACCCAACTCCAA	60°C	45
NANOG	GATTTGTGGGCCTGAAGAAA	AAGTGGGTTGTTTGCCTTTG	60°C	45
OCT3/4	CTGGGTTGATCCTCGGACCT	CCATCGGAGTTGCTCTCCA	60°C	45
POLH	CTGGCACAAGTTCGTGAGTC	GCAACAAGTCTGCCGAGATAG	60°C	45
REV1	GATGGAGGAAGCGAGCTGAAA	CCTTCTGCATAGCAGCATCTG	60°C	45
REV3L	GTGGATGCTGTAGCTGCTGAT	ATGGCCTGTAGACCAGGGTTT	60°C	45
SOX17	GATGCGGGATACGCCAGTGAC	GCTCTGCCTCCTCCACGAAG	60°C	45
SOX2	ATGCACCGCTACGACGRGA	CTTTTGCACCCCTCCCATT	60°C	45

## Sheet: D - Antibodies
Antibodies	Company	Order No.	Dilution	Application
Annexin V-FITC	Miltenyi Biotec	130-093-060	1:40	FACS
CXCR4-PE	Miltenyi Biotec	130-117-504	1:100	FACS
CST1	LSBio	LS-C408986	1:400	IHC
FOXA2	Invitrogen	MA5-15542	1:500	IHC
FOXA2	R&D Systems	AF2400	10 µg / ChIP	ChIP / WB
OCT3/4	DAKO	IR09261-2	RTU	IHC
SALL4	CellMarque	385M	1:100	IHC
SOX2	CellMarque	371R	RTU	IHC
SOX17	Sigma-Aldrich	09-038-I	1:500	IHC
SOX17	R&D Systems	AF1924	1:1000; 10 µg / ChIP	ChIP / WB
Vinculin	Sigma-Aldrich	05-386	1:5000	WB
Normal Goat IgG Control	R&D Systems	AB-108-C	10 µg / ChIP	ChIP
Rabbit Anti-Mouse HRP	DAKO	P0260	1:1000	WB
Rabbit Anti-Goat-HRP	DAKO	P0449	1:2000	WB
