# Supplementary material for: Induction of SOX17 with stimulation of WNT, TGF‐beta, and FGF signaling drives embryonal carcinomas into the yolk‐sac tumor lineage resulting in increased cisplatin resistance
Source: Int J Cancer. 2025 Mar 2;156(11):2210–24. doi: 10.1002/ijc.35385 (PMC11970549; doi:10.1002/ijc.35385)
Supplement: Supplementary file 3 — Table S2. [file IJC-156-2210-s002.xlsx]

## Sheet: A - QC microRNAseq 
Sample ID	Total number of sequenced reads	Total tumber of filtered reads	Total number of uniquely mapped readsa	RNA integrity number (RIN)	Total number of miRNA	Total number of rRNA	Ratio of all reads aligned to rRNA regions to total uniquely mapped reads (rRNA rate)	Ratio of exon-mapped reads to total uniquely mapped reads (Expression Profile Efficiency)	Total number of detected transcripts with reads >1
1411H	48443256	42140356	1375690	10	28847040	723042	0.525585	0.595481	17751.6
2102EP	30033687	24738748	1248010	10	15655862	471006	0.377406	0.521277	10753.3
GCT72	33909258	25793485	1648224	10	14779924	939421	0.56996	0.435867	10413.5
GCT72-R	42687602	32972703	1813958	10	18065893	1374226	0.757584	0.423212	12718.1
NCCIT	18678906	13222403	1001846	10	8414735	261614	0.261132	0.450494	5576.01
NT2/D1	36924575	29029959	1610618	10	18751654	719886	0.446963	0.507837	12078.3
EC1	51357758	37370797	3166450	9.3	10588030	3490760	1.10242	0.206162	6904.93
EC2	77641893	62443313	11216986	6.2	13090662	1945333	0.173427	0.168603	7008.09
YST1	51047985	43736277	2308896	8.2	22636849	1606070	0.695601	0.443443	8700.54
YST2	47267859	37777943	2483327	8.6	17649067	2161949	0.870586	0.373384	8448.74
YST3	39320612	33709058	1765716	7.3	16451117	1600924	0.906671	0.418384	8954.74
Used Reference: GRCh38

## Sheet: B - QC scRNAseq
Sample ID	Total number of sequenced reads per sample	Total number of uniquely mapped reads per sample	Total number of called cells	Median number (and range) of uniquely mapped reads per called cell	Median rRNA rate (and range) per called cell	Median number (and range) of detected genes per called cell
NT2/D1	657517316	626614002	5433	115334 (4382 - 179921)	0 (0)	7969 (303 - 12453)
GCT27	697722377	667022592	8502	78454 (4158 - 157771)	0 (0)	6536 (348 - 13144)
Used Reference: GRCh38
					Oligo(dT) primers used for cDNA synthesis
					--> no reverse transcription of rRNAs
					--> rRNAs lost during purification

## Sheet: C - QC ChIPseq
Sample ID	Total number of sequenced reads	Total number of uniquely mapped non-duplicate reads	Strand cross-correlation coefficient	Total number of peaks	Fraction of reads in peaks (FRiP)	Irreproducibility discovery rate (IDR)
GCTinput_I	39858938	14687665	1.0765	16125	12.1254	input for normalization: 0 %
GCTinput_II	47470511	23400454	1.0739	8642	3.6591	input for normalization: 0 %
GCTSOX17_I	15871767	5841818	1.1583	10641	3.9464	GCT72-SOX17_I vs GCT72-SOX17_II: 2.4 %
GCTSOX17_II	17462746	4683091	1.697	30526	29.2845	GCT72-SOX17_I vs GCT72-SOX17_III: 11.8 %
GCTSOX17_III	14398304	5201738	1.1566	7207	3.1453	GCT72-SOX17_II vs GCT72-SOX17_III: 5.3 %
GCTFOXA2_I	15931912	6647535	1.1645	12783	5.6109	GCT72-FOXA2_I vs GCT72-FOXA2_II: 22.8 %
GCTFOXA2_II	16962309	8180951	1.13	8382	3.309	GCT72-FOXA2_I vs GCT72-FOXA2_III: 26.6 %
GCTFOXA2_III	14848641	7891531	1.1194	4760	2.0575	GCT72-FOXA2_II vs GCT72-FOXA2_III: 29.5 %
H14input_I	21568982	11909280	1.1724	23070	20.9146	input for normalization: 0 %
H14input_II	21787652	12074701	1.1671	43613	33.7232	input for normalization: 0 %
H14SOX17_I	32685647	7227534	1.5914	32747	29.6185	1411H-SOX17_I vs 1411H-SOX17_II: 11.0 %
H14SOX17_III	23401719	3492011	1.485	13699	13.4459	1411H-SOX17_I vs 1411H-SOX17_III: 32.0 %
H14SOX17_III	23001400	6370988	1.4609	22764	19.6794	1411H-SOX17_II vs 1411H-SOX17_III: 15.6 %
H14FOXA2_I	24046094	5522243	1.6452	24908	23.3076	1411H-FOXA2_I vs 1411H-FOXA2_II: 18.2 %
H14FOXA2_III	26386719	9049291	1.7131	52436	38.6145	1411H-FOXA2_I vs 1411H-FOXA2_III: 28.7 %
H14FOXA2_III	26875023	9935927	1.6999	53496	39.2476	1411H-FOXA2_II vs 1411H-FOXA2_III: 39.8 %
Used Reference: GRCh38
